# Supplementary material for: Enhancing the Prioritization of Disease-Causing Genes through Tissue Specific Protein Interaction Networks
Source: PLoS Comput Biol. 2012 Sep 27;8(9):e1002690. doi: 10.1371/journal.pcbi.1002690 (PMC3459874; doi:10.1371/journal.pcbi.1002690)
Supplement: Dataset S2 — The Edge-Reweight tissue-specific PPI network. The file is divided to 60 sections. Section headers are denoted with ‘#’. Each row represents a single interaction. The first and second columns are the interacting genes' indices, and the third column is the interaction confidence, after reweight. Confidences are not normalized. This network was generated with rw = 0.1. (ZIP) [file pcbi.1002690.s002.zip]

Archive with 1 entries (1 files):
- data_s2.txt
