# Supplementary material for: Enhancing the Prioritization of Disease-Causing Genes through Tissue Specific Protein Interaction Networks
Source: PLoS Comput Biol. 2012 Sep 27;8(9):e1002690. doi: 10.1371/journal.pcbi.1002690 (PMC3459874; doi:10.1371/journal.pcbi.1002690)
Supplement: Dataset S2 — The Edge-Reweight tissue-specific PPI network. The file is divided to 60 sections. Section headers are denoted with ‘#’. Each row represents a single interaction. The first and second columns are the interacting genes' indices, and the third column is the interaction confidence, after reweight. Confidences are not normalized. This network was generated with rw = 0.1. (ZIP) [file pcbi.1002690.s002.zip › data_s2.txt]

#1#adrenal cortex
224 1 0.001669
8520 2 0.016689
1153 3 0.099971
1166 3 0.091100
1173 3 0.001669
1630 3 0.001669
1639 3 0.001669
3205 3 0.091100
3260 3 0.091100
21 4 0.166888
66 4 0.016689
458 4 0.016689
1204 4 0.166888
1350 4 0.166888
1352 4 0.567433
1357 4 0.016689
2051 4 0.016689
3071 4 0.166888
3231 4 0.016689
3246 4 0.016689
3252 4 0.016689
3939 4 0.056743
4361 4 0.166888
4904 4 0.016689
5386 4 0.166888
6450 4 0.016689
6503 4 0.166888
9427 4 0.016689
9848 4 0.166888
5267 5 0.567433
6044 5 0.166888
6101 5 0.089573
7795 5 0.016689
8423 5 0.166888
816 6 0.016689
1248 6 0.016689
4264 6 0.001669
4265 6 0.016689
5756 6 0.016689
6671 6 0.016689
8479 6 0.001669
1229 7 0.001669
6671 7 0.016689
6919 7 0.016689
9741 7 0.016689
117 8 0.001669
515 8 0.056743
1866 8 0.009996
2560 8 0.099729
2928 8 0.016689
3641 8 0.016689
4606 8 0.001669
4609 8 0.001669
4619 8 0.001669
4860 8 0.016689
5006 8 0.001669
5661 8 0.016689
6011 8 0.016689
7400 8 0.016689
7401 8 0.016689
7439 8 0.016689
7440 8 0.016689
8756 8 0.016689
9240 8 0.001669
1909 9 0.060985
4333 9 0.038516
1355 10 0.016689
9765 10 0.016689
1350 11 0.089573
1352 11 0.098253
1355 11 0.016689
743 12 0.091100
875 12 0.016689
3277 12 0.911002
3797 12 0.166888
7770 12 0.166888
7771 12 0.099809
7772 12 0.166888
8069 12 0.166888
8316 12 0.609854
8919 12 0.911002
9786 12 0.166888
7288 13 0.009912
247 14 0.166888
1834 14 0.166888
1837 14 0.166888
2139 14 0.911002
5665 14 0.016689
6729 14 0.016689
6773 14 0.166888
7815 14 0.166888
7914 14 0.166888
8013 14 0.911002
8264 14 0.091100
9001 14 0.166888
9596 14 0.091100
764 15 0.016689
841 15 0.099116
1720 15 0.099116
2411 15 0.016689
2803 15 0.016689
2807 15 0.166888
3081 15 0.166888
3106 15 0.166888
3285 15 0.166888
4357 15 0.056743
4359 15 0.166888
4360 15 0.056743
4394 15 0.166888
5665 15 0.016689
6049 15 0.166888
6089 15 0.089573
6519 15 0.166888
6781 15 0.166888
7527 15 0.166888
7971 15 0.166888
7973 15 0.567433
8013 15 0.567433
8923 15 0.016689
8938 15 0.895726
9018 15 0.016689
9028 15 0.166888
9172 15 0.895726
9765 15 0.166888
9766 15 0.166888
17 16 0.985301
183 16 0.099116
729 16 0.385159
1096 16 0.098530
1420 16 0.012160
1648 16 0.166888
2249 16 0.038516
2482 16 0.121597
2927 16 0.911002
3262 16 0.997727
3942 16 0.121597
4333 16 0.385159
5518 16 0.121597
5519 16 0.121597
6679 16 0.038516
7165 16 0.091100
7166 16 0.091100
7167 16 0.166888
7649 16 0.385159
7797 16 0.166888
8723 16 0.121597
8793 16 0.016689
9133 16 0.038516
9497 16 0.091100
9786 16 0.385159
16 17 0.985301
1129 17 0.091100
1993 17 0.016689
2463 17 0.060985
2474 17 0.609854
3382 17 0.016689
3419 17 0.091100
3510 17 0.166888
3518 17 0.911002
3761 17 0.166888
3795 17 0.911002
3805 17 0.166888
4368 17 0.166888
5871 17 0.166888
9217 17 0.911002
9570 17 0.609854
3550 18 0.008957
6367 18 0.005674
6525 18 0.001669
6564 18 0.001669
6720 18 0.016689
6736 18 0.001669
1875 19 0.166888
4336 19 0.166888
6131 19 0.567433
6137 19 0.016689
6138 19 0.166888
6525 19 0.100000
6564 19 0.100000
6720 19 1.000000
6736 19 0.100000
6745 19 1.000000
7915 19 0.166888
7971 19 0.166888
9041 19 0.567433
2255 20 0.166888
3205 20 0.985301
4032 20 0.016689
4141 20 0.098530
7977 20 0.016689
9454 20 0.091100
4 21 0.166888
6822 22 0.001669
1676 23 0.016689
3307 23 0.016689
7620 24 0.166888
7664 24 0.911002
5756 25 0.166888
2561 26 0.009997
5225 26 0.016689
9097 26 0.099971
1279 27 0.016689
1350 27 0.016689
1352 27 0.016689
1355 27 0.056743
1660 27 0.016689
1756 27 0.016689
2030 27 0.016689
2195 27 0.001669
3939 27 0.005674
4008 27 0.005674
4827 27 0.001669
6529 27 0.016689
6543 27 0.001669
7173 27 0.016689
7445 27 0.001669
7925 27 0.016689
8906 27 0.001669
9396 27 0.016689
112 28 0.016689
580 28 0.016689
603 28 0.016689
2411 28 0.005674
2663 28 0.016689
4323 28 0.001669
4967 28 0.001669
6001 28 0.047548
8237 28 0.001669
8502 28 0.001669
8575 28 0.016689
392 29 0.166888
398 29 0.016689
1248 29 0.166888
7963 29 0.016689
8668 29 0.166888
9448 29 0.166888
517 30 0.001216
1070 30 0.001216
1248 30 0.016689
2208 30 0.006099
6829 30 0.001216
8571 30 0.012160
39 31 0.001669
54 31 0.001669
60 31 0.016689
116 31 0.099971
3169 31 0.009110
263 32 0.000991
432 32 0.002835
450 32 0.028351
1491 32 0.002835
2138 32 0.000991
2278 32 0.028351
2322 32 0.009912
2396 32 0.002835
2578 32 0.016689
2947 32 0.028351
3065 32 0.028351
3205 32 0.056743
3308 32 0.028351
3561 32 0.009912
4884 32 0.028351
5359 32 0.028351
5386 32 0.016689
5556 32 0.001669
5856 32 0.002835
6300 32 0.002835
6575 32 0.002835
7797 32 0.016689
9414 32 0.016689
2135 33 0.166888
999 34 0.166888
5556 34 0.016689
8674 34 0.016689
9860 34 0.016689
192 35 0.609854
1856 35 0.166888
1946 35 0.166888
4639 35 0.016689
6116 35 0.166888
7445 35 0.016689
9736 35 0.016689
9775 35 0.009912
1736 36 0.016689
9736 36 0.001669
584 37 0.121597
2346 37 0.016689
2487 37 0.166888
2992 37 0.166888
3240 37 0.166888
3892 37 0.166888
3904 37 0.016689
3909 37 0.166888
4107 37 0.016689
4265 37 0.166888
4266 37 0.166888
4273 37 0.016689
4376 37 0.166888
5620 37 0.016689
6043 37 0.166888
6658 37 0.166888
6932 37 0.016689
7400 37 0.166888
7653 37 0.166888
7868 37 0.166888
8147 37 0.016689
8513 37 0.166888
9415 37 0.016689
9714 37 0.166888
2482 38 0.385159
2909 38 0.385159
4079 38 0.911002
9175 38 0.385159
9378 38 0.016689
31 39 0.001669
54 39 0.001669
74 39 0.001669
95 39 0.016689
1352 39 0.016689
401 40 0.001669
2482 40 0.038516
3852 40 0.038516
4333 40 0.038516
4545 40 0.038516
6279 40 0.038516
8599 40 0.038516
9786 40 0.038516
9954 40 0.001669
2980 41 0.016689
7692 41 0.567433
421 42 0.098530
959 42 0.091100
1482 42 0.001669
1493 42 0.100000
1508 42 0.009110
2644 42 0.099971
4150 42 0.016689
6570 42 0.091100
9220 42 0.009997
44 43 0.009995
2249 43 0.001216
2771 43 0.016689
4333 43 0.038516
4638 43 0.016689
5865 43 0.002835
7359 43 0.098530
7360 43 0.016689
7774 43 0.003852
7858 43 0.047548
7865 43 0.060985
9786 43 0.038516
43 44 0.009995
315 44 0.001669
1417 44 0.012160
2100 44 0.012160
3202 44 0.001216
5165 44 0.001216
6462 44 0.001216
7359 44 0.047548
7360 44 0.016689
7774 44 0.003852
7858 44 0.012160
9786 44 0.038516
2389 45 0.009912
3307 45 0.091100
4417 45 0.001669
4927 45 0.016689
7925 45 0.016689
1352 46 0.166888
1720 47 0.609854
3984 47 0.567433
3987 47 0.016689
4147 47 0.166888
7509 47 0.166888
5604 48 0.091100
6671 48 0.911002
6918 48 0.567433
8501 48 0.911002
8737 48 0.911002
9085 48 0.911002
622 49 0.283515
732 49 0.283515
1713 49 0.283515
2013 49 0.009912
5618 49 0.009912
6038 49 0.028351
7746 49 0.099116
8653 49 0.060985
8654 49 0.099116
9367 49 0.028351
274 50 0.283515
7225 50 0.009912
8815 50 0.016689
9120 50 0.091100
9709 50 0.911002
1736 51 0.567433
2990 52 0.001669
3847 52 0.001669
577 53 0.609854
799 53 0.009912
31 54 0.001669
39 54 0.001669
60 54 0.016689
95 54 0.016689
116 54 0.016689
1352 54 0.016689
3641 55 0.009912
4899 55 0.028351
1828 56 0.100000
2327 56 0.009912
4049 56 0.166888
4842 56 0.009912
6583 56 0.283515
6846 56 0.099116
7737 56 0.028351
7962 56 0.166888
2927 57 0.166888
4265 57 0.166888
4273 57 0.016689
7782 57 0.385159
7922 57 0.038516
8046 57 0.166888
1352 58 0.166888
3073 58 0.016689
3074 58 0.166888
3075 58 0.166888
3076 58 0.166888
4032 58 0.016689
8952 58 0.166888
7440 59 0.028351
7845 59 0.009912
31 60 0.016689
54 60 0.016689
622 60 1.000000
6484 60 1.000000
197 61 0.003852
5963 61 0.016689
9286 61 0.028351
9784 61 0.072154
1038 62 0.016689
4576 62 0.567433
7062 62 0.099996
8624 62 0.016689
9653 62 0.166888
574 63 0.166888
732 63 0.099116
997 63 0.099116
1713 63 0.283515
4369 63 0.099116
4916 63 0.099116
5278 63 0.567433
5518 63 0.166888
5582 63 0.016689
6038 63 0.028351
6718 63 0.016689
6957 63 0.016689
3906 64 0.166888
218 65 0.060985
1092 65 0.016689
1289 65 0.060985
2397 65 0.060985
6348 65 0.060985
9933 65 0.060985
4 66 0.016689
1352 66 0.016689
68 67 0.166888
70 67 0.567433
71 67 0.166888
72 67 0.567433
6364 67 0.012160
9509 67 0.166888
67 68 0.166888
69 68 0.166888
70 68 0.567433
71 68 0.567433
72 68 0.567433
78 68 0.166888
201 68 0.385159
5175 68 0.028351
6057 68 0.099116
6364 68 0.012160
8482 68 0.283515
68 69 0.166888
71 69 0.166888
117 69 0.016689
211 69 0.028351
475 69 0.009912
943 69 0.099116
3623 69 0.099116
4160 69 0.099116
4231 69 0.099116
5845 69 0.099116
5932 69 0.009912
6364 69 0.012160
8133 69 0.283515
9566 69 0.028351
67 70 0.567433
68 70 0.567433
72 70 0.985301
78 70 0.567433
4852 70 0.016689
6364 70 0.012160
6756 70 0.567433
7938 70 0.166888
67 71 0.166888
68 71 0.567433
69 71 0.166888
72 71 0.567433
78 71 0.567433
117 71 0.056743
201 71 0.121597
528 71 0.166888
1818 71 0.166888
7774 71 0.038516
9986 71 0.166888
9993 71 0.016689
67 72 0.567433
68 72 0.567433
70 72 0.985301
71 72 0.567433
117 72 0.016689
201 72 0.385159
516 72 0.166888
2191 72 0.385159
2249 72 0.038516
3458 72 0.911002
6364 72 0.012160
6525 72 0.012160
7624 72 0.911002
7774 72 0.038516
8675 72 0.038516
1909 73 0.609854
39 74 0.001669
116 74 0.016689
729 75 0.038516
2482 75 0.038516
9604 75 0.038516
4333 76 0.385159
3269 77 0.166888
7915 77 0.166888
68 78 0.166888
70 78 0.567433
71 78 0.567433
2249 78 0.038516
6360 78 0.166888
6364 78 0.012160
7774 78 0.038516
5267 79 0.166888
1837 80 0.016689
3553 80 0.012160
4468 80 0.005674
4602 80 0.089573
5531 80 0.016689
6804 80 0.001669
7144 80 0.016689
7447 80 0.001669
5203 81 0.016689
6626 81 0.056743
4264 82 0.016689
7661 82 0.016689
1475 83 0.166888
2271 83 0.166888
2860 83 0.016689
3795 83 0.166888
3892 83 0.166888
4177 83 0.166888
4269 83 0.016689
4323 83 0.016689
5098 83 0.016689
5975 83 0.166888
6754 83 0.166888
7176 83 0.016689
7195 83 0.166888
7201 83 0.166888
7245 83 0.016689
7646 83 0.166888
7657 83 0.166888
7719 83 0.166888
7865 83 0.166888
8039 83 0.166888
8226 83 0.166888
9119 83 0.056743
9276 83 0.166888
9383 83 0.166888
9929 83 0.166888
3550 84 0.001669
3795 84 0.016689
9914 84 0.016689
611 85 0.016689
1083 85 0.001669
1098 85 0.016689
1369 85 0.016689
1757 85 0.001669
2507 85 0.001669
3436 85 0.016689
4043 85 0.001669
5256 85 0.016689
5817 85 0.001669
6972 85 0.016689
7079 85 0.001669
7528 85 0.016689
7639 85 0.016689
8001 85 0.001669
8390 85 0.016689
8591 85 0.001669
9616 85 0.016689
9805 85 0.016689
9593 86 0.016689
675 87 0.099116
1507 87 0.166888
6556 87 0.016689
1507 88 0.166888
2249 88 0.038516
4771 88 0.166888
4989 88 0.567433
7443 88 0.166888
7444 88 0.016689
6245 89 0.001669
4050 90 0.016689
3612 91 0.016689
5696 91 0.012160
7922 91 0.001216
8925 91 0.001669
1234 92 0.006099
9664 92 0.006099
1677 93 0.609854
3377 93 0.060985
3416 93 0.609854
5040 93 0.609854
5060 93 0.609854
5260 93 0.060985
5966 93 0.060985
8198 93 0.060985
9366 93 0.060985
513 94 0.012160
729 94 0.121597
848 94 0.121597
1840 94 0.038516
2249 94 0.038516
2474 94 0.166888
2482 94 0.121597
3061 94 0.016689
3942 94 0.121597
4036 94 0.121597
4284 94 0.012160
4333 94 0.385159
4545 94 0.385159
4676 94 0.016689
4804 94 0.012160
5816 94 0.016689
6679 94 0.038516
7649 94 0.385159
7774 94 0.038516
8667 94 0.166888
9133 94 0.012160
9216 94 0.038516
9695 94 0.121597
9786 94 0.121597
39 95 0.016689
54 95 0.016689
1350 95 0.166888
1352 95 0.166888
3071 95 0.166888
3939 95 0.016689
4361 95 0.166888
4904 95 0.016689
9427 95 0.016689
4076 96 0.016689
4702 96 0.121597
5954 96 0.385159
7278 96 0.016689
7774 96 0.038516
9115 96 0.121597
9786 96 0.121597
233 97 0.016689
1910 97 0.166888
1911 97 0.166888
2249 97 0.038516
4268 97 0.016689
6680 97 0.056743
7661 97 0.056743
7662 97 0.016689
7703 97 0.166888
7728 97 0.166888
2247 98 0.166888
2927 98 0.911002
3333 98 0.166888
3463 98 0.016689
4369 98 0.911002
4924 98 0.060985
8222 98 0.060985
9483 98 0.166888
1817 99 0.166888
2191 99 0.385159
2249 99 0.038516
3513 99 0.016689
3775 99 0.016689
3781 99 0.166888
4488 99 0.166888
4561 99 0.166888
5442 99 0.166888
6128 99 0.016689
6720 99 0.166888
6736 99 0.016689
7531 99 0.166888
7707 99 0.166888
8504 99 0.166888
8558 99 0.166888
8588 99 0.016689
8668 99 0.567433
9564 99 0.166888
9786 99 0.385159
9932 100 0.016689
2596 101 0.016689
4548 101 0.001669
7970 101 0.016689
4268 102 0.016689
9515 102 0.166888
1352 103 0.016689
1869 104 0.016689
2151 104 0.099116
3362 104 0.567433
4261 104 0.166888
4264 104 0.091100
4265 104 0.166888
4266 104 0.911002
4268 104 0.091100
4270 104 0.091100
4271 104 0.016689
4273 104 0.016689
6116 104 0.567433
9923 104 0.099116
275 105 0.001669
301 105 0.001669
981 105 0.016689
1287 105 0.016689
1288 105 0.016689
1784 105 0.038516
2080 105 0.038516
2194 105 0.016689
3246 105 0.005674
4000 105 0.016689
4986 105 0.016689
5716 105 0.001669
5793 105 0.001669
5806 105 0.016689
5830 105 0.016689
6025 105 0.056743
6030 105 0.016689
6051 105 0.016689
6077 105 0.001669
6279 105 0.038516
6364 105 0.003852
7800 105 0.016689
8399 105 0.016689
9332 105 0.003852
9552 105 0.016689
2080 106 0.121597
4702 106 0.385159
6676 106 0.911002
7774 106 0.038516
7913 106 0.609854
9377 106 0.911002
9786 106 0.385159
6957 107 0.016689
3831 108 0.001669
4266 108 0.091100
4346 108 0.006099
8504 108 0.016689
9671 108 0.016689
9713 108 0.016689
2560 109 0.166888
3419 109 0.091100
4070 109 0.060985
4085 109 0.060985
4924 109 0.060985
4952 109 0.609854
5450 109 0.609854
5557 109 0.060985
5742 109 0.166888
7913 109 0.609854
8756 109 0.609854
9120 109 0.060985
9315 109 0.609854
4116 110 0.016689
4545 110 0.385159
4684 110 0.166888
7746 110 0.166888
7750 110 0.016689
8850 111 0.166888
28 112 0.016689
119 112 0.166888
340 112 0.056743
603 112 0.567433
675 112 0.836565
839 112 0.166888
1889 112 0.166888
2249 112 0.012160
2411 112 0.056743
3260 112 0.166888
3515 112 0.385159
4036 112 0.385159
4545 112 0.385159
4804 112 0.038516
4860 112 0.385159
5546 112 0.385159
5954 112 0.385159
7422 112 0.283515
7603 112 0.016689
7649 112 0.121597
7774 112 0.038516
7925 112 0.283515
7989 112 0.567433
8003 112 0.016689
8675 112 0.038516
8872 112 0.016689
9133 112 0.012160
9145 112 0.166888
9216 112 0.038516
9604 112 0.385159
9786 112 0.385159
9876 112 0.166888
9923 112 0.166888
1870 113 0.099116
4822 113 0.099116
6346 113 0.009912
9358 113 0.009912
530 114 0.028351
622 114 0.283515
5282 114 0.098253
6730 115 0.016689
31 116 0.099971
54 116 0.016689
74 116 0.016689
8 117 0.001669
69 117 0.016689
71 117 0.056743
72 117 0.016689
298 117 0.056743
515 117 0.016689
1622 117 0.016689
2578 117 0.016689
2928 117 0.016689
3205 117 0.016689
3410 117 0.001669
6756 117 0.016689
7609 117 0.001669
9332 117 0.001669
9986 117 0.016689
9674 118 0.166888
112 119 0.166888
7922 119 0.016689
132 120 0.060985
649 120 0.060985
675 120 0.028351
2842 120 0.002835
4346 120 0.006099
5175 120 0.002835
8783 120 0.006099
9653 120 0.016689
150 121 0.016689
177 121 0.911002
185 121 0.999994
230 121 0.997293
291 121 0.016689
336 121 0.016689
718 121 0.016689
729 121 0.121597
906 121 0.016689
930 121 0.999994
1840 121 0.012160
1885 121 0.012160
1939 121 0.038516
2026 121 0.911002
2092 121 0.038516
2196 121 0.016689
2452 121 0.016689
2546 121 0.056743
2925 121 0.385159
3041 121 0.016689
3105 121 0.385159
3362 121 0.911002
3428 121 0.016689
3701 121 0.166888
3703 121 0.016689
3942 121 0.385159
4249 121 0.567433
4266 121 0.911002
4338 121 0.091100
4339 121 0.567433
4451 121 0.016689
4488 121 0.385159
4507 121 0.385159
4541 121 0.089573
4559 121 0.038516
4581 121 0.016689
4623 121 0.385159
4638 121 0.121597
4683 121 0.166888
4728 121 0.567433
4804 121 0.012160
4809 121 0.016689
4810 121 0.091100
4833 121 0.121597
4967 121 0.016689
5068 121 0.166888
5137 121 0.038516
5175 121 0.038516
5509 121 0.016689
5512 121 0.016689
5513 121 0.016689
5696 121 0.166888
5984 121 0.012160
6005 121 0.166888
6064 121 0.911002
6214 121 0.016689
6406 121 0.016689
6458 121 0.911002
6507 121 0.166888
6680 121 0.099995
6694 121 0.098530
6696 121 0.166888
6720 121 0.166888
6893 121 0.385159
6927 121 0.121597
6933 121 0.385159
7060 121 0.166888
7198 121 0.012160
7251 121 0.091100
7259 121 0.012160
7447 121 0.016689
7580 121 0.385159
7746 121 0.982533
7750 121 0.016689
7803 121 0.385159
7825 121 0.016689
7847 121 0.166888
7867 121 0.567433
7922 121 0.012160
7944 121 0.016689
8292 121 0.012160
8415 121 0.911002
8454 121 0.016689
8457 121 0.016689
8502 121 0.091100
8539 121 0.016689
8599 121 0.121597
8658 121 0.385159
8834 121 0.121597
8954 121 0.016689
9151 121 0.016689
9175 121 0.121597
9215 121 0.567433
9216 121 0.099971
9260 121 0.056743
9298 121 0.166888
9314 121 0.121597
9334 121 0.016689
9403 121 0.166888
9404 121 0.056743
9549 121 0.060985
9844 121 0.016689
9942 121 0.056743
9959 121 0.098530
192 122 0.609854
348 122 0.609854
1677 122 0.609854
3031 122 0.609854
3565 122 0.609854
3873 122 0.166888
5568 122 0.609854
6116 122 0.166888
6117 122 0.016689
6163 122 0.060985
7042 122 0.060985
7999 122 0.060985
8257 122 0.609854
9061 122 0.609854
9453 122 0.609854
9485 122 0.166888
9803 122 0.166888
9837 122 0.060985
242 123 0.006099
448 123 0.006099
637 123 0.060985
3031 123 0.060985
3565 123 0.060985
7103 123 0.016689
177 124 0.016689
185 124 0.016689
230 124 0.016689
718 124 0.001669
1683 124 0.056743
1685 124 0.005674
1686 124 0.056743
4028 124 0.001669
8493 124 0.001669
9215 124 0.016689
9229 124 0.001669
9260 124 0.001669
9441 124 0.005674
6038 125 0.028351
302 126 0.016689
329 126 0.009912
999 126 0.016689
1043 126 0.000991
1301 126 0.001669
1736 126 0.056743
2578 126 0.098530
2598 126 0.000991
3205 126 0.091100
4129 126 0.001669
4320 126 0.009912
4334 126 0.016689
4609 126 0.009110
5100 126 0.001669
5283 126 0.016689
6074 126 0.000991
6678 126 0.016689
6847 126 0.009912
7109 126 0.009912
8880 126 0.001669
9986 126 0.091100
4292 127 0.016689
4994 127 0.016689
7272 127 0.016689
8143 127 0.016689
177 128 0.911002
185 128 0.911002
193 128 0.166888
202 128 0.855829
211 128 0.099999
217 128 0.059708
222 128 0.091100
335 128 0.166888
336 128 0.016689
718 128 0.085583
1328 128 0.385159
2476 128 0.016689
2704 128 0.038516
3236 128 0.024319
3362 128 0.911002
3391 128 0.056743
3645 128 0.911002
3727 128 0.911002
4249 128 0.121597
4265 128 0.166888
4266 128 0.911002
4333 128 0.385159
4337 128 0.091100
4469 128 0.012160
4581 128 0.056743
4863 128 0.012160
4932 128 0.121597
5128 128 0.012160
5189 128 0.060985
5191 128 0.038516
5776 128 0.385159
6005 128 0.166888
6188 128 0.243194
6355 128 0.911002
6364 128 0.012160
6458 128 0.911002
6680 128 0.099999
6694 128 0.016689
6713 128 0.895726
6738 128 0.166888
6741 128 0.091100
7090 128 0.385159
7321 128 0.016689
7447 128 0.016689
7661 128 0.016689
8091 128 0.016689
8129 128 0.009912
8133 128 0.890150
8517 128 0.012160
8519 128 0.099116
8539 128 0.016689
8540 128 0.016689
9243 128 0.999963
9248 128 0.997727
9394 128 0.012160
9519 128 0.385159
9779 128 0.038516
9923 128 0.283515
628 129 1.000000
675 129 0.283515
3223 129 0.283515
6456 129 0.028351
6484 129 0.283515
8920 129 0.283515
9784 129 1.000000
9923 129 0.283515
1870 130 0.016689
1871 130 0.016689
9378 130 0.001669
8421 131 0.016689
120 132 0.060985
201 132 0.385159
584 132 0.121597
651 132 0.099116
1648 132 0.166888
1840 132 0.038516
2249 132 0.038516
2540 132 0.385159
2909 132 0.385159
3150 132 0.060985
3515 132 0.385159
3639 132 0.099116
3925 132 0.060985
4333 132 0.121597
4853 132 0.099116
5644 132 0.060985
6582 132 0.060985
7687 132 0.038516
8160 132 0.060985
8260 132 0.060985
8454 132 0.016689
8588 132 0.016689
8627 132 0.016689
8646 132 0.016689
9677 132 0.385159
9701 132 0.609854
9786 132 0.385159
5852 133 0.016689
9529 133 0.016689
1398 134 0.001669
1723 134 0.001669
1724 134 0.001669
1849 134 0.016689
3171 134 0.001669
6043 134 0.056743
7655 134 0.016689
185 135 0.016689
324 135 0.016689
503 135 0.005674
718 135 0.001669
1287 135 0.016689
1455 135 0.001669
1509 135 0.056743
1603 135 0.016689
1870 135 0.016689
2560 135 0.016689
2578 135 0.016689
2644 135 0.091100
3023 135 0.001669
3247 135 0.016689
3781 135 0.089573
4304 135 0.100000
4357 135 0.001669
4852 135 0.001669
4967 135 0.001669
5034 135 0.016689
5248 135 0.016689
5739 135 0.001669
6138 135 0.016689
6141 135 0.016689
6209 135 0.001669
6507 135 0.016689
6566 135 0.016689
7086 135 0.091100
7445 135 0.001669
7509 135 0.016689
7514 135 0.091100
7538 135 0.016689
7746 135 0.089573
7924 135 0.016689
8141 135 0.001669
8445 135 0.016689
8493 135 0.001669
8682 135 0.001669
9074 135 0.016689
9178 135 0.009853
9189 135 0.001669
9243 135 0.091100
9245 135 0.001669
9285 135 0.091100
9441 135 0.008957
732 136 0.099116
783 136 0.028351
1616 136 0.166888
2432 136 0.166888
2563 136 0.911002
2873 136 0.911002
2881 136 0.283515
3649 136 0.028351
4873 136 0.166888
5100 136 0.091100
5477 136 0.016689
6038 136 0.028351
6896 136 0.166888
7334 136 0.166888
7676 136 0.091100
7696 136 0.283515
7746 136 0.283515
8594 136 0.911002
8654 136 0.283515
9049 136 0.911002
9317 136 0.016689
9367 136 0.028351
9588 136 0.016689
181 137 0.099729
182 137 0.999999
183 137 0.895726
1147 137 0.166888
3022 137 0.166888
8176 137 0.997293
2249 138 0.038516
2493 138 0.089573
2540 138 0.385159
5237 138 0.028351
5426 138 0.016689
6458 138 0.166888
6658 138 0.999947
8272 138 0.009912
244 139 0.001669
2092 139 0.001669
2221 139 0.016689
2980 139 0.001669
2987 139 0.016689
3247 139 0.016689
3248 139 0.016689
3249 139 0.001669
3252 139 0.001669
3948 139 0.001669
3978 139 0.001669
3986 139 0.016689
3991 139 0.016689
4879 139 0.001669
6451 139 0.001669
6950 139 0.001669
6970 139 0.001669
6974 139 0.016689
7050 139 0.001669
7136 139 0.001669
9202 139 0.100000
9350 139 0.001669
9491 139 0.001669
9540 139 0.016689
9600 139 0.001669
9636 139 0.001669
1840 140 0.038516
2738 140 0.016689
9544 140 0.009912
177 141 0.091100
202 141 0.016689
217 141 0.004755
222 141 0.010000
718 141 0.001669
3362 141 0.091100
3892 141 0.016689
4337 141 0.009110
4967 141 0.009110
5696 141 0.091100
5896 141 0.009110
6680 141 0.001669
6713 141 0.056743
6957 141 0.001669
7661 141 0.001669
9243 141 0.091100
9248 141 0.100000
2135 142 0.016689
2771 142 0.016689
7742 142 0.016689
7746 142 0.016689
7858 142 0.016689
7865 142 0.016689
8226 142 0.016689
393 143 0.016689
2578 143 0.166888
3781 143 0.166888
5039 143 0.099116
6569 143 0.060985
7172 143 0.016689
8823 143 0.166888
3240 144 0.166888
5475 144 0.016689
6995 144 0.166888
8143 144 0.166888
8744 144 0.091100
4333 145 0.385159
5954 145 0.385159
6365 145 0.121597
7774 145 0.038516
8336 145 0.012160
9786 145 0.385159
9918 145 0.121597
953 146 0.911002
1837 147 0.016689
3478 147 0.001669
4696 147 0.001669
7409 147 0.001669
171 148 0.099994
2421 149 0.609854
121 150 0.016689
513 150 0.001669
1683 150 0.016689
1873 150 0.001669
1876 150 0.016689
1889 150 0.016689
3328 150 0.016689
3329 150 0.001669
3892 150 0.016689
4136 150 0.016689
4230 150 0.016689
4342 150 0.001669
4450 150 0.005674
6671 150 0.091100
7447 150 0.001669
7678 150 0.091100
7918 150 0.016689
8673 150 0.001669
9298 150 0.056743
9898 150 0.005674
9535 151 0.016689
2532 152 0.016689
6141 152 0.166888
6146 152 0.166888
7083 152 0.166888
3760 153 0.567433
4255 153 0.567433
4265 153 0.166888
9590 153 0.911002
9705 153 0.009912
5028 154 0.016689
6059 154 0.166888
6339 154 0.091100
6475 154 0.016689
6526 154 0.166888
8674 154 0.016689
8687 154 0.911002
9057 154 0.999708
9058 154 0.166888
9120 154 0.091100
9565 154 0.056743
5867 155 0.567433
9615 156 0.001669
9611 157 0.008957
4057 158 0.166888
4744 158 0.016689
6444 158 0.028351
6662 158 0.166888
8178 158 0.009912
1953 159 0.099116
3623 159 1.000000
6853 159 0.009912
7329 159 0.166888
7352 159 0.099971
7988 159 0.121597
7321 160 0.016689
7974 160 0.080401
9415 160 0.091100
964 161 0.166888
8965 161 0.911002
9246 161 0.166888
211 162 0.001669
816 162 0.016689
5518 162 0.056743
5756 162 0.016689
8479 162 0.005674
9229 162 0.005674
9298 162 0.016689
9629 162 0.016689
9650 162 0.001669
9878 162 0.016689
9977 162 0.016689
3913 163 0.028351
585 164 0.609854
721 164 0.609854
736 164 0.609854
757 164 0.060985
812 164 0.060985
848 164 0.609854
884 164 0.060985
1475 164 0.166888
1510 164 0.060985
2463 164 0.060985
2516 164 0.609854
2648 164 0.609854
2742 164 0.609854
2927 164 0.911002
2978 164 0.609854
3025 164 0.609854
3035 164 0.609854
3150 164 0.060985
4162 164 0.609854
4175 164 0.609854
4863 164 0.016689
5015 164 0.060985
5214 164 0.609854
5896 164 0.060985
5979 164 0.609854
6086 164 0.060985
6233 164 0.609854
6376 164 0.609854
6568 164 0.060985
7173 164 0.609854
7346 164 0.609854
7446 164 0.609854
7606 164 0.609854
7771 164 0.060985
8026 164 0.060985
8089 164 0.060985
8111 164 0.060985
8210 164 0.060985
8237 164 0.060985
8298 164 0.060985
8308 164 0.060985
8423 164 0.609854
8665 164 0.060985
8828 164 0.060985
8838 164 0.060985
8930 164 0.060985
9380 164 0.060985
9618 164 0.060985
9701 164 0.609854
9881 164 0.609854
841 165 0.016689
1234 165 0.001669
2300 165 0.005674
2553 165 0.016689
3055 165 0.001669
5331 165 0.016689
6011 165 0.016689
7815 165 0.016689
9041 165 0.056743
1800 166 0.016689
9590 166 0.911002
279 167 0.166888
2540 168 0.385159
7774 168 0.038516
373 169 0.911002
518 169 0.166888
3643 169 0.166888
5677 169 0.166888
7352 169 0.091100
9410 169 0.038516
6484 170 0.028351
8654 170 0.028351
9843 170 0.028351
148 171 0.099994
417 171 0.009825
2972 171 0.001669
2982 171 0.001669
3037 171 0.016689
3221 171 0.016689
3635 171 0.016689
3817 171 0.016689
3892 171 0.016689
4541 171 0.001669
4602 171 0.089573
4673 171 0.016689
5390 171 0.001669
5518 171 0.016689
6680 171 0.008957
6728 171 0.016689
7251 171 0.005674
7521 171 0.056743
7746 171 0.016689
7771 171 0.001669
8787 171 0.056743
9077 171 0.001669
9151 171 0.005674
9178 171 0.001669
9313 171 0.100000
9330 171 0.089573
9460 171 0.056743
9629 171 0.056743
9979 171 0.016689
584 172 0.121597
2438 172 0.166888
2567 172 0.166888
7459 172 0.166888
7974 172 0.080401
8120 172 0.166888
3205 173 0.016689
4863 173 0.001669
2489 174 0.009110
3205 174 0.099971
5446 174 0.060985
5568 174 0.060985
6529 174 0.016689
6649 174 0.016689
7771 174 0.006099
8612 174 0.006099
8841 174 0.006099
9053 174 0.005674
9061 174 0.016689
9832 174 0.060985
420 175 0.985301
1736 175 0.567433
1867 175 0.166888
2927 175 0.911002
3931 175 0.567433
3932 175 0.166888
3933 175 0.911002
5552 175 0.016689
6245 175 0.016689
7832 175 0.911002
8611 175 0.060985
9378 175 0.056743
9414 175 0.609854
9881 175 0.609854
745 176 0.001669
884 176 0.009110
4075 176 0.091100
4268 176 0.009110
4417 176 0.001669
6142 176 0.016689
6146 176 0.016689
6649 176 0.016689
6657 176 0.016689
7503 176 0.001669
7504 176 0.001669
8538 176 0.016689
9407 176 0.016689
9512 176 0.006099
121 177 0.911002
124 177 0.016689
128 177 0.911002
141 177 0.091100
185 177 0.609854
261 177 0.099116
336 177 0.016689
577 177 0.911002
637 177 0.609854
896 177 0.060985
1248 177 0.166888
1291 177 0.166888
1296 177 0.166888
1473 177 0.016689
1516 177 0.099996
1875 177 0.166888
2220 177 0.099116
2588 177 0.166888
2599 177 0.016689
2638 177 0.166888
2999 177 0.009912
4550 177 0.166888
4938 177 0.091100
4967 177 0.099773
5227 177 0.009912
5383 177 0.166888
5513 177 0.091100
5715 177 0.099116
5896 177 0.091100
6131 177 0.166888
6154 177 0.060985
6211 177 0.056743
6235 177 0.911002
6617 177 0.283515
6680 177 0.016689
6713 177 0.895726
7086 177 0.911002
7492 177 0.911002
7693 177 0.091100
7797 177 0.911002
8264 177 0.028351
8539 177 0.016689
8540 177 0.091100
8588 177 0.089573
8647 177 0.099116
9215 177 0.567433
9216 177 0.100000
9222 177 0.016689
9243 177 0.609854
9248 177 0.911002
9260 177 0.016689
9403 177 0.166888
9404 177 0.016689
9898 177 0.016689
9931 177 0.911002
9942 177 0.016689
617 178 0.012160
7971 178 0.012160
7974 178 0.004755
197 179 0.012160
580 179 0.166888
630 179 0.098530
2745 179 0.609854
4076 179 0.016689
6137 179 0.060985
7318 179 0.016689
8756 179 0.609854
9183 179 0.166888
9851 179 0.609854
7937 180 0.099116
8415 180 0.911002
137 181 0.099729
3673 181 0.001669
7927 181 0.001669
8176 181 0.016689
137 182 0.999999
3673 182 0.016689
7927 182 0.016689
8176 182 0.166888
8270 182 0.166888
16 183 0.099116
137 183 0.895726
7927 183 0.016689
8270 183 0.166888
9268 183 0.028351
2540 184 0.385159
121 185 0.999994
124 185 0.016689
128 185 0.911002
135 185 0.016689
177 185 0.609854
502 185 0.166888
617 185 0.166888
626 185 0.166888
930 185 0.166888
1875 185 0.166888
3205 185 0.911002
4051 185 0.166888
4054 185 0.016689
4135 185 0.016689
4159 185 0.099116
4342 185 0.016689
6713 185 0.567433
7251 185 0.099773
7771 185 0.060985
7795 185 0.016689
7843 185 0.895726
7868 185 0.911002
7962 185 0.567433
7971 185 0.166888
7973 185 0.911002
7974 185 0.016689
7975 185 0.166888
8668 185 0.166888
8777 185 0.016689
9215 185 0.166888
9216 185 0.099999
9222 185 0.016689
9243 185 0.609854
9248 185 0.911002
9404 185 0.016689
1523 186 0.166888
3067 186 0.016689
4337 186 0.016689
6025 186 0.567433
6713 186 0.166888
6728 186 0.166888
8588 186 0.016689
9243 186 0.166888
9248 186 0.166888
2359 187 0.166888
2880 187 0.016689
3862 187 0.016689
4268 187 0.016689
449 188 0.283515
1869 188 0.016689
1889 188 0.166888
3180 188 0.016689
3635 188 0.911002
3641 188 0.911002
3646 188 0.985301
3651 188 0.911002
4264 188 0.056743
4268 188 0.016689
4463 188 0.099116
6235 188 0.166888
6331 188 0.166888
6352 188 0.166888
6381 188 0.911002
7321 188 0.016689
7661 188 0.016689
7843 188 0.166888
7850 188 0.091100
489 189 0.166888
4265 189 0.166888
4273 189 0.016689
6640 189 0.166888
9477 190 0.016689
3421 191 0.016689
7914 191 0.166888
8588 191 0.016689
8627 191 0.016689
8646 191 0.016689
35 192 0.609854
122 192 0.609854
1946 192 0.166888
6415 192 0.911002
6532 192 0.166888
8112 192 0.609854
9736 192 0.009912
128 193 0.166888
4176 193 0.016689
4581 193 0.016689
4774 193 0.166888
4967 193 0.016689
7251 193 0.016689
3194 194 0.166888
3928 194 0.016689
7513 195 0.166888
8624 195 0.060985
223 196 0.911002
312 196 0.028351
433 196 0.121597
799 196 0.038516
1519 196 0.121597
1522 196 0.121597
1541 196 0.038516
2426 196 0.385159
2651 196 0.385159
2768 196 0.121597
3059 196 0.385159
3309 196 0.385159
3464 196 0.911002
3634 196 0.385159
3643 196 0.385159
3879 196 0.121597
4104 196 0.012160
4314 196 0.385159
4754 196 0.012160
5260 196 0.099971
5487 196 0.038516
5515 196 0.016689
5680 196 0.121597
6266 196 0.038516
6758 196 0.243194
6873 196 0.121597
6876 196 0.099116
7971 196 0.385159
7974 196 0.038516
8129 196 0.028351
8182 196 0.012160
8492 196 0.038516
8984 196 0.121597
9567 196 0.385159
9812 196 0.038516
61 197 0.003852
179 197 0.012160
600 197 0.012160
630 197 0.001216
1411 197 0.003852
1909 197 0.012160
2014 197 0.012160
2158 197 0.038516
2177 197 0.016689
2209 197 0.003852
2405 197 0.012160
2406 197 0.012160
2840 197 0.012160
4049 197 0.016689
5161 197 0.001216
5239 197 0.001216
5798 197 0.012160
5842 197 0.038516
5999 197 0.012160
6071 197 0.038516
6180 197 0.001216
6463 197 0.003852
6832 197 0.012160
7164 197 0.038516
7375 197 0.038516
7376 197 0.016689
8085 197 0.003852
8348 197 0.001216
8418 197 0.038516
8529 197 0.003852
9005 197 0.001216
9452 197 0.012160
9509 197 0.038516
1889 198 0.166888
1890 198 0.166888
4333 198 0.385159
5343 198 0.016689
5443 198 0.012160
7053 198 0.166888
500 199 0.982533
1291 199 0.567433
1292 199 0.056743
3073 199 0.056743
3074 199 0.166888
3075 199 0.567433
3076 199 0.166888
3080 199 0.166888
3222 199 0.166888
4806 199 0.016689
5211 199 0.016689
6034 199 0.567433
6116 199 0.166888
7661 199 0.016689
1984 200 0.016689
3513 200 0.005674
3514 200 0.056743
3515 200 0.016689
3534 200 0.016689
3535 200 0.098253
6520 200 0.056743
68 201 0.385159
71 201 0.121597
72 201 0.385159
132 201 0.385159
202 201 0.385159
272 201 0.038516
319 201 0.121597
361 201 0.385159
410 201 0.385159
428 201 0.121597
484 201 0.385159
549 201 0.385159
652 201 0.385159
662 201 0.038516
718 201 0.038516
737 201 0.385159
768 201 0.385159
899 201 0.385159
918 201 0.385159
1160 201 0.038516
1296 201 0.385159
1497 201 0.038516
1520 201 0.038516
1656 201 0.038516
1696 201 0.385159
1709 201 0.385159
1718 201 0.385159
1719 201 0.385159
1744 201 0.385159
1750 201 0.121597
1755 201 0.012160
1846 201 0.385159
1882 201 0.121597
1895 201 0.385159
1909 201 0.385159
1928 201 0.385159
1939 201 0.038516
1958 201 0.385159
2073 201 0.385159
2130 201 0.385159
2136 201 0.385159
2367 201 0.385159
2417 201 0.385159
2540 201 0.385159
2567 201 0.385159
2628 201 0.385159
2674 201 0.385159
2677 201 0.385159
2729 201 0.385159
2884 201 0.385159
2964 201 0.385159
3036 201 0.121597
3105 201 0.385159
3121 201 0.038516
3436 201 0.385159
3537 201 0.038516
3538 201 0.385159
3610 201 0.121597
3623 201 0.385159
3624 201 0.385159
3879 201 0.121597
4007 201 0.038516
4015 201 0.121597
4114 201 0.385159
4396 201 0.012160
4406 201 0.385159
4567 201 0.385159
4780 201 0.385159
4903 201 0.385159
4960 201 0.012160
4967 201 0.038516
5051 201 0.385159
5083 201 0.038516
5086 201 0.121597
5123 201 0.038516
5148 201 0.038516
5277 201 0.385159
5320 201 0.385159
5323 201 0.385159
5324 201 0.038516
5390 201 0.038516
5445 201 0.385159
5470 201 0.385159
5529 201 0.385159
5713 201 0.038516
5799 201 0.385159
5938 201 0.385159
5999 201 0.121597
6170 201 0.385159
6222 201 0.385159
6234 201 0.385159
6235 201 0.385159
6240 201 0.385159
6241 201 0.385159
6257 201 0.385159
6278 201 0.385159
6365 201 0.385159
6659 201 0.385159
6686 201 0.385159
6763 201 0.385159
6798 201 0.385159
6829 201 0.012160
6832 201 0.385159
6847 201 0.385159
6849 201 0.385159
6853 201 0.038516
6856 201 0.385159
6857 201 0.385159
6858 201 0.385159
6876 201 0.121597
6886 201 0.121597
6887 201 0.385159
6888 201 0.121597
6890 201 0.385159
6893 201 0.385159
6895 201 0.385159
6901 201 0.385159
6904 201 0.385159
6905 201 0.121597
7086 201 0.385159
7183 201 0.121597
7372 201 0.038516
7394 201 0.385159
7453 201 0.385159
7471 201 0.385159
7570 201 0.385159
7580 201 0.385159
7591 201 0.121597
7694 201 0.385159
7747 201 0.038516
7760 201 0.038516
7765 201 0.038516
7793 201 0.385159
7830 201 0.385159
7850 201 0.038516
7858 201 0.385159
7860 201 0.385159
7863 201 0.038516
7868 201 0.121597
7940 201 0.385159
8070 201 0.121597
8189 201 0.385159
8200 201 0.038516
8332 201 0.385159
8399 201 0.385159
8422 201 0.385159
8525 201 0.385159
8658 201 0.121597
8788 201 0.038516
8984 201 0.121597
9005 201 0.038516
9044 201 0.121597
9047 201 0.121597
9048 201 0.121597
9049 201 0.121597
9050 201 0.121597
9051 201 0.121597
9094 201 0.038516
9393 201 0.385159
9411 201 0.038516
9469 201 0.385159
9564 201 0.385159
9708 201 0.385159
9918 201 0.385159
9948 201 0.385159
128 202 0.855829
141 202 0.016689
201 202 0.385159
217 202 0.016689
1683 202 0.166888
1690 202 0.016689
1840 202 0.038516
2249 202 0.038516
2312 202 0.166888
2540 202 0.385159
3309 202 0.166888
3391 202 0.056743
3500 202 0.166888
3647 202 0.166888
4333 202 0.385159
4337 202 0.016689
4340 202 0.016689
4351 202 0.089573
4545 202 0.166888
4610 202 0.166888
4812 202 0.166888
4938 202 0.016689
5896 202 0.016689
5935 202 0.016689
6306 202 0.016689
6364 202 0.038516
6541 202 0.166888
6577 202 0.016689
6885 202 0.166888
7505 202 0.121597
7756 202 0.166888
7847 202 0.166888
7922 202 0.038516
7954 202 0.166888
8031 202 0.016689
8090 202 0.166888
8239 202 0.016689
8404 202 0.016689
8539 202 0.016689
8540 202 0.016689
8818 202 0.016689
8865 202 0.016689
8887 202 0.016689
9285 202 0.166888
9677 202 0.385159
9786 202 0.385159
9931 202 0.166888
9942 202 0.016689
580 203 0.166888
600 203 0.985301
3307 203 0.385159
3852 203 0.385159
4036 203 0.385159
4266 203 0.166888
5954 203 0.385159
6279 203 0.385159
6352 203 0.166888
7411 203 0.016689
7915 203 0.385159
7922 203 0.038516
8469 203 0.166888
9133 203 0.038516
9410 203 0.012160
9786 203 0.385159
1410 204 0.016689
2247 204 0.016689
7729 204 0.001669
7770 204 0.016689
7771 204 0.001669
3635 205 0.016689
3143 206 0.012160
5274 206 0.121597
6689 206 0.121597
8175 206 0.012160
8455 206 0.012160
9023 206 0.012160
9769 206 0.091100
4580 207 0.016689
1352 208 0.056743
2130 208 0.016689
2132 208 0.001669
7687 208 0.003852
617 209 0.121597
1593 209 0.028351
2050 209 0.166888
3205 209 0.166888
3906 209 0.166888
3914 209 0.911002
4176 209 0.016689
5643 209 0.099116
7971 209 0.385159
7974 209 0.047548
7976 209 0.475480
9986 209 0.978868
3467 210 0.166888
4804 210 0.038516
7962 210 0.166888
69 211 0.028351
128 211 0.099999
162 211 0.001669
4285 211 0.006099
6456 211 0.002835
6796 211 0.028351
8016 211 0.016689
8415 211 0.060985
8920 211 0.028351
699 212 0.166888
1763 212 0.385159
7661 212 0.016689
252 213 0.009912
350 213 0.100000
530 213 0.002835
622 213 0.028351
1713 213 0.028351
1720 213 0.028351
1758 213 0.002835
2881 213 0.009912
4916 213 0.009912
5818 213 0.009912
5877 213 0.009912
6233 213 0.009912
6456 213 0.000991
6579 213 0.000991
6796 213 0.009912
7179 213 0.000991
7696 213 0.009912
7746 213 0.009912
9923 213 0.009912
360 214 0.006099
7369 214 0.001669
8140 214 0.006099
9079 214 0.006099
9384 214 0.006099
3654 215 0.911002
3781 215 0.985301
6623 215 0.009912
4967 216 0.056743
6828 216 0.567433
128 217 0.059708
141 217 0.004755
202 217 0.016689
397 217 0.002835
622 217 0.028351
2881 217 0.028351
3649 217 0.002835
4690 217 0.009912
5642 217 0.001216
6038 217 0.002835
6796 217 0.028351
7696 217 0.028351
7746 217 0.028351
8654 217 0.028351
9367 217 0.002835
65 218 0.060985
2048 218 0.166888
6348 218 0.911002
6526 218 0.609854
7879 218 0.166888
8198 218 0.060985
8652 218 0.609854
8657 218 0.060985
8675 218 0.038516
9583 218 0.060985
9701 218 0.609854
1847 219 0.166888
555 220 0.001669
1107 220 0.001669
2927 221 0.911002
3188 221 0.060985
5616 221 0.016689
6116 221 0.166888
6834 221 0.166888
6939 221 0.016689
7725 221 0.567433
8793 221 0.016689
128 222 0.091100
141 222 0.010000
8222 222 0.006099
196 223 0.911002
675 223 0.166888
958 223 0.609854
1339 223 0.911002
2068 223 0.016689
2069 223 0.091100
2339 223 0.567433
2714 223 0.056743
3323 223 0.016689
3464 223 0.911002
3465 223 0.166888
6693 223 0.911002
7128 223 0.567433
7334 223 0.166888
7585 223 0.166888
7858 223 0.609854
1 224 0.001669
4743 225 0.001669
7278 225 0.001669
6610 226 0.001669
7075 226 0.016689
7837 227 0.056743
5571 228 0.911002
9175 229 0.012160
9816 229 0.060985
121 230 0.997293
124 230 0.016689
336 230 0.016689
9549 230 0.016689
9898 230 0.016689
9959 230 0.016689
2099 231 0.166888
2191 231 0.385159
3280 231 0.166888
5713 231 0.038516
9786 231 0.385159
3682 232 0.016689
97 233 0.016689
7609 233 0.001669
7704 233 0.001669
3926 234 0.001669
6110 234 0.005674
732 235 0.283515
1220 235 0.836565
2485 235 0.016689
2837 235 0.283515
5446 235 0.609854
5602 235 0.028351
6456 235 0.028351
6520 235 0.166888
7173 235 1.000000
8014 235 0.016689
9629 235 0.166888
9843 235 0.283515
1016 236 0.001669
1020 236 0.001669
3619 237 0.008957
4484 237 0.056743
6922 237 0.009973
8775 237 0.009996
2252 238 0.166888
4633 238 0.166888
8069 238 0.166888
7922 239 0.012160
6456 240 0.009912
391 241 0.028351
637 241 0.060985
2537 241 0.001669
3566 241 0.100000
5056 241 0.001669
7473 241 0.001669
7925 241 0.028351
123 242 0.006099
1662 242 0.006099
3606 242 0.060985
4268 242 0.009110
5719 242 0.060985
5767 242 0.006099
9151 242 0.006099
666 243 0.166888
1837 243 0.166888
139 244 0.001669
1588 244 0.016689
1590 244 0.001669
1591 244 0.016689
1592 244 0.056743
3210 244 0.001669
3213 244 0.001669
5962 244 0.016689
1204 245 0.016689
1837 245 0.056743
7641 245 0.016689
7643 245 0.005674
8333 245 0.016689
9576 245 0.016689
8066 246 0.166888
9163 246 0.056743
14 247 0.166888
2119 247 0.016689
2578 247 0.911002
3294 247 0.166888
4545 247 0.166888
4675 247 0.911002
5325 247 0.166888
5386 247 0.166888
6581 247 0.166888
7195 247 0.911002
7819 247 0.091100
8044 247 0.166888
9938 247 0.166888
3733 248 0.016689
7490 248 0.166888
7491 248 0.166888
7774 249 0.003852
9786 249 0.038516
386 250 0.099116
449 250 0.099116
841 250 0.099116
1572 250 0.283515
1720 250 0.283515
1743 250 0.028351
2302 250 0.283515
3148 250 0.028351
3155 250 0.028351
3876 250 0.028351
4170 250 0.099116
5731 250 0.283515
6489 250 0.009912
6815 250 0.028351
7639 250 0.283515
8143 250 0.283515
9193 250 0.099116
9395 250 0.028351
9846 250 0.283515
7329 251 0.166888
7499 251 0.166888
7974 251 0.016689
213 252 0.009912
1593 252 0.028351
3490 252 0.166888
6368 252 0.283515
7819 252 0.016689
7913 252 0.609854
9537 252 0.016689
6077 253 0.001669
1491 254 0.000991
6556 254 0.001669
7913 254 0.091100
9175 254 0.009912
2716 255 0.016689
3280 255 0.166888
2090 256 0.166888
8558 256 0.567433
8572 256 0.091100
8599 256 0.166888
8668 256 0.166888
8697 256 0.911002
8812 256 0.016689
9117 256 0.999999
9695 256 0.385159
4218 257 0.016689
4265 257 0.016689
4266 257 0.091100
9971 257 0.016689
513 258 0.012160
1234 258 0.012160
1522 258 0.121597
1614 258 0.121597
1840 258 0.038516
1875 258 0.166888
2249 258 0.038516
2482 258 0.385159
2925 258 0.121597
5175 258 0.038516
6001 258 0.121597
6694 258 0.038516
7371 258 0.121597
8691 258 0.038516
8943 258 0.012160
4005 259 0.099116
6939 259 0.091100
7974 259 0.038516
9879 259 0.283515
4560 260 0.283515
177 261 0.099116
799 261 0.009912
1241 261 0.166888
1270 261 0.166888
1603 261 0.166888
1834 261 0.166888
1864 261 0.166888
2075 261 0.016689
2135 261 0.166888
2578 261 0.999708
2608 261 0.016689
2925 261 0.166888
3081 261 0.911002
3224 261 0.009912
3248 261 0.166888
3398 261 0.016689
3742 261 0.091100
3743 261 0.911002
3758 261 0.567433
3806 261 0.911002
3811 261 0.166888
3877 261 0.016689
3892 261 0.166888
3908 261 0.091100
3909 261 0.911002
3913 261 0.911002
3914 261 0.911002
3916 261 0.016689
3931 261 0.166888
4076 261 0.016689
5039 261 0.283515
5104 261 0.999994
5421 261 0.016689
5428 261 0.166888
6034 261 0.166888
6037 261 0.911002
6044 261 0.166888
6051 261 0.567433
6089 261 0.016689
6322 261 0.016689
6484 261 0.283515
6553 261 0.166888
6676 261 0.911002
6680 261 0.091100
7295 261 0.016689
7445 261 0.098530
7490 261 0.911002
7492 261 0.166888
7542 261 0.166888
7728 261 0.911002
7750 261 0.016689
7818 261 0.060985
7832 261 0.911002
7913 261 0.609854
8243 261 0.166888
8459 261 0.609854
8755 261 0.166888
9216 261 0.091100
9614 261 0.091100
335 262 0.016689
1837 262 0.016689
1889 262 0.016689
1890 262 0.016689
2135 262 0.016689
2771 262 0.016689
2893 262 0.001669
3464 262 0.091100
3892 262 0.016689
4265 262 0.016689
4266 262 0.091100
4268 262 0.009110
4409 262 0.091100
4563 262 0.001669
4863 262 0.001669
5343 262 0.001669
5963 262 0.091100
6004 262 0.016689
6717 262 0.001669
6728 262 0.091100
7245 262 0.001669
7492 262 0.098530
7585 262 0.016689
8413 262 0.001669
32 263 0.000991
2815 263 0.006099
4263 263 0.009110
4648 263 0.001669
4924 263 0.006099
5096 263 0.060985
6301 263 0.016689
6399 263 0.001669
6488 263 0.060985
6680 263 0.009110
6702 263 0.006099
8082 263 0.001669
8517 263 0.001669
8614 263 0.009110
8624 263 0.006099
6484 264 0.283515
6245 265 0.001669
2065 266 0.016689
617 267 0.016689
1871 267 0.016689
1875 267 0.016689
2455 267 0.001669
2456 267 0.005674
3567 267 0.016689
4272 267 0.001669
4665 267 0.001669
7626 267 0.001669
7627 267 0.001669
7628 267 0.016689
7748 267 0.001669
7750 267 0.001669
7974 267 0.008040
8801 267 0.001669
9001 267 0.016689
9007 267 0.016689
9591 267 0.016689
3781 268 0.166888
617 269 0.016689
993 269 0.056743
3347 269 0.009912
3931 269 0.016689
3932 269 0.016689
3933 269 0.016689
4325 269 0.016689
7376 269 0.016689
7380 269 0.001669
7382 269 0.001669
7475 269 0.001669
7521 269 0.016689
7832 269 0.016689
7974 269 0.001669
8110 269 0.016689
8511 269 0.016689
9417 269 0.001669
9879 269 0.009912
481 270 0.895726
652 270 0.166888
7971 270 0.166888
402 271 0.012160
574 271 0.016689
662 271 0.001216
951 271 0.001216
1155 271 0.001216
1372 271 0.003852
1404 271 0.001216
1763 271 0.012160
1888 271 0.001216
1909 271 0.012160
2080 271 0.012160
2177 271 0.012160
2357 271 0.038516
2394 271 0.003852
2543 271 0.004755
2636 271 0.001216
2730 271 0.003852
3700 271 0.003852
4010 271 0.001216
4831 271 0.012160
6181 271 0.012160
6200 271 0.001216
6694 271 0.003852
7384 271 0.012160
7385 271 0.012160
9409 271 0.099999
9566 271 0.001216
9625 271 0.012160
9635 271 0.001216
201 272 0.038516
516 272 0.012160
663 272 0.006099
1660 272 0.012160
1766 272 0.001216
2517 272 0.038516
2927 272 0.016689
3233 272 0.003852
4555 272 0.001216
7024 272 0.047548
8046 272 0.016689
9652 272 0.012160
9881 272 0.060985
9786 273 0.385159
50 274 0.283515
350 274 0.283515
530 274 0.028351
943 274 0.283515
1325 274 0.028351
1593 274 0.028351
1713 274 0.283515
1720 274 0.283515
1831 274 0.283515
3058 274 0.283515
3253 274 0.028351
3811 274 0.283515
4003 274 0.283515
5799 274 0.283515
6456 274 0.028351
6484 274 0.283515
6839 274 0.283515
7271 274 0.028351
7617 274 0.060985
7746 274 0.283515
7860 274 0.836565
7881 274 0.609854
9103 274 0.028351
9223 274 0.283515
105 275 0.001669
2989 275 0.091100
4986 275 0.016689
6679 275 0.003852
7819 275 0.009110
323 276 0.166888
1291 277 0.166888
1909 277 0.609854
4266 277 0.911002
5016 278 0.060985
5860 278 0.385159
8144 278 0.091100
8599 278 0.385159
167 279 0.166888
286 279 0.166888
308 279 0.016689
729 279 0.385159
3942 279 0.385159
5860 279 0.121597
9508 279 0.056743
1248 280 0.016689
1837 280 0.016689
2199 280 0.016689
7575 280 0.091100
7968 280 0.016689
9653 280 0.016689
3436 281 0.911002
7922 281 0.038516
9786 281 0.385159
2403 282 0.016689
9935 282 0.016689
9986 282 0.016689
449 283 0.283515
1371 283 0.099116
2541 283 0.009912
3459 283 0.009912
3504 283 0.009912
5710 283 0.099116
6278 283 0.099116
6368 283 0.099116
6107 284 0.016689
7679 284 0.016689
7800 284 0.091100
9765 284 0.016689
9766 284 0.016689
4994 285 0.016689
279 286 0.166888
308 286 0.091100
7922 286 0.038516
9286 286 0.099116
4804 287 0.038516
637 288 0.060985
730 288 0.009110
1195 288 0.060985
1291 288 0.038516
1296 288 0.012160
1475 288 0.016689
1677 288 0.060985
1712 288 0.060985
1970 288 0.003852
2361 288 0.012160
3259 288 0.006099
3913 288 0.038516
4285 288 0.006099
4530 288 0.006099
4707 288 0.016689
4858 288 0.038516
4898 288 0.091100
4924 288 0.006099
5077 288 0.012160
5278 288 0.060985
5713 288 0.009110
6005 288 0.012160
6494 288 0.003852
7270 288 0.001669
7637 288 0.001669
7812 288 0.003852
8095 288 0.060985
8400 288 0.006099
8637 288 0.038516
9701 288 0.060985
7913 289 0.609854
6982 290 0.911002
121 291 0.016689
1204 291 0.016689
1258 291 0.016689
1837 291 0.016689
3307 291 0.016689
4114 291 0.016689
4879 291 0.001669
6116 291 0.016689
7595 291 0.016689
7843 291 0.016689
4420 292 0.166888
6277 292 0.060985
9879 292 0.283515
1736 293 0.166888
3205 293 0.166888
3758 293 0.166888
3877 293 0.016689
4075 293 0.166888
4121 293 0.166888
4145 293 0.056743
5386 293 0.166888
5421 293 0.016689
6635 293 0.166888
6821 293 0.166888
7163 293 0.166888
7173 293 0.166888
8039 293 0.166888
2249 294 0.038516
5585 294 0.166888
1258 295 0.016689
2232 295 0.056743
2625 295 0.001669
3640 295 0.001669
4271 295 0.001669
4272 295 0.001669
6133 295 0.016689
7318 295 0.001669
7567 295 0.016689
7768 295 0.001669
7771 295 0.001669
7774 295 0.001669
7974 295 0.001669
617 296 0.166888
1818 296 0.166888
3458 296 0.166888
3798 296 0.091100
5344 296 0.166888
5346 296 0.166888
5398 296 0.016689
8927 296 0.028351
9033 296 0.016689
9048 296 0.609854
9175 296 0.385159
4268 297 0.091100
117 298 0.056743
732 298 0.099116
1580 298 0.166888
1648 298 0.567433
1866 298 0.091100
2144 298 0.166888
4898 298 0.911002
4907 298 0.016689
5182 298 0.609854
5879 298 0.016689
6011 298 0.166888
6425 298 0.016689
6635 298 0.985301
7078 298 0.166888
7974 298 0.047548
9160 298 0.166888
9986 298 0.911002
4263 299 0.001669
5112 299 0.089573
5904 299 0.001669
6737 299 0.005674
7549 299 0.016689
8130 299 0.016689
9112 299 0.016689
3575 300 0.016689
105 301 0.001669
2853 301 0.016689
8793 301 0.001669
126 302 0.016689
2797 302 0.166888
3205 302 0.166888
7329 302 0.166888
8956 302 0.016689
335 303 0.016689
1889 303 0.016689
2191 304 0.038516
8980 304 0.016689
9397 304 0.098530
2662 305 0.895726
4362 305 0.166888
9456 305 0.016689
1296 306 0.016689
2359 307 0.166888
3861 307 0.166888
3862 307 0.016689
7293 307 0.166888
8605 307 0.016689
279 308 0.016689
286 308 0.091100
3910 308 0.099999
2564 309 0.009110
9113 309 0.001669
4804 310 0.012160
5325 310 0.166888
1619 311 0.001669
1620 311 0.001669
196 312 0.028351
813 312 0.060985
1837 312 0.016689
3234 312 0.016689
3641 312 0.009912
5214 312 0.016689
6671 312 0.091100
6744 312 0.000991
6918 312 0.091100
7553 312 0.009110
7746 312 0.091100
7986 312 0.000991
8395 312 0.060985
8561 312 0.009912
8593 312 0.000991
8728 312 0.001669
9052 312 0.009912
9100 313 0.001669
5227 314 0.009912
44 315 0.001669
875 315 0.001669
2107 315 0.016689
4675 315 0.099773
5004 315 0.001669
6790 315 0.009110
6957 315 0.001669
7661 315 0.001669
9284 315 0.001669
9305 315 0.091100
6577 316 0.091100
520 317 0.016689
1909 318 0.609854
4592 318 0.911002
201 319 0.121597
1763 319 0.121597
2191 319 0.385159
2909 319 0.385159
4702 319 0.385159
5477 319 0.016689
5954 319 0.385159
7151 319 0.038516
7774 319 0.038516
9044 319 0.121597
9048 319 0.283515
9786 319 0.385159
4363 320 0.016689
695 321 0.166888
737 321 0.166888
1530 321 0.166888
2493 321 0.016689
3273 321 0.985301
3414 321 0.166888
4055 321 0.166888
4292 321 0.166888
4299 321 0.166888
4300 321 0.166888
4773 321 0.166888
6109 321 0.911002
6132 321 0.016689
6245 321 0.016689
7101 321 0.166888
7111 321 0.166888
7272 321 0.166888
7839 321 0.911002
8329 321 0.567433
8845 321 0.166888
9982 321 0.016689
9780 322 0.609854
9786 322 0.385159
9925 322 0.060985
276 323 0.166888
2249 323 0.038516
5034 323 0.166888
5045 323 0.016689
9780 323 0.166888
135 324 0.016689
326 325 0.911002
5963 325 0.911002
6374 325 0.038516
7707 325 0.166888
325 326 0.911002
481 326 0.609854
4580 326 0.016689
5368 326 0.911002
6756 326 0.166888
342 327 0.609854
362 327 0.060985
1016 327 0.016689
1517 327 0.609854
1807 327 0.609854
3456 327 0.982533
4671 327 0.911002
7378 327 0.060985
8061 327 0.060985
9374 327 0.609854
9683 327 0.609854
649 328 0.609854
4578 328 0.283515
7591 328 0.911002
7592 328 0.911002
126 329 0.009912
3103 329 0.099116
8687 329 0.567433
9683 329 0.985301
426 330 0.166888
1080 330 0.016689
1263 330 0.016689
1865 330 0.166888
2080 330 0.121597
2249 330 0.038516
2288 330 0.166888
2810 330 0.166888
2925 330 0.166888
3402 330 0.567433
3557 330 0.166888
3559 330 0.166888
3877 330 0.016689
5954 330 0.385159
7352 330 0.091100
7542 330 0.166888
7543 330 0.091100
7913 330 0.609854
7988 330 0.121597
8047 330 0.166888
8715 330 0.016689
8723 330 0.121597
8993 330 0.012160
9287 330 0.016689
9342 330 0.016689
9422 330 0.016689
9786 330 0.385159
776 331 0.060985
8723 331 0.012160
4285 332 0.006099
5749 332 0.006099
860 333 0.009912
1862 333 0.166888
2164 333 0.089573
7444 333 0.016689
7509 333 0.166888
7510 333 0.016689
8771 333 0.567433
8772 333 0.567433
9696 333 0.166888
335 334 0.166888
544 334 0.166888
1204 334 0.166888
1777 334 0.166888
1837 334 0.166888
2925 334 0.166888
3437 334 0.016689
3438 334 0.166888
6728 334 0.166888
9034 334 0.166888
128 335 0.166888
262 335 0.016689
303 335 0.016689
334 335 0.166888
348 335 0.166888
469 335 0.016689
544 335 0.166888
1204 335 0.166888
1352 335 0.166888
1523 335 0.166888
1595 335 0.166888
1598 335 0.016689
1739 335 0.016689
1837 335 0.166888
1889 335 0.166888
1892 335 0.016689
3260 335 0.166888
3285 335 0.166888
3500 335 0.166888
3548 335 0.166888
3553 335 0.166888
3623 335 0.166888
3892 335 0.567433
3936 335 0.166888
4012 335 0.166888
4013 335 0.166888
4016 335 0.166888
4233 335 0.016689
4359 335 0.166888
5609 335 0.016689
6717 335 0.016689
6819 335 0.166888
6918 335 0.567433
7351 335 0.166888
7679 335 0.166888
7691 335 0.016689
7865 335 0.166888
7918 335 0.166888
7975 335 0.166888
8903 335 0.166888
9139 335 0.166888
9248 335 0.166888
9313 335 0.166888
121 336 0.016689
128 336 0.016689
177 336 0.016689
230 336 0.016689
340 336 0.001669
347 336 0.016689
1203 336 0.016689
1204 336 0.016689
1352 336 0.016689
1489 336 0.016689
1837 336 0.016689
2807 336 0.016689
3260 336 0.016689
3478 336 0.001669
4493 336 0.001669
4545 336 0.016689
4683 336 0.016689
6680 336 0.001669
6694 336 0.001669
6738 336 0.016689
7359 336 0.016689
7409 336 0.001669
7423 336 0.001669
7595 336 0.016689
8975 336 0.016689
1592 337 0.166888
9162 337 0.166888
5455 338 0.016689
6544 338 0.056743
9828 338 0.005674
5455 339 0.016689
112 340 0.056743
336 340 0.001669
347 340 0.016689
362 340 0.001669
1202 340 0.016689
1203 340 0.016689
1204 340 0.016689
1517 340 0.089573
1736 340 0.016689
1737 340 0.016689
1792 340 0.016689
1837 340 0.016689
1889 340 0.016689
2212 340 0.016689
3260 340 0.016689
3536 340 0.016689
3544 340 0.001669
3565 340 0.016689
3629 340 0.001669
4266 340 0.016689
4268 340 0.001669
4538 340 0.001669
4545 340 0.016689
4598 340 0.016689
4673 340 0.016689
6116 340 0.016689
6117 340 0.001669
6680 340 0.001669
6728 340 0.056743
6879 340 0.016689
6987 340 0.001669
7334 340 0.016689
7335 340 0.016689
7337 340 0.016689
7411 340 0.001669
7423 340 0.001669
7424 340 0.016689
7450 340 0.008957
7494 340 0.016689
7496 340 0.016689
7562 340 0.016689
8312 340 0.001669
8435 340 0.016689
9001 340 0.016689
9007 340 0.016689
9476 340 0.056743
9501 340 0.016689
9647 340 0.001669
9661 340 0.016689
9162 341 0.166888
9163 341 0.016689
327 342 0.609854
411 342 0.060985
852 342 0.060985
1073 342 0.609854
1560 342 0.060985
1979 342 0.060985
2001 342 0.060985
2288 342 0.609854
2291 342 0.609854
3781 342 0.911002
4425 342 0.609854
4683 342 0.609854
4778 342 0.060985
5025 342 0.060985
5180 342 0.060985
8173 342 0.609854
8420 342 0.060985
8701 342 0.060985
9577 342 0.060985
563 343 0.001669
3892 343 0.016689
3936 343 0.016689
4538 343 0.005674
4545 343 0.012160
4967 343 0.001669
5601 343 0.012160
5957 343 0.001216
1648 344 0.166888
4211 344 0.016689
4212 344 0.016689
7395 344 0.166888
8548 344 0.016689
9244 344 0.016689
4581 345 0.016689
507 346 0.056743
1060 346 0.056743
2580 346 0.166888
3896 346 0.166888
4257 346 0.166888
4877 346 0.166888
5077 346 0.166888
5477 346 0.016689
6107 346 0.166888
6209 346 0.016689
6210 346 0.166888
6415 346 0.166888
6637 346 0.016689
9784 346 0.166888
336 347 0.016689
340 347 0.016689
356 347 0.016689
362 347 0.016689
1204 347 0.166888
1837 347 0.166888
6680 347 0.016689
6728 347 0.166888
7423 347 0.016689
122 348 0.609854
335 348 0.166888
1241 348 0.166888
1523 348 0.166888
1885 348 0.016689
3464 348 0.911002
5278 348 0.609854
7373 348 0.166888
7974 348 0.016689
7978 348 0.609854
8500 348 0.166888
8828 348 0.060985
9034 348 0.166888
2787 349 0.099116
8685 349 0.028351
213 350 0.100000
274 350 0.283515
387 350 0.283515
424 350 0.100000
577 350 0.166888
1202 350 0.166888
1204 350 0.166888
1326 350 0.283515
1683 350 0.166888
1708 350 0.166888
1723 350 0.058732
1837 350 0.166888
1905 350 0.016689
2135 350 0.166888
2454 350 0.028351
2719 350 0.166888
2888 350 0.028351
3155 350 0.100000
3371 350 0.028351
3438 350 0.166888
3464 350 0.166888
3563 350 0.283515
3591 350 0.166888
3696 350 0.028351
3781 350 0.166888
3796 350 1.000000
3825 350 0.166888
3839 350 0.009912
3892 350 0.567433
4190 350 1.000000
4218 350 0.166888
4351 350 0.016689
4545 350 0.567433
4629 350 0.166888
4632 350 0.283515
4673 350 0.166888
4940 350 0.028351
5206 350 0.016689
5227 350 0.028351
5396 350 0.016689
5407 350 0.016689
5515 350 0.100000
6021 350 0.283515
6251 350 0.028351
6388 350 0.028351
6456 350 0.016689
6490 350 0.028351
6516 350 0.100000
6518 350 1.000000
6557 350 0.016689
6560 350 0.100000
6619 350 0.283515
6773 350 0.567433
6952 350 0.283515
7208 350 0.028351
7338 350 0.283515
7381 350 0.283515
7492 350 0.166888
7538 350 0.283515
7599 350 0.166888
7992 350 1.000000
8075 350 0.283515
8201 350 0.283515
8230 350 0.283515
8555 350 0.016689
8600 350 0.016689
9222 350 0.016689
9286 350 0.166888
9411 350 0.028351
9655 350 0.283515
9752 350 0.283515
9898 350 0.016689
9939 350 0.099116
9986 350 0.283515
1911 351 0.121597
3513 351 0.038516
3718 351 0.038516
4036 351 0.385159
4333 351 0.385159
7156 351 0.385159
7774 351 0.038516
7922 351 0.038516
9133 351 0.038516
9786 351 0.121597
4049 352 0.016689
6661 352 0.016689
6957 352 0.001669
7454 352 0.016689
3422 353 0.166888
4049 353 0.567433
6658 353 0.166888
6834 353 0.166888
6850 353 0.166888
6885 353 0.166888
7454 353 0.166888
4545 354 0.385159
7329 354 0.166888
7608 354 0.166888
6756 355 0.166888
8039 355 0.166888
8810 355 0.016689
9074 355 0.166888
347 356 0.016689
1517 356 0.016689
1683 356 0.016689
2496 356 0.016689
2743 356 0.001669
2803 356 0.001669
4427 356 0.001669
4538 356 0.001669
5912 356 0.016689
6680 356 0.001669
7423 356 0.001669
7858 356 0.016689
8024 356 0.016689
8975 356 0.016689
841 357 0.166888
848 357 0.166888
7145 357 0.166888
8461 357 1.000000
8607 357 0.016689
9410 357 0.056743
9677 357 1.000000
387 358 0.016689
548 358 0.001216
951 358 0.003852
1378 358 0.006099
1654 358 0.001216
1660 358 0.038516
2146 358 0.060985
2249 358 0.003852
3009 358 0.016689
3623 358 0.012160
3844 358 0.060985
4389 358 0.001216
4780 358 0.038516
5086 358 0.038516
5189 358 0.006099
5358 358 0.003852
6450 358 0.001216
7780 358 0.060985
8089 358 0.006099
8100 358 0.006099
8112 358 0.060985
8295 358 0.060985
8308 358 0.006099
8660 358 0.001216
9298 358 0.060985
9324 358 0.001216
9701 358 0.060985
4263 359 0.009110
5254 359 0.001669
7661 359 0.001669
214 360 0.006099
362 360 0.006099
1517 360 0.060985
2440 360 0.091100
3532 360 0.060985
3728 360 0.016689
3936 360 0.016689
3937 360 0.099996
3938 360 0.016689
4598 360 0.060985
4671 360 0.060985
7630 360 0.006099
201 361 0.385159
978 361 0.009912
2191 361 0.385159
2249 361 0.038516
2909 361 0.385159
3148 361 0.009912
3416 361 0.609854
4702 361 0.385159
5446 361 0.609854
5568 361 0.609854
6093 361 0.166888
6101 361 0.016689
6305 361 0.609854
7284 361 0.609854
8612 361 0.060985
9003 361 0.012160
9786 361 0.385159
327 362 0.060985
340 362 0.001669
347 362 0.016689
360 362 0.006099
1203 362 0.016689
1517 362 0.060985
2071 362 0.016689
2440 362 0.099996
2450 362 0.060985
3327 362 0.001669
3532 362 0.060985
4427 362 0.006099
4591 362 0.060985
4598 362 0.099996
4671 362 0.060985
7630 362 0.006099
8380 362 0.006099
8432 362 0.006099
8821 362 0.001669
9374 362 0.060985
1516 363 0.060985
2333 363 0.016689
3076 363 0.283515
5039 363 0.099116
6826 363 0.016689
7269 363 0.911002
9447 363 0.166888
9786 363 0.385159
1777 364 0.895726
2679 364 0.016689
530 365 0.028351
1713 365 0.283515
2719 365 0.283515
3223 365 0.836565
6038 365 0.083657
6456 365 0.083657
6633 365 0.009912
8013 365 0.283515
8707 365 0.009912
9843 365 0.836565
1845 366 0.028351
6161 366 0.009997
4076 367 0.016689
4849 367 0.911002
8793 367 0.016689
773 368 0.166888
1023 368 0.166888
7254 368 0.911002
8669 368 0.091100
1220 369 0.028351
3281 369 0.002835
4916 369 0.028351
6245 369 0.001669
6796 369 0.028351
7557 369 0.038516
9933 369 0.060985
4520 370 0.038516
6364 370 0.012160
6513 371 0.016689
373 372 0.166888
511 372 0.166888
518 372 0.166888
597 372 0.166888
697 372 0.567433
8269 372 0.166888
169 373 0.911002
372 373 0.166888
511 373 0.999963
518 373 0.166888
597 373 0.999963
697 373 0.166888
5677 373 0.166888
8269 373 0.166888
6124 374 0.121597
9003 374 0.012160
9695 374 0.121597
9704 374 0.911002
4239 375 0.001669
7766 376 0.016689
1720 377 0.028351
2034 377 0.001669
3120 377 0.016689
3136 377 0.009110
5200 377 0.001669
7001 377 0.056743
7003 377 0.016689
7108 377 0.005674
379 378 0.016689
2317 378 0.016689
5963 378 0.016689
6005 378 0.016689
6025 378 0.016689
378 379 0.016689
729 379 0.385159
2089 379 0.166888
4578 379 0.166888
458 380 0.001669
1392 380 0.001669
5419 380 0.001669
5628 380 0.001669
6025 380 0.089573
8618 380 0.001669
9179 380 0.001669
797 381 0.060985
1046 381 0.060985
2065 381 0.911002
2882 381 0.911002
3373 381 0.609854
3612 381 0.166888
4075 381 0.911002
5060 381 0.609854
5189 381 0.060985
5473 381 0.016689
5758 381 0.060985
6295 381 0.609854
6398 381 0.911002
6617 381 0.911002
6620 381 0.091100
6623 381 0.091100
6624 381 0.911002
6626 381 0.911002
6634 381 0.166888
6662 381 0.911002
6795 381 0.060985
7105 381 0.166888
7532 381 0.911002
7818 381 0.028351
7925 381 0.099116
8070 381 0.911002
8198 381 0.060985
8260 381 0.060985
8657 381 0.060985
8828 381 0.060985
9583 381 0.060985
9701 381 0.609854
9821 381 0.166888
637 382 0.060985
5476 382 0.006099
6247 383 0.016689
7167 383 0.283515
1713 384 0.028351
2013 384 0.002835
2049 384 0.002835
7746 384 0.028351
9367 384 0.002835
9923 384 0.028351
2929 385 0.166888
6736 385 0.016689
7828 385 0.016689
8432 385 0.009912
9603 385 0.166888
250 386 0.099116
3663 386 0.166888
350 387 0.283515
358 387 0.016689
1220 387 0.283515
1720 387 0.283515
4076 387 0.016689
4899 387 0.099116
4916 387 0.283515
7610 387 0.166888
6556 388 0.016689
6655 388 0.166888
6756 388 0.166888
9260 388 0.016689
4076 389 0.016689
6756 389 0.567433
7974 389 0.016689
8279 390 0.091100
241 391 0.028351
1204 391 0.166888
1837 391 0.166888
2540 391 0.385159
2853 391 0.166888
6919 391 0.166888
7335 391 0.166888
8411 391 0.016689
9177 391 0.166888
29 392 0.166888
1248 392 0.166888
1580 392 0.166888
1581 392 0.166888
8574 392 0.016689
8589 392 0.016689
9468 392 0.016689
143 393 0.016689
408 393 0.016689
1728 393 0.001669
2560 393 0.016689
3873 393 0.016689
3876 393 0.001669
3877 393 0.001669
3913 393 0.012160
4426 393 0.005674
6415 393 0.016689
6452 393 0.016689
7913 393 0.016689
9053 393 0.001669
5738 394 0.099116
7272 394 0.166888
3394 395 0.016689
8459 396 0.609854
217 397 0.002835
1637 397 0.010000
4684 397 0.060985
5230 397 0.006099
5494 397 0.060985
5791 397 0.010000
7562 397 0.091100
7585 397 0.016689
7599 397 0.016689
7693 397 0.002835
8793 397 0.001669
8909 397 0.006099
9234 397 0.001669
9784 397 0.016689
29 398 0.016689
1248 398 0.016689
8548 398 0.001669
9669 398 0.001669
9120 399 0.006099
2540 400 0.385159
40 401 0.001669
513 401 0.003852
729 401 0.012160
2249 401 0.003852
3718 401 0.003852
3942 401 0.038516
4036 401 0.038516
4173 401 0.001669
4545 401 0.038516
7649 401 0.038516
8599 401 0.012160
9133 401 0.003852
9954 401 0.001669
271 402 0.012160
584 402 0.121597
848 402 0.385159
4284 402 0.038516
4545 402 0.121597
5954 402 0.385159
7376 402 0.121597
7774 402 0.038516
9175 402 0.121597
9232 402 0.121597
9625 402 0.121597
9786 402 0.385159
9453 403 0.609854
513 404 0.038516
729 404 0.385159
2249 404 0.038516
2482 404 0.121597
2540 404 0.385159
2845 404 0.166888
3646 404 0.567433
3913 404 0.385159
3942 404 0.385159
6124 404 0.385159
8723 404 0.121597
1475 405 0.016689
7360 405 0.016689
7867 405 0.016689
5477 406 0.016689
9898 406 0.091100
2403 407 0.166888
7886 407 0.283515
9986 407 0.911002
393 408 0.016689
1224 408 0.016689
1864 408 0.166888
1875 408 0.166888
2578 408 0.166888
3205 408 0.567433
3877 408 0.016689
3931 408 0.166888
3932 408 0.166888
3933 408 0.166888
4032 408 0.016689
4249 408 0.166888
4760 408 0.016689
4761 408 0.166888
7173 408 0.166888
7536 408 0.016689
7609 408 0.016689
9053 408 0.098253
9507 408 0.166888
1761 409 0.166888
2925 409 0.567433
5077 409 0.166888
201 410 0.385159
675 410 0.283515
1840 410 0.012160
2249 410 0.012160
2540 410 0.385159
2664 410 0.283515
3078 410 0.121597
3913 410 0.121597
4333 410 0.121597
6310 410 0.012160
7156 410 0.385159
7687 410 0.038516
7774 410 0.012160
8260 410 0.060985
8282 410 0.060985
8828 410 0.060985
8926 410 0.012160
9216 410 0.038516
9701 410 0.609854
342 411 0.060985
3106 411 0.060985
4858 411 0.009912
8059 411 0.000991
8451 411 0.009912
8513 411 0.009912
9468 411 0.000991
1222 412 0.091100
2714 412 0.016689
4319 412 0.911002
7172 412 0.016689
7607 412 0.567433
7278 413 0.001669
4266 414 0.016689
6037 415 0.911002
6051 415 0.166888
6058 415 0.016689
6216 415 0.060985
6756 415 0.166888
8021 415 0.016689
8548 415 0.016689
9074 415 0.166888
3502 416 0.166888
4573 416 0.016689
8416 416 0.166888
171 417 0.009825
1889 417 0.016689
6728 417 0.091100
9313 417 0.016689
9330 417 0.016689
1648 418 0.166888
2454 418 0.028351
4789 418 0.166888
6190 418 0.016689
9898 418 0.016689
1204 419 0.166888
175 420 0.985301
1096 420 0.016689
1867 420 0.166888
1897 420 0.166888
2927 420 0.166888
3205 420 0.166888
4265 420 0.166888
4271 420 0.016689
4272 420 0.016689
5001 420 0.016689
5247 420 0.166888
5752 420 0.016689
6144 420 0.016689
6165 420 0.166888
6343 420 0.166888
7321 420 0.016689
8345 420 0.985301
8464 420 0.166888
9612 420 0.009912
9614 420 0.098530
42 421 0.098530
958 421 0.166888
2671 421 0.166888
2924 421 0.016689
3908 421 0.091100
5937 421 0.166888
8818 421 0.016689
9220 421 0.091100
9443 421 0.016689
431 422 0.001669
7248 422 0.016689
7632 422 0.005674
6680 423 0.001669
350 424 0.100000
732 424 0.028351
811 424 0.000991
3334 424 0.016689
6038 424 0.002835
6054 424 0.001669
9011 424 0.028351
9213 424 0.010000
9556 424 0.016689
9556 425 0.567433
330 426 0.166888
675 426 0.283515
5332 426 0.283515
7120 426 0.099116
7925 426 0.099116
9923 427 0.099116
201 428 0.121597
2191 428 0.385159
4333 428 0.385159
5954 428 0.385159
7774 428 0.038516
7922 428 0.012160
9786 428 0.385159
2942 429 0.016689
3464 429 0.166888
4050 429 0.166888
7189 429 0.016689
7830 429 0.166888
7831 429 0.166888
8013 429 0.166888
9136 429 0.016689
7562 430 0.567433
9059 430 0.060985
422 431 0.001669
2380 431 0.016689
2395 431 0.016689
2723 431 0.016689
7363 431 0.016689
8538 431 0.016689
9175 431 0.038516
9244 431 0.001669
32 432 0.002835
196 433 0.121597
1840 433 0.038516
2249 433 0.038516
2482 433 0.121597
9175 433 0.385159
6643 434 0.001669
3073 435 0.099971
3074 435 0.911002
3075 435 0.166888
3076 435 0.911002
5962 435 0.166888
6662 435 0.911002
6668 435 0.166888
7771 435 0.060985
4036 436 0.016689
6058 436 0.001669
6652 436 0.016689
6005 437 0.012160
9314 437 0.012160
960 438 0.012160
2080 438 0.012160
2249 438 0.003852
2540 438 0.038516
3307 438 0.012160
3852 438 0.012160
4159 438 0.012160
5957 438 0.001216
6279 438 0.012160
6374 438 0.003852
7988 438 0.012160
8993 438 0.001216
9786 438 0.038516
2080 439 0.012160
7146 439 0.038516
7988 439 0.012160
2080 440 0.012160
3942 440 0.038516
7988 440 0.038516
8304 441 0.567433
8429 441 0.567433
8938 441 0.567433
4385 442 0.001669
4384 443 0.001669
4523 444 0.016689
5035 445 0.001669
9012 445 0.016689
3486 446 0.001669
3919 446 0.016689
4076 446 0.001669
4199 447 0.012160
5394 447 0.121597
6679 447 0.012160
7233 447 0.012160
7465 447 0.121597
8397 447 0.121597
9003 447 0.012160
9705 447 0.012160
9712 447 0.012160
123 448 0.006099
449 448 0.016689
1827 448 0.006099
2110 448 0.060985
3031 448 0.060985
3565 448 0.060985
3623 448 0.016689
6709 448 0.001669
7195 448 0.091100
8237 448 0.006099
8260 448 0.006099
8308 448 0.006099
8828 448 0.006099
9064 448 0.016689
9437 448 0.016689
9686 448 0.060985
9946 448 0.028351
188 449 0.283515
250 449 0.099116
283 449 0.283515
448 449 0.016689
499 449 0.016689
751 449 0.166888
1204 449 0.166888
1530 449 0.166888
2365 449 0.166888
2578 449 0.567433
3155 449 0.028351
3205 449 0.997293
3457 449 0.016689
3565 449 0.166888
3623 449 0.166888
3877 449 0.016689
3921 449 0.567433
3933 449 0.166888
4141 449 0.016689
4249 449 0.166888
4265 449 0.166888
4606 449 0.016689
4609 449 0.089573
5386 449 0.895726
5421 449 0.056743
5424 449 0.166888
6116 449 0.166888
6439 449 0.016689
6520 449 0.166888
6670 449 0.016689
6676 449 0.166888
7445 449 0.099108
7492 449 0.166888
7609 449 0.016689
7841 449 0.166888
9053 449 0.016689
9437 449 0.166888
9614 449 0.056743
9898 449 0.016689
32 450 0.028351
1605 450 0.016689
5618 450 0.009912
9198 450 0.099116
3402 451 0.166888
3689 451 0.166888
4903 451 0.166888
3370 452 0.091100
7329 452 0.016689
1291 453 0.166888
1292 453 0.016689
2238 453 0.016689
5962 453 0.166888
7335 453 0.166888
7337 453 0.166888
6574 454 0.056743
3536 455 0.166888
4266 455 0.166888
4268 455 0.016689
4753 455 0.166888
5518 455 0.166888
7679 455 0.166888
2578 456 0.016689
3909 456 0.016689
6570 456 0.016689
6572 456 0.056743
5736 457 0.016689
6610 457 0.060985
7075 457 1.000000
4 458 0.016689
380 458 0.001669
1352 458 0.016689
1643 458 0.091100
1704 458 0.001669
1710 458 0.016689
1921 458 0.009853
1946 458 0.016689
2366 458 0.056743
3071 458 0.016689
3147 458 0.009110
4334 458 0.016689
4516 458 0.001669
5889 458 0.016689
5962 458 0.016689
6037 458 0.091100
6044 458 0.016689
6051 458 0.016689
6722 458 0.016689
6761 458 0.091100
6807 458 0.001669
7588 458 0.056743
7661 458 0.001669
7799 458 0.009110
8062 458 0.016689
9073 458 0.091100
9407 458 0.098530
9532 458 0.001669
9896 458 0.016689
9993 458 0.001669
910 459 0.005674
2424 459 0.016689
6814 459 0.008957
9105 459 0.016689
6339 460 0.001669
1217 461 0.016689
3257 462 0.166888
5962 463 0.166888
2854 464 0.099116
3085 464 0.166888
3086 464 0.166888
3087 464 0.166888
3088 464 0.911002
3093 464 0.016689
4337 464 0.009912
4534 464 0.283515
5297 464 0.016689
5522 464 0.016689
6207 464 0.009912
6757 464 0.567433
9052 464 0.099116
9128 464 0.089573
9129 464 0.016689
9544 464 0.009912
9776 464 0.056743
8807 465 0.016689
7692 466 0.016689
6296 467 0.012160
6642 468 0.609854
7960 468 0.166888
9887 468 0.911002
335 469 0.016689
1204 469 0.016689
2794 469 0.016689
4264 469 0.009110
4266 469 0.091100
6004 469 0.016689
7858 469 0.016689
8226 469 0.091100
8668 469 0.016689
8697 469 0.016689
8814 469 0.001669
7661 470 0.016689
6756 471 0.166888
519 472 0.166888
3074 472 0.166888
5147 473 0.002835
6038 473 0.002835
9367 473 0.002835
3513 474 0.003852
3718 474 0.003852
69 475 0.009912
1909 475 0.060985
3657 475 0.091100
4214 475 0.016689
9284 476 0.001669
4967 477 0.008957
5512 477 0.001669
5513 477 0.001669
8991 478 0.016689
9018 478 0.003852
9786 478 0.038516
2402 479 0.001669
7617 479 0.009110
7632 479 0.009110
9421 479 0.012160
1871 480 0.016689
270 481 0.895726
326 481 0.609854
526 481 0.911002
1839 481 0.016689
2830 481 0.028351
4176 481 0.099729
4177 481 0.982533
4653 481 0.166888
5114 481 0.012160
5541 481 0.567433
5700 481 0.911002
6556 481 0.098530
6655 481 0.911002
6756 481 0.609854
6957 481 0.016689
7278 481 0.016689
7557 481 0.121597
7624 481 0.911002
7638 481 0.982533
7707 481 0.609854
7756 481 0.911002
7974 481 0.016689
7976 481 0.567433
8967 481 0.091100
9967 481 0.166888
960 482 0.121597
4906 483 0.016689
9932 483 0.166888
201 484 0.385159
1784 484 0.385159
2191 484 0.385159
2249 484 0.038516
3515 484 0.385159
3913 484 0.385159
4036 484 0.385159
4839 484 0.567433
4860 484 0.121597
5436 484 0.091100
5954 484 0.385159
6265 484 0.385159
7687 484 0.038516
7915 484 0.385159
7922 484 0.038516
8926 484 0.012160
9133 484 0.038516
9677 484 0.385159
613 485 0.166888
1739 485 0.056743
1870 485 0.911002
1889 485 0.166888
2074 485 0.166888
2249 485 0.038516
2540 485 0.385159
2909 485 0.385159
2919 485 0.091100
3260 485 0.166888
3635 485 0.166888
3646 485 0.567433
3651 485 0.911002
4233 485 0.016689
4333 485 0.385159
4429 485 0.016689
5713 485 0.038516
6148 485 0.166888
6279 485 0.121597
7637 485 0.016689
7774 485 0.038516
7922 485 0.012160
9329 485 0.567433
9786 485 0.385159
4176 486 0.008957
5541 486 0.016689
6756 486 0.060985
7707 486 0.060985
6209 487 0.016689
2325 488 0.006099
3106 488 0.060985
4268 488 0.001669
5655 488 0.006099
7629 488 0.001669
7661 488 0.001669
189 489 0.166888
4545 489 0.385159
6640 489 0.567433
1529 490 0.016689
1913 490 0.001669
1916 490 0.001669
7696 490 0.016689
6680 491 0.009110
6694 491 0.009110
6696 491 0.016689
8208 491 0.016689
1340 492 0.609854
5592 492 0.060985
6245 492 0.016689
5390 493 0.006099
5719 493 0.060985
4368 494 0.016689
4675 494 0.016689
6084 494 0.016689
6131 494 0.016689
6144 494 0.001669
6146 494 0.056743
7083 494 0.016689
7274 494 0.016689
7971 494 0.038516
7973 494 0.016689
7974 494 0.008040
7976 494 0.016689
2012 495 0.016689
4324 495 0.016689
7708 495 0.166888
6520 496 0.016689
693 497 0.001669
1291 497 0.016689
1292 497 0.001669
7971 497 0.091100
7973 497 0.091100
7974 497 0.009110
7976 497 0.016689
1380 498 0.016689
8511 498 0.016689
449 499 0.016689
1864 499 0.016689
2578 499 0.016689
2945 499 0.056743
3805 499 0.016689
4032 499 0.001669
4141 499 0.001669
5421 499 0.001669
7173 499 0.016689
7400 499 0.016689
9848 499 0.016689
199 500 0.982533
1402 500 0.016689
1481 500 0.016689
1640 500 0.166888
1641 500 0.016689
2190 500 0.121597
2221 500 0.166888
2509 500 0.121597
2779 500 0.385159
3758 500 0.166888
3882 500 0.056743
3899 500 0.567433
4166 500 0.016689
4218 500 0.166888
4219 500 0.089573
4310 500 0.121597
4342 500 0.012160
4570 500 0.121597
4575 500 0.097492
4760 500 0.016689
4761 500 0.895726
4863 500 0.012160
5676 500 0.166888
5823 500 0.012160
6752 500 0.016689
7018 500 0.166888
7090 500 0.121597
7275 500 0.166888
7471 500 0.385159
7557 500 0.121597
7663 500 0.166888
7751 500 0.016689
7838 500 0.016689
8229 500 0.016689
8237 500 0.016689
9074 500 0.166888
9163 500 0.016689
9519 500 0.121597
9812 500 0.012160
875 501 0.001669
3797 501 0.016689
4346 501 0.006099
7567 501 0.016689
7770 501 0.016689
7771 501 0.006099
7772 501 0.016689
7773 501 0.016689
7774 501 0.009110
8919 501 0.099971
9746 501 0.009110
185 502 0.166888
4049 502 0.166888
4050 502 0.166888
6658 502 0.166888
7962 502 0.166888
135 503 0.005674
9178 503 0.001669
9898 503 0.005674
2115 504 0.016689
4886 504 0.166888
6680 504 0.016689
3362 505 0.567433
6879 505 0.166888
3926 506 0.016689
346 507 0.056743
4465 507 0.009912
1899 508 0.911002
4265 508 0.166888
6276 508 0.016689
7318 508 0.016689
7774 508 0.016689
9041 508 0.166888
9765 508 0.166888
617 509 0.121597
1241 509 0.166888
2567 509 0.567433
3368 509 0.911002
7373 509 0.166888
7971 509 0.166888
7974 509 0.080401
6004 510 0.016689
7245 510 0.001669
372 511 0.166888
373 511 0.999963
597 511 0.911002
697 511 0.166888
5078 511 0.985301
5677 511 0.166888
4687 512 0.016689
94 513 0.012160
150 513 0.001669
258 513 0.012160
401 513 0.003852
404 513 0.038516
548 513 0.001216
599 513 0.012160
625 513 0.012160
637 513 0.060985
655 513 0.003852
718 513 0.001216
750 513 0.038516
1230 513 0.012160
2443 513 0.012160
2539 513 0.012160
2612 513 0.012160
2689 513 0.003852
2919 513 0.003852
3058 513 0.012160
3700 513 0.003852
4268 513 0.001669
4342 513 0.001216
4569 513 0.038516
4570 513 0.012160
4754 513 0.003852
5174 513 0.001216
5589 513 0.006099
5669 513 0.003852
5680 513 0.012160
5823 513 0.001216
6040 513 0.012160
6320 513 0.012160
6431 513 0.001216
6528 513 0.001216
6694 513 0.003852
6883 513 0.005674
7156 513 0.056743
7189 513 0.001669
7268 513 0.012160
7281 513 0.038516
7525 513 0.003852
7661 513 0.001669
7884 513 0.003852
7944 513 0.003852
8216 513 0.012160
8514 513 0.012160
8517 513 0.003852
9394 513 0.001216
9440 513 0.085583
9812 513 0.001216
4377 514 0.911002
8 515 0.056743
117 515 0.016689
2319 515 0.166888
2928 515 0.567433
4609 515 0.056743
6073 515 0.016689
6635 515 0.567433
7971 515 0.121597
7974 515 0.080401
7976 515 0.121597
9240 515 0.056743
72 516 0.166888
272 516 0.012160
4121 516 0.166888
4545 516 0.385159
6635 516 0.567433
8304 516 0.166888
9986 516 0.567433
30 517 0.001216
4333 517 0.038516
6365 517 0.012160
169 518 0.166888
372 518 0.166888
373 518 0.166888
597 518 0.166888
697 518 0.166888
8269 518 0.166888
472 519 0.166888
694 519 0.016689
3078 519 0.166888
317 520 0.016689
3634 520 0.016689
5282 520 0.008957
5806 520 0.016689
5943 520 0.001669
5962 520 0.016689
6025 520 0.016689
6034 520 0.016689
6051 520 0.016689
6110 520 0.001669
6339 520 0.005674
7509 520 0.016689
7924 520 0.016689
8366 520 0.001669
8504 520 0.016689
9120 520 0.001669
9572 520 0.005674
9591 520 0.089573
9690 520 0.001669
9691 520 0.001669
562 521 0.009912
2254 521 0.911002
4637 521 0.911002
6020 521 0.166888
7774 521 0.038516
9935 521 0.567433
9548 522 0.609854
7008 523 0.056743
2950 524 0.001669
675 525 0.083657
3223 525 0.028351
4401 525 0.016689
4999 525 0.012160
7925 525 0.028351
481 526 0.911002
675 526 0.283515
967 526 0.911002
1291 526 0.567433
1292 526 0.056743
3641 526 0.911002
4839 526 0.166888
5340 526 0.166888
7815 526 0.911002
7845 526 0.166888
535 527 0.009996
2555 527 0.001669
4165 527 0.016689
4166 527 0.001669
6484 527 0.028351
6532 527 0.016689
7798 527 0.056743
9586 527 0.010000
71 528 0.166888
5386 528 0.166888
5387 528 0.166888
6756 528 0.166888
1030 529 0.001669
4606 529 0.001669
6058 529 0.001669
6635 529 0.016689
6636 529 0.016689
114 530 0.028351
213 530 0.002835
274 530 0.028351
365 530 0.028351
577 530 0.016689
637 530 0.060985
1176 530 0.028351
1618 530 0.028351
2158 530 0.060985
2496 530 0.060985
3016 530 0.028351
3371 530 0.002835
3374 530 0.060985
3463 530 0.001669
3563 530 0.028351
3649 530 0.002835
4180 530 0.002835
5057 530 0.002835
5853 530 0.028351
5885 530 0.002835
6223 530 0.028351
6378 530 0.009912
6560 530 0.010000
6633 530 0.002835
6752 530 0.000991
6828 530 0.028351
6952 530 0.028351
7077 530 0.009912
7138 530 0.002835
7468 530 0.028351
7635 530 0.002835
7748 530 0.002835
7925 530 0.016689
7992 530 0.028351
8363 530 0.060985
8535 530 0.028351
9411 530 0.002835
9955 530 0.028351
1862 531 0.016689
7511 531 0.016689
7509 532 0.016689
7532 532 0.091100
2048 533 0.567433
3019 533 0.016689
3205 533 0.166888
3944 533 0.099116
4760 533 0.016689
4761 533 0.166888
6069 533 0.166888
6116 533 0.166888
6529 533 0.166888
7329 533 0.166888
1217 534 0.005674
2048 534 0.099996
2592 534 0.016689
3019 534 0.001669
3205 534 0.099965
3877 534 0.001669
4008 534 0.001669
4609 534 0.001669
4760 534 0.001669
4852 534 0.001669
6069 534 0.016689
6101 534 0.001669
6116 534 0.016689
6529 534 0.099999
6548 534 0.016689
6735 534 0.099996
7400 534 0.016689
7445 534 0.001669
8042 534 0.016689
9053 534 0.001669
527 535 0.009996
2555 535 0.001669
4166 535 0.001669
3942 536 0.012160
3205 537 0.166888
8988 537 0.016689
4196 538 0.001216
1008 539 0.016689
6933 539 0.166888
6980 539 0.166888
7445 539 0.016689
5962 540 0.166888
6110 540 0.016689
4986 541 0.166888
729 542 0.385159
6124 542 0.121597
8492 542 0.016689
9175 542 0.385159
9604 542 0.121597
560 543 0.099116
8588 543 0.016689
334 544 0.166888
335 544 0.166888
1204 544 0.567433
8101 544 0.099116
9177 544 0.166888
5716 545 0.016689
6728 545 0.567433
7411 545 0.016689
7746 545 0.166888
4676 546 0.016689
7146 546 0.166888
7867 546 0.166888
9296 546 0.016689
9423 546 0.166888
1027 547 0.089573
3120 547 0.056743
358 548 0.001216
513 548 0.001216
1203 548 0.016689
1352 548 0.016689
1610 548 0.012160
2014 548 0.028351
2191 548 0.038516
2249 548 0.003852
2691 548 0.008761
3464 548 0.016689
4194 548 0.001216
4702 548 0.012160
5008 548 0.038516
5440 548 0.001216
5477 548 0.001669
5546 548 0.012160
5954 548 0.038516
6773 548 0.016689
6888 548 0.012160
7774 548 0.003852
7895 548 0.001216
8069 548 0.012160
8353 548 0.001216
8943 548 0.001216
9003 548 0.001216
9005 548 0.010965
9115 548 0.038516
9125 548 0.012160
9786 548 0.012160
9857 548 0.001669
201 549 0.385159
1519 549 0.121597
2142 549 0.166888
2249 549 0.038516
4200 549 0.012160
4333 549 0.385159
4460 549 0.385159
4702 549 0.385159
4860 549 0.385159
5680 549 0.121597
6578 549 0.121597
7687 549 0.038516
7774 549 0.038516
7922 549 0.038516
8352 549 0.121597
9621 549 0.121597
9677 549 0.385159
9786 549 0.385159
3513 550 0.009110
3514 550 0.091100
3515 550 0.091100
3534 550 0.091100
3535 550 0.099996
6224 550 0.091100
3898 551 0.001669
6957 552 0.001669
1583 553 0.016689
2126 554 0.001669
8652 554 0.098253
220 555 0.001669
6263 555 0.008957
7766 556 0.016689
7766 557 0.016689
4599 558 0.056743
6980 558 0.016689
2772 559 0.098530
543 560 0.099116
3460 561 0.016689
4716 561 0.016689
9015 561 0.005674
521 562 0.009912
959 562 0.024319
1840 562 0.003852
2164 562 0.001669
4369 562 0.012160
6679 562 0.003852
7188 562 0.038516
7505 562 0.012160
7774 562 0.003852
9324 562 0.001216
343 563 0.001669
1258 563 0.016689
1889 563 0.016689
1890 563 0.016689
1893 563 0.001669
3260 563 0.016689
3456 563 0.016689
3553 563 0.016689
4610 563 0.016689
4747 563 0.056743
5604 563 0.001669
5609 563 0.001669
5611 563 0.001669
6918 563 0.016689
7679 563 0.016689
7900 563 0.016689
9034 563 0.016689
9980 563 0.016689
9981 563 0.016689
7771 564 0.001669
7774 564 0.001669
7856 564 0.012160
7922 564 0.003852
9227 564 0.001669
4031 565 0.001669
7317 566 0.016689
8442 566 0.166888
4306 567 0.099116
6294 567 0.911002
8453 567 0.060985
1469 568 0.016689
8474 568 0.567433
958 569 0.609854
3358 569 0.060985
3879 569 0.609854
6668 569 0.166888
6669 569 0.060985
8548 569 0.016689
9220 569 0.060985
5609 570 0.091100
5844 570 0.166888
6918 570 0.911002
7679 570 0.166888
7944 570 0.016689
8529 570 0.016689
4273 571 0.001669
4273 572 0.016689
7774 573 0.016689
63 574 0.166888
271 574 0.016689
998 574 0.060985
3560 574 0.016689
6931 575 0.016689
6939 575 0.001669
6940 575 0.001669
7248 575 0.016689
3142 576 0.016689
53 577 0.609854
177 577 0.911002
350 577 0.166888
530 577 0.016689
1516 577 0.060985
1713 577 0.166888
1720 577 0.166888
1889 577 0.166888
2881 577 0.166888
4367 577 0.166888
4550 577 0.166888
4916 577 0.166888
4967 577 0.099999
5214 577 0.166888
5237 577 0.016689
5604 577 0.091100
5607 577 0.911002
5609 577 0.091100
5982 577 0.166888
6038 577 0.016689
6484 577 0.166888
6552 577 0.166888
6658 577 0.166888
6671 577 0.166888
6918 577 0.911002
7800 577 0.609854
8654 577 0.166888
9222 577 0.016689
9286 577 0.166888
9327 577 0.166888
9898 577 0.091100
1085 578 0.166888
1699 578 0.166888
7770 578 0.166888
7771 578 0.016689
7772 578 0.166888
9299 578 0.166888
4265 579 0.166888
5264 579 0.016689
7374 579 0.911002
7973 579 0.166888
28 580 0.016689
179 580 0.166888
203 580 0.166888
600 580 0.166888
630 580 0.016689
675 580 0.166888
842 580 0.166888
2406 580 0.166888
3463 580 0.016689
3561 580 0.166888
3635 580 0.166888
3639 580 0.166888
3641 580 0.166888
4347 580 0.166888
4592 580 0.166888
4728 580 0.166888
4903 580 0.166888
5214 580 0.166888
5518 580 0.567433
5982 580 0.166888
6557 580 0.016689
7101 580 0.166888
7761 580 0.166888
7978 580 0.166888
9923 580 0.166888
1713 581 0.099116
4545 581 0.385159
9175 581 0.385159
805 582 0.060985
1137 582 0.609854
1395 582 0.166888
1690 582 0.060985
2775 582 0.060985
3438 582 0.609854
4179 582 0.609854
4202 582 0.609854
8308 582 0.060985
8393 582 0.609854
8520 582 0.609854
8828 582 0.060985
8833 582 0.060985
9262 582 0.609854
9414 582 0.609854
9697 582 0.060985
622 583 0.567433
626 583 0.567433
3197 583 0.056743
3879 583 0.166888
3923 583 0.166888
4884 583 0.567433
4978 583 0.982533
7746 583 0.166888
8381 583 0.166888
8933 583 0.567433
9546 583 0.567433
37 584 0.121597
132 584 0.121597
172 584 0.121597
402 584 0.121597
630 584 0.038516
662 584 0.012160
663 584 0.012160
737 584 0.121597
764 584 0.012160
842 584 0.121597
1033 584 0.038516
1241 584 0.385159
1291 584 0.121597
1292 584 0.012160
1296 584 0.121597
1454 584 0.038516
1493 584 0.121597
1677 584 0.609854
1715 584 0.038516
1882 584 0.385159
2002 584 0.038516
2080 584 0.121597
2177 584 0.121597
2239 584 0.385159
2405 584 0.121597
2406 584 0.121597
2432 584 0.121597
2438 584 0.121597
2543 584 0.012160
2666 584 0.385159
2706 584 0.038516
3054 584 0.038516
3562 584 0.012160
4010 584 0.012160
4185 584 0.038516
4292 584 0.385159
4296 584 0.038516
4412 584 0.121597
4678 584 0.038516
4695 584 0.166888
4863 584 0.012160
5099 584 0.121597
5100 584 0.038516
5146 584 0.038516
5217 584 0.121597
5237 584 0.012160
5286 584 0.121597
5322 584 0.385159
5481 584 0.012160
5487 584 0.038516
5496 584 0.475480
5718 584 0.121597
5744 584 0.012160
5885 584 0.012160
5963 584 0.121597
5982 584 0.121597
6245 584 0.016689
6318 584 0.385159
6474 584 0.385159
6605 584 0.121597
6608 584 0.121597
6674 584 0.012160
7101 584 0.121597
7102 584 0.121597
7107 584 0.385159
7110 584 0.060985
7111 584 0.121597
7117 584 0.121597
7120 584 0.475480
7353 584 0.038516
7373 584 0.121597
7374 584 0.121597
7377 584 0.385159
7385 584 0.385159
7413 584 0.385159
7455 584 0.166888
7459 584 0.121597
7460 584 0.121597
7782 584 0.385159
7839 584 0.385159
7971 584 0.804006
7974 584 0.080401
7976 584 0.385159
8069 584 0.121597
8132 584 0.385159
8134 584 0.385159
8167 584 0.038516
8226 584 0.385159
8339 584 0.385159
8404 584 0.038516
8463 584 0.385159
8510 584 0.385159
8639 584 0.385159
8858 584 0.121597
9213 584 0.012160
9364 584 0.385159
9397 584 0.385159
9398 584 0.012160
9533 584 0.804006
9566 584 0.012160
9578 584 0.385159
9635 584 0.012160
9749 584 0.385159
9840 584 0.166888
9864 584 0.385159
9872 584 0.012160
9902 584 0.012160
9909 584 0.016689
9976 584 0.012160
164 585 0.609854
649 585 0.609854
4346 585 0.060985
7682 585 0.911002
651 586 0.911002
654 586 0.091100
1291 586 0.166888
1326 586 0.911002
1837 586 0.166888
3553 586 0.166888
3629 586 0.091100
4967 586 0.091100
5565 586 0.016689
5713 586 0.038516
7554 586 0.166888
7585 586 0.166888
1483 587 0.911002
756 588 0.006099
4337 588 0.009110
4338 588 0.009110
4342 588 0.009110
4370 588 0.016689
4810 588 0.009110
5263 588 0.001669
8539 588 0.008957
6484 589 0.009912
958 590 0.911002
3374 590 0.609854
5883 590 0.056743
6635 590 0.911002
6652 590 0.166888
6654 590 0.911002
7771 590 0.016689
8668 590 0.166888
8907 590 0.016689
8919 590 0.166888
9119 590 0.016689
9222 590 0.016689
9449 590 0.016689
1241 591 0.166888
3689 592 0.166888
893 593 0.609854
5844 593 0.166888
6487 593 0.016689
6680 593 0.099971
9582 593 0.085583
2899 594 0.166888
4076 594 0.016689
4285 594 0.060985
9438 594 0.016689
2334 595 0.166888
3493 595 0.166888
3758 595 0.166888
9565 595 0.056743
1712 596 0.099116
372 597 0.166888
373 597 0.999963
511 597 0.911002
518 597 0.166888
5078 597 0.166888
5677 597 0.166888
5713 597 0.038516
1785 598 0.099116
2249 598 0.038516
4333 598 0.385159
9786 598 0.385159
513 599 0.012160
607 599 0.121597
1136 599 0.911002
3963 599 0.911002
4999 599 0.121597
5860 599 0.385159
6010 599 0.999708
9813 599 0.121597
197 600 0.012160
203 600 0.985301
580 600 0.166888
637 600 0.609854
651 600 0.911002
1241 600 0.166888
2080 600 0.121597
2540 600 0.385159
7839 600 0.166888
7780 601 0.099116
9410 601 0.038516
9509 601 0.166888
3362 602 0.166888
5705 602 0.016689
6957 602 0.016689
9560 602 0.609854
28 603 0.016689
112 603 0.567433
839 603 0.166888
1617 603 0.016689
1619 603 0.016689
1620 603 0.016689
2411 603 0.016689
2800 603 0.166888
3427 603 0.016689
5383 603 0.166888
6038 603 0.083657
6276 603 0.016689
6843 603 0.099116
7527 603 0.567433
7868 603 0.836565
8526 603 0.016689
8573 603 0.016689
8574 603 0.016689
9145 603 0.166888
774 604 0.166888
2412 604 0.166888
2998 604 0.166888
3678 604 0.166888
6399 604 0.016689
8669 604 0.016689
3646 605 0.911002
5085 605 0.166888
5943 605 0.016689
6113 605 0.016689
7914 605 0.166888
9786 605 0.385159
9835 605 0.166888
6245 606 0.016689
599 607 0.121597
641 607 0.121597
835 607 0.121597
5174 607 0.012160
6431 607 0.012160
7314 607 0.121597
7525 607 0.012160
7916 607 0.121597
7917 607 0.038516
3913 608 0.099116
4265 608 0.166888
4374 608 0.016689
9581 608 0.016689
3892 609 0.166888
618 610 0.567433
1132 610 0.166888
2249 610 0.038516
2733 610 0.166888
3100 610 0.016689
3963 610 0.166888
4333 610 0.385159
6010 610 0.166888
7176 610 0.016689
7922 610 0.038516
85 611 0.016689
2249 612 0.038516
3639 612 0.166888
4333 612 0.385159
6245 612 0.016689
9786 612 0.385159
485 613 0.166888
718 613 0.016689
1840 613 0.038516
3635 613 0.567433
3646 613 0.166888
4076 613 0.016689
4702 613 0.121597
4804 613 0.012160
4998 613 0.016689
6159 613 0.911002
7774 613 0.038516
9786 613 0.385159
741 614 0.121597
2035 615 0.016689
5957 615 0.012160
7988 615 0.121597
5411 616 0.166888
178 617 0.012160
185 617 0.166888
209 617 0.121597
267 617 0.016689
269 617 0.016689
296 617 0.166888
509 617 0.121597
810 617 0.121597
818 617 0.166888
1284 617 0.166888
1324 617 0.016689
1362 617 0.012160
1526 617 0.121597
1543 617 0.385159
1791 617 0.012160
1808 617 0.121597
1840 617 0.016689
1842 617 0.166888
1843 617 0.121597
2053 617 0.016689
2242 617 0.475480
2259 617 0.121597
2343 617 0.121597
2367 617 0.475480
2437 617 0.166888
2509 617 0.121597
2553 617 0.166888
2557 617 0.016689
2612 617 0.121597
2634 617 0.012160
2757 617 0.475480
3218 617 0.166888
3635 617 0.166888
3641 617 0.166888
3739 617 0.012160
3859 617 0.166888
3912 617 0.166888
4013 617 0.475480
4016 617 0.121597
4058 617 0.166888
4066 617 0.166888
4273 617 0.016689
4292 617 0.475480
4306 617 0.121597
4360 617 0.016689
4366 617 0.166888
4368 617 0.166888
4389 617 0.038516
4426 617 0.012160
4491 617 0.166888
4661 617 0.016689
4664 617 0.166888
4888 617 0.012160
4968 617 0.121597
5237 617 0.012160
5267 617 0.166888
5305 617 0.012160
5326 617 0.166888
5382 617 0.166888
5389 617 0.475480
5759 617 0.012160
6089 617 0.016689
6245 617 0.016689
6256 617 0.012160
6264 617 0.012160
6367 617 0.056743
6462 617 0.012160
6564 617 0.016689
6649 617 0.121597
6754 617 0.166888
6757 617 0.166888
6795 617 0.016689
6837 617 0.166888
6848 617 0.121597
7101 617 0.121597
7103 617 0.475480
7110 617 0.012160
7111 617 0.385159
7163 617 0.166888
7215 617 0.475480
7301 617 0.016689
7302 617 0.166888
7303 617 0.016689
7456 617 0.475480
7637 617 0.016689
7794 617 0.166888
7795 617 0.047548
7816 617 0.166888
7874 617 0.166888
7875 617 0.016689
7974 617 0.016689
8110 617 0.166888
8297 617 0.121597
8318 617 0.012160
8518 617 0.166888
8886 617 0.012160
9043 617 0.121597
9053 617 0.056743
9279 617 0.012160
9378 617 0.047548
9405 617 0.121597
9634 617 0.012160
9687 617 0.012160
9865 617 0.166888
9902 617 0.016689
9965 617 0.166888
610 618 0.567433
2540 618 0.385159
3942 618 0.385159
3963 618 0.166888
7774 618 0.038516
7922 618 0.038516
8675 618 0.038516
4918 619 0.001669
7245 619 0.001669
9553 619 0.016689
662 620 0.016689
5264 620 0.016689
5624 621 0.091100
49 622 0.283515
60 622 1.000000
114 622 0.283515
213 622 0.028351
217 622 0.028351
583 622 0.567433
626 622 0.895726
782 622 0.283515
859 622 0.009912
1109 622 0.028351
1618 622 0.283515
1705 622 0.028351
1807 622 0.283515
1837 622 0.283515
1882 622 0.099116
1958 622 0.099116
2765 622 0.283515
2830 622 0.028351
3197 622 0.056743
3260 622 0.166888
3371 622 0.028351
3547 622 0.099116
3696 622 0.009912
3879 622 0.166888
3965 622 0.028351
4122 622 0.283515
4214 622 0.283515
4333 622 0.385159
4406 622 0.166888
4450 622 0.028351
4838 622 0.028351
4843 622 0.028351
4898 622 0.911002
4933 622 0.283515
4978 622 0.982533
5328 622 0.283515
5369 622 0.283515
5955 622 0.028351
5987 622 0.028351
6203 622 0.283515
6359 622 0.283515
6378 622 0.283515
6518 622 0.283515
6629 622 0.283515
6742 622 0.283515
6828 622 1.000000
6845 622 0.283515
6935 622 0.099116
6952 622 0.283515
7275 622 0.283515
7352 622 0.028351
7385 622 0.283515
7501 622 0.283515
7513 622 0.283515
7622 622 0.028351
7693 622 0.028351
7746 622 0.166888
7925 622 0.166888
7992 622 1.000000
8075 622 0.283515
8186 622 0.283515
8228 622 0.028351
8337 622 0.028351
8381 622 0.166888
8488 622 0.283515
8630 622 0.028351
8670 622 0.028351
8787 622 0.166888
8933 622 0.567433
8993 622 0.028351
9546 622 0.567433
9598 622 0.283515
9879 622 0.099116
9901 622 0.028351
9985 622 0.166888
758 623 0.016689
6025 623 0.166888
2132 624 0.060985
2235 624 0.166888
2482 624 0.385159
4202 624 0.609854
6795 624 0.060985
513 625 0.012160
729 625 0.121597
2246 625 0.121597
2482 625 0.385159
4284 625 0.012160
4545 625 0.121597
5860 625 0.121597
5954 625 0.385159
6124 625 0.121597
6679 625 0.038516
7774 625 0.038516
8599 625 0.121597
9115 625 0.121597
9175 625 0.121597
9695 625 0.121597
9786 625 0.385159
185 626 0.166888
583 626 0.567433
622 626 0.895726
777 626 0.166888
1884 626 0.166888
1889 626 0.166888
1923 626 0.166888
2892 626 0.166888
3197 626 0.056743
3500 626 0.166888
3936 626 0.166888
3938 626 0.166888
4265 626 0.166888
4268 626 0.091100
4406 626 0.911002
4884 626 0.567433
4978 626 0.982533
6773 626 0.166888
6932 626 0.091100
7746 626 0.166888
7830 626 0.166888
7868 626 0.911002
8381 626 0.166888
8548 626 0.016689
8933 626 0.567433
9034 626 0.166888
9546 626 0.567433
9669 626 0.016689
1755 627 0.016689
6116 627 0.166888
6117 627 0.016689
6148 627 0.166888
6635 627 0.166888
6930 627 0.166888
9986 627 0.166888
129 628 1.000000
675 628 0.721545
683 628 0.099116
1326 628 0.283515
2146 628 0.587320
2182 628 0.100000
2454 628 0.028351
2482 628 0.385159
2506 628 0.028351
2709 628 0.028351
3256 628 0.028351
3942 628 0.385159
4036 628 0.385159
4047 628 0.283515
4284 628 0.038516
4626 628 0.028351
5048 628 0.028351
5207 628 0.099116
5214 628 0.166888
5217 628 1.000000
5322 628 0.283515
5695 628 0.028351
5712 628 0.283515
5888 628 0.028351
6038 628 0.016689
6245 628 0.016689
7138 628 0.028351
7208 628 0.083657
7263 628 0.028351
7338 628 0.587320
7513 628 0.283515
8130 628 0.166888
8133 628 0.283515
8289 628 0.028351
8441 628 0.283515
8685 628 0.028351
9198 628 0.166888
9286 628 0.166888
9784 628 0.166888
9923 629 0.283515
179 630 0.098530
197 630 0.001216
580 630 0.016689
584 630 0.038516
4266 630 0.016689
7156 630 0.038516
2588 631 0.099116
3631 632 0.016689
5241 633 0.012160
7233 634 0.016689
6184 635 0.001669
3872 636 0.166888
6520 636 0.567433
6529 636 0.166888
123 637 0.060985
177 637 0.609854
241 637 0.060985
288 637 0.060985
382 637 0.060985
513 637 0.060985
530 637 0.060985
600 637 0.609854
672 637 0.609854
736 637 0.609854
1195 637 0.609854
1322 637 0.060985
1336 637 0.060985
1346 637 0.060985
1378 637 0.060985
1384 637 0.060985
1408 637 0.060985
1436 637 0.060985
1452 637 0.060985
1510 637 0.060985
1514 637 0.060985
1559 637 0.060985
1662 637 0.060985
1746 637 0.609854
1866 637 0.060985
1919 637 0.060985
1969 637 0.060985
1985 637 0.060985
2317 637 0.609854
2320 637 0.060985
2496 637 0.609854
2664 637 0.609854
2776 637 0.060985
2778 637 0.609854
2808 637 0.609854
2935 637 0.609854
2997 637 0.609854
3025 637 0.609854
3035 637 0.609854
3150 637 0.060985
3163 637 0.060985
3184 637 0.060985
3558 637 0.609854
3824 637 0.609854
4062 637 0.609854
4077 637 0.609854
4079 637 0.609854
4614 637 0.609854
4978 637 0.609854
5010 637 0.609854
5045 637 0.060985
5205 637 0.060985
5294 637 0.060985
5426 637 0.060985
5500 637 0.060985
5535 637 0.609854
5557 637 0.060985
5668 637 0.609854
5674 637 0.609854
5686 637 0.609854
5765 637 0.060985
5773 637 0.060985
5819 637 0.609854
5833 637 0.609854
5858 637 0.060985
5891 637 0.060985
5896 637 0.060985
5923 637 0.609854
6053 637 0.609854
6056 637 0.609854
6077 637 0.060985
6095 637 0.609854
6233 637 0.609854
6298 637 0.609854
6316 637 0.060985
6386 637 0.609854
6600 637 0.609854
6795 637 0.060985
6797 637 0.609854
7073 637 0.060985
7084 637 0.060985
7129 637 0.060985
7194 637 0.609854
7235 637 0.060985
7346 637 0.609854
7606 637 0.609854
7627 637 0.060985
7731 637 0.060985
7734 637 0.060985
7979 637 0.609854
8013 637 0.609854
8018 637 0.060985
8026 637 0.060985
8084 637 0.609854
8089 637 0.060985
8111 637 0.060985
8138 637 0.060985
8165 637 0.609854
8198 637 0.060985
8210 637 0.060985
8251 637 0.060985
8308 637 0.060985
8343 637 0.609854
8363 637 0.609854
8393 637 0.609854
8501 637 0.609854
8510 637 0.609854
8548 637 0.016689
8665 637 0.060985
8716 637 0.060985
8738 637 0.060985
8762 637 0.060985
8827 637 0.060985
8828 637 0.060985
8930 637 0.060985
9050 637 0.609854
9151 637 0.060985
9262 637 0.609854
9289 637 0.060985
9305 637 0.609854
9334 637 0.060985
9372 637 0.609854
9398 637 0.060985
9505 637 0.609854
9631 637 0.060985
9686 637 0.609854
9701 637 0.609854
9837 637 0.060985
9926 637 0.060985
9957 637 0.609854
5468 638 0.001669
1083 639 0.009110
2663 640 0.166888
4325 640 0.166888
6001 640 0.475480
7976 640 0.166888
9784 640 0.166888
9927 640 0.016689
607 641 0.121597
1203 642 0.166888
6137 642 0.016689
7556 642 0.016689
7565 642 0.016689
8044 642 0.166888
8386 642 0.166888
4266 643 0.091100
9436 643 0.016689
4978 644 0.060985
5255 645 0.609854
3717 646 0.099116
6560 646 0.009912
7922 646 0.038516
8353 646 0.009912
8757 646 0.099116
9103 646 0.028351
9705 646 0.028351
1909 647 0.060985
4639 648 0.001669
6034 648 0.089573
6037 648 0.016689
6044 648 0.016689
6051 648 0.016689
6058 648 0.001669
6101 648 0.001669
8435 648 0.056743
8474 648 0.016689
120 649 0.060985
328 649 0.609854
585 649 0.609854
714 649 0.609854
856 649 0.060985
1114 649 0.060985
1648 649 0.166888
1677 649 0.609854
1748 649 0.060985
1798 649 0.060985
1909 649 0.609854
1914 649 0.060985
2205 649 0.060985
2284 649 0.609854
2448 649 0.609854
2468 649 0.609854
2859 649 0.609854
2860 649 0.060985
3577 649 0.060985
3590 649 0.060985
4820 649 0.060985
5194 649 0.060985
5351 649 0.060985
5390 649 0.060985
5395 649 0.060985
5556 649 0.060985
5887 649 0.060985
5979 649 0.609854
6957 649 0.016689
7119 649 0.060985
7978 649 0.609854
8592 649 0.060985
8665 649 0.060985
8762 649 0.060985
8783 649 0.060985
8859 649 0.060985
8868 649 0.060985
8893 649 0.060985
8990 649 0.609854
9072 649 0.060985
9151 649 0.060985
9548 649 0.609854
9614 649 0.060985
9653 649 0.166888
9701 649 0.609854
9881 649 0.609854
9933 649 0.609854
4465 650 0.099116
132 651 0.099116
586 651 0.911002
600 651 0.911002
1284 651 0.166888
4610 651 0.911002
6034 651 0.166888
6051 651 0.166888
6069 651 0.911002
6089 651 0.016689
6101 651 0.091100
6566 651 0.166888
6886 651 0.166888
7102 651 0.166888
8424 651 0.016689
8425 651 0.016689
201 652 0.385159
270 652 0.166888
2191 652 0.385159
2909 652 0.385159
4273 652 0.091100
5713 652 0.038516
6756 652 0.609854
6908 652 0.121597
7172 652 0.016689
7707 652 0.911002
9786 652 0.385159
1332 653 0.001669
7728 653 0.016689
7771 653 0.001669
9100 653 0.001669
586 654 0.091100
1291 654 0.016689
1292 654 0.001669
3322 654 0.099971
3703 654 0.009110
6221 654 0.016689
513 655 0.003852
749 656 0.166888
1284 656 0.166888
2191 656 0.385159
2249 656 0.038516
4051 656 0.911002
4773 656 0.166888
5954 656 0.385159
6458 656 0.911002
6658 656 0.999994
6659 656 0.166888
7774 656 0.038516
7962 656 0.166888
8554 656 0.911002
8571 656 0.166888
8675 656 0.038516
8895 656 0.911002
9898 656 0.016689
3563 657 1.000000
4625 657 0.283515
4949 657 0.060985
6367 657 0.091100
6848 657 0.099116
6957 657 0.016689
8863 657 0.009912
9038 657 0.016689
1259 658 0.060985
2150 658 0.166888
2502 658 0.166888
3752 658 0.166888
4405 658 0.089573
8548 658 0.016689
7892 659 0.016689
2909 660 0.385159
3404 660 0.016689
5083 660 0.016689
6319 660 0.166888
3464 661 0.166888
4259 661 0.012160
6945 661 0.166888
7103 661 0.166888
7472 661 0.166888
9765 661 0.166888
201 662 0.038516
271 662 0.001216
584 662 0.012160
620 662 0.016689
663 662 0.009110
974 662 0.001669
3515 662 0.038516
4333 662 0.038516
4460 662 0.038516
4567 662 0.060985
6456 662 0.002835
6795 662 0.006099
6868 662 0.028351
6957 662 0.001669
7373 662 0.016689
7774 662 0.003852
7913 662 0.060985
7922 662 0.003852
8257 662 0.060985
8654 662 0.028351
8981 662 0.038516
9686 662 0.060985
272 663 0.006099
584 663 0.012160
662 663 0.009110
666 663 0.060985
667 663 0.060985
1909 663 0.060985
2249 663 0.003852
4860 663 0.038516
5446 663 0.060985
5649 663 0.006099
6245 663 0.001669
6702 663 0.006099
8184 663 0.060985
8756 663 0.060985
9786 663 0.038516
3942 664 0.385159
8035 665 0.001669
243 666 0.166888
663 666 0.060985
969 666 0.016689
1461 666 0.166888
1648 666 0.567433
1909 666 0.609854
2456 666 0.016689
2927 666 0.911002
3035 666 0.609854
3807 666 0.166888
3816 666 0.016689
4270 666 0.091100
4665 666 0.016689
6676 666 0.166888
7641 666 0.166888
7748 666 0.016689
8046 666 0.166888
8939 666 0.060985
9881 666 0.609854
663 667 0.060985
969 667 0.016689
1461 667 0.166888
1648 667 0.567433
1909 667 0.609854
2456 667 0.016689
2927 667 0.911002
3807 667 0.166888
3816 667 0.016689
5600 667 0.016689
6676 667 0.166888
6977 667 0.166888
6978 667 0.016689
6981 667 0.016689
7641 667 0.166888
7748 667 0.016689
7908 667 0.609854
7978 667 0.609854
8069 667 0.166888
8939 667 0.060985
9507 667 0.609854
4836 668 0.166888
734 669 0.060985
2649 669 0.060985
7771 669 0.006099
9080 670 0.001669
1828 671 0.028351
3361 671 0.091100
637 672 0.609854
2830 672 0.038516
4070 672 0.060985
4085 672 0.060985
5446 672 0.609854
6679 672 0.038516
8624 672 0.060985
9653 672 0.166888
9367 673 0.028351
2065 674 0.091100
6957 674 0.001669
9821 674 0.056743
87 675 0.099116
112 675 0.836565
120 675 0.028351
129 675 0.283515
223 675 0.166888
410 675 0.283515
426 675 0.283515
525 675 0.083657
526 675 0.283515
580 675 0.166888
628 675 0.721545
783 675 0.016689
1082 675 0.283515
1176 675 0.283515
1202 675 0.836565
1326 675 1.000000
1818 675 0.283515
2068 675 0.016689
2080 675 0.283515
2135 675 0.721545
2771 675 0.721545
3198 675 0.028351
3223 675 0.166888
3224 675 0.028351
3463 675 0.016689
3796 675 1.000000
4049 675 0.166888
4050 675 0.166888
4275 675 0.836565
4295 675 0.836565
4645 675 0.166888
4960 675 0.028351
5196 675 0.283515
5214 675 0.166888
5217 675 1.000000
5237 675 0.100000
5586 675 0.028351
5801 675 0.016689
5916 675 0.028351
5963 675 0.166888
6038 675 0.016689
6292 675 0.028351
6299 675 0.083657
6368 675 0.283515
6484 675 0.721545
6560 675 0.009912
6643 675 0.028351
6856 675 0.283515
6945 675 0.283515
6952 675 1.000000
6953 675 0.166888
7359 675 0.166888
7360 675 0.836565
7568 675 0.166888
7711 675 0.099116
7746 675 0.567433
7750 675 0.016689
7814 675 0.028351
7858 675 0.166888
7865 675 0.166888
7925 675 0.166888
7966 675 1.000000
8122 675 0.283515
8314 675 0.283515
8627 675 0.028351
8668 675 0.283515
8670 675 0.028351
8699 675 0.028351
8974 675 0.836565
9115 675 0.283515
9131 675 0.009912
9198 675 0.283515
9311 675 0.028351
9607 675 0.099116
9946 675 0.283515
9611 676 0.001669
1683 677 0.567433
2103 677 0.166888
4629 677 0.166888
5077 677 0.166888
5461 677 0.166888
5514 677 0.016689
6638 677 0.166888
7329 677 0.166888
7744 677 0.166888
8016 677 0.166888
9932 677 0.166888
3940 678 0.001669
4282 678 0.006099
7771 678 0.006099
1713 679 0.283515
5962 679 0.567433
6117 679 0.056743
6138 679 0.166888
6154 679 0.060985
7789 679 0.016689
9003 679 0.091100
9776 679 0.016689
9843 679 0.283515
9898 679 0.056743
3307 680 0.016689
3630 681 0.016689
7925 682 0.283515
628 683 0.099116
7167 683 0.283515
9286 683 0.283515
1837 684 0.166888
3464 684 0.166888
5552 684 0.016689
5564 684 0.166888
6743 684 0.166888
7128 684 0.166888
7334 684 0.166888
4807 685 0.016689
3909 686 0.091100
1648 687 0.016689
2269 687 0.012160
4333 687 0.038516
4420 687 0.016689
4545 687 0.038516
5205 687 0.006099
2136 688 0.283515
6318 688 0.099116
7936 689 0.005674
1604 690 0.016689
4441 690 0.001669
3033 691 0.001669
794 692 0.028351
1440 692 0.002835
1725 692 0.002835
2341 692 0.002835
2447 692 0.028351
2660 692 0.028351
3195 692 0.002835
3288 692 0.002835
3305 692 0.028351
3638 692 0.028351
3754 692 0.002835
5090 692 0.028351
5267 692 0.028351
5632 692 0.028351
6224 692 0.028351
6420 692 0.002835
7179 692 0.002835
7601 692 0.028351
7707 692 0.028351
8100 692 0.002835
8124 692 0.002835
8410 692 0.028351
9613 692 0.002835
497 693 0.001669
7343 693 0.001669
7445 693 0.005674
7629 693 0.001669
8462 693 0.016689
519 694 0.016689
3073 694 0.001669
3078 694 0.016689
5962 694 0.016689
6034 694 0.056743
6101 694 0.001669
6753 694 0.016689
321 695 0.166888
732 695 1.000000
1220 695 0.836565
3281 695 0.016689
3622 695 0.911002
4310 695 0.099116
4916 695 0.283515
5954 695 0.385159
5957 695 0.038516
5963 695 1.000000
6134 695 0.016689
6135 695 0.166888
7146 695 0.121597
7988 695 0.121597
9023 695 0.038516
9410 695 0.038516
7922 696 0.003852
372 697 0.567433
373 697 0.166888
511 697 0.166888
518 697 0.166888
845 697 0.016689
5078 697 0.911002
5677 697 0.166888
8889 697 0.028351
9276 697 0.166888
1909 698 0.060985
212 699 0.166888
1256 699 0.038516
4182 699 0.166888
9604 699 0.385159
9746 699 0.038516
4266 700 0.911002
1296 701 0.056743
1875 701 0.016689
2588 701 0.016689
4268 701 0.001669
4352 701 0.001669
4629 701 0.056743
5564 701 0.056743
6728 701 0.016689
7044 701 0.005674
7746 701 0.099729
7843 701 0.016689
7974 701 0.001669
8777 701 0.001669
8787 701 0.016689
9927 701 0.005674
9959 701 0.005674
9965 701 0.016689
9968 701 0.099959
1592 702 0.166888
2992 702 0.166888
3246 702 0.016689
3252 702 0.016689
4075 702 0.166888
4098 702 0.016689
7348 703 0.060985
8650 703 0.016689
9384 703 0.006099
845 704 0.016689
6554 705 0.166888
7733 706 0.016689
1291 707 0.056743
1296 707 0.089573
2283 707 0.016689
3795 707 0.056743
6662 707 0.016689
6728 707 0.016689
7245 707 0.001669
8226 707 0.016689
8668 707 0.016689
8685 707 0.002835
9119 707 0.001669
2498 708 0.166888
4011 708 0.166888
4417 708 0.016689
4419 708 0.166888
4647 708 0.166888
6826 708 0.016689
9594 708 0.166888
5404 709 0.001669
5998 709 0.016689
4266 710 0.166888
6396 710 0.016689
6957 710 0.016689
8783 710 0.060985
3272 711 0.016689
5430 711 0.016689
8082 712 0.016689
8285 712 0.016689
9447 712 0.567433
720 713 0.012160
2728 713 0.012160
5722 713 0.001216
6074 713 0.001216
6335 713 0.001216
7624 713 0.016689
7710 713 0.012160
649 714 0.609854
2058 714 0.609854
2403 714 0.166888
5446 714 0.609854
8119 714 0.609854
8612 714 0.060985
9986 714 0.609854
5957 715 0.038516
6352 715 0.166888
9769 716 0.001669
846 717 0.283515
847 717 0.283515
1429 717 0.028351
2049 717 0.028351
3305 717 0.283515
3509 717 0.028351
4306 717 0.099116
4793 717 0.283515
5512 717 0.028351
5523 717 0.099116
6164 717 0.283515
6378 717 0.283515
6920 717 0.099116
6933 717 0.099116
6958 717 0.283515
7579 717 0.283515
7818 717 0.028351
7867 717 0.099116
8056 717 0.283515
8309 717 0.009912
8330 717 0.283515
9036 717 0.283515
9803 717 0.283515
121 718 0.016689
124 718 0.001669
128 718 0.085583
135 718 0.001669
141 718 0.001669
201 718 0.038516
513 718 0.001216
613 718 0.016689
875 718 0.001669
1291 718 0.056743
1292 718 0.001669
2965 718 0.016689
3277 718 0.016689
3646 718 0.089573
3797 718 0.016689
3892 718 0.016689
4366 718 0.016689
5954 718 0.038516
5967 718 0.001669
6279 718 0.012160
7146 718 0.038516
7156 718 0.012160
7506 718 0.016689
7768 718 0.001669
7774 718 0.003852
8919 718 0.016689
9115 718 0.038516
9169 718 0.038516
9299 718 0.016689
9410 718 0.003852
9786 718 0.080401
2392 719 0.016689
713 720 0.012160
5962 720 0.121597
6335 720 0.012160
6829 720 0.012160
9041 720 0.166888
164 721 0.609854
1076 721 0.060985
1531 721 0.283515
1648 721 0.283515
1678 721 0.609854
2158 721 0.609854
2454 721 0.028351
2587 721 0.060985
3374 721 0.609854
3410 721 0.028351
3892 721 0.166888
3962 721 0.028351
4337 721 0.091100
4809 721 0.091100
4981 721 0.166888
5497 721 0.028351
5511 721 0.283515
5639 721 1.000000
5885 721 0.028351
6388 721 0.028351
6456 721 0.016689
6557 721 0.016689
6619 721 0.283515
6887 721 0.283515
6952 721 1.000000
7925 721 1.000000
8018 721 0.060985
8232 721 0.009912
8265 721 0.028351
8363 721 0.609854
9909 721 0.016689
2636 722 0.091100
6643 722 0.016689
6827 722 0.166888
3404 723 0.006099
6245 723 0.001669
2064 724 0.016689
2100 724 0.016689
4376 724 0.016689
6123 724 0.009912
9384 725 0.006099
2145 726 0.001216
4608 726 0.001669
6756 726 0.016689
7671 726 0.016689
7856 726 0.012160
3463 727 0.016689
5301 728 0.001669
6611 728 0.016689
9139 728 0.016689
9457 728 0.016689
16 729 0.385159
75 729 0.038516
94 729 0.121597
121 729 0.121597
279 729 0.385159
379 729 0.385159
401 729 0.012160
404 729 0.385159
542 729 0.385159
625 729 0.121597
737 729 0.385159
764 729 0.038516
774 729 0.385159
794 729 0.385159
960 729 0.385159
1519 729 0.385159
1522 729 0.385159
1769 729 0.385159
2137 729 0.038516
2188 729 0.121597
2190 729 0.385159
2253 729 0.038516
2282 729 0.038516
2308 729 0.385159
2373 729 0.385159
2380 729 0.804006
2382 729 0.385159
2395 729 0.804006
2429 729 0.121597
2443 729 0.385159
2635 729 0.121597
2651 729 0.385159
2748 729 0.038516
2768 729 0.121597
2858 729 0.038516
2859 729 0.121597
2908 729 0.038516
2989 729 0.385159
3332 729 0.121597
3381 729 0.385159
3414 729 0.121597
3634 729 0.385159
3956 729 0.038516
4263 729 0.038516
4338 729 0.012160
4342 729 0.038516
4389 729 0.038516
4471 729 0.385159
4477 729 0.385159
4480 729 0.012160
4570 729 0.385159
4592 729 0.121597
4682 729 0.038516
4700 729 0.121597
4732 729 0.121597
4780 729 0.385159
4796 729 0.385159
4863 729 0.038516
4967 729 0.038516
4991 729 0.385159
5004 729 0.038516
5174 729 0.038516
5226 729 0.385159
5276 729 0.038516
5512 729 0.012160
5680 729 0.121597
5733 729 0.038516
5776 729 0.121597
5792 729 0.012160
5821 729 0.121597
5823 729 0.012160
5893 729 0.038516
5946 729 0.012160
6008 729 0.385159
6181 729 0.121597
6293 729 0.385159
6324 729 0.121597
6374 729 0.038516
6431 729 0.012160
6528 729 0.038516
6578 729 0.121597
6590 729 0.121597
6810 729 0.012160
7082 729 0.012160
7090 729 0.121597
7204 729 0.385159
7281 729 0.385159
7468 729 0.385159
7470 729 0.012160
7471 729 0.385159
7490 729 0.385159
7525 729 0.038516
8180 729 0.038516
8216 729 0.121597
8570 729 0.038516
8785 729 0.038516
9012 729 0.121597
9093 729 0.385159
9152 729 0.385159
9400 729 0.121597
9447 729 0.385159
9566 729 0.038516
9575 729 0.121597
9717 729 0.038516
9808 729 0.385159
9812 729 0.038516
9814 729 0.385159
288 730 0.009110
2505 730 0.091100
2648 730 0.060985
3015 730 0.099996
3016 730 0.091100
5262 730 0.001669
5263 730 0.001669
5513 730 0.009110
6531 730 0.009110
7352 730 0.009110
7381 730 0.091100
8896 731 0.006099
49 732 0.283515
63 732 0.099116
136 732 0.099116
235 732 0.283515
298 732 0.099116
424 732 0.028351
695 732 1.000000
748 732 0.099116
1202 732 0.099116
1326 732 0.283515
1937 732 0.283515
1961 732 0.028351
1996 732 0.099116
2136 732 0.283515
2777 732 0.283515
3013 732 0.283515
3371 732 0.028351
3536 732 0.099116
3563 732 0.283515
3650 732 0.283515
3795 732 0.099116
4754 732 0.028351
4843 732 0.028351
5331 732 0.283515
5369 732 0.283515
5515 732 0.028351
5520 732 0.099116
5766 732 0.028351
5955 732 0.028351
6006 732 0.009912
6021 732 0.283515
6153 732 0.028351
6251 732 0.028351
6531 732 0.028351
6580 732 0.283515
6629 732 0.283515
6871 732 0.283515
6933 732 0.099116
6952 732 0.283515
7000 732 0.028351
7244 732 0.009912
7376 732 0.283515
7385 732 0.283515
7501 732 0.099116
7693 732 0.028351
7992 732 0.283515
8410 732 0.283515
9041 732 0.099116
9101 732 0.283515
9786 732 0.385159
9879 732 0.099116
9986 732 0.099116
2249 733 0.003852
2540 733 0.038516
2909 733 0.038516
3913 733 0.038516
4333 733 0.038516
5954 733 0.038516
7774 733 0.003852
9204 733 0.028351
9786 733 0.038516
669 734 0.060985
6839 734 0.283515
6868 734 0.283515
7105 734 0.283515
8227 734 0.283515
3456 735 0.166888
7101 735 0.166888
8588 735 0.016689
8646 735 0.016689
164 736 0.609854
637 736 0.609854
951 736 0.012160
1358 736 0.385159
2124 736 0.009912
2158 736 0.609854
2496 736 0.609854
3374 736 0.609854
3416 736 0.609854
4070 736 0.060985
4085 736 0.060985
4530 736 0.060985
5125 736 0.038516
5815 736 0.121597
6469 736 0.609854
7553 736 0.060985
7771 736 0.060985
7830 736 0.385159
7925 736 0.609854
8504 736 0.099116
8612 736 0.060985
8624 736 0.060985
9970 736 0.385159
201 737 0.385159
321 737 0.166888
584 737 0.121597
729 737 0.385159
2191 737 0.385159
2249 737 0.038516
2909 737 0.121597
3307 737 0.121597
3670 737 0.012160
4076 737 0.016689
4265 737 0.166888
4266 737 0.911002
4271 737 0.016689
4272 737 0.016689
4300 737 0.166888
4702 737 0.385159
5026 737 0.009912
5267 737 0.166888
5954 737 0.385159
6352 737 0.166888
7064 737 0.166888
7151 737 0.038516
7661 737 0.016689
7662 737 0.016689
7774 737 0.038516
9786 737 0.385159
3464 738 0.016689
7810 738 0.016689
8811 738 0.001669
4265 739 0.016689
4273 739 0.001669
6953 739 0.016689
8811 739 0.008957
1720 740 0.166888
9898 740 0.016689
614 741 0.121597
6098 741 0.038516
8454 741 0.016689
2465 742 0.609854
5952 742 0.060985
12 743 0.091100
1217 743 0.009110
1218 743 0.016689
2560 743 0.016689
3205 743 0.016689
6837 743 0.016689
7771 743 0.009110
1217 744 0.056743
1218 744 0.567433
1736 744 0.166888
2560 744 0.166888
2945 744 0.166888
2956 744 0.166888
3205 744 0.895726
3236 744 0.016689
3338 744 0.016689
3458 744 0.166888
4145 744 0.016689
4249 744 0.166888
4419 744 0.166888
4609 744 0.016689
7173 744 0.166888
7536 744 0.016689
7567 744 0.166888
8588 744 0.016689
9614 744 0.016689
176 745 0.001669
845 745 0.001669
1567 745 0.000991
1690 745 0.001669
1834 745 0.016689
3612 745 0.016689
3767 745 0.016689
4775 745 0.016689
7073 745 0.001669
7504 745 0.001669
7728 745 0.016689
7819 745 0.001669
7959 745 0.001669
8585 745 0.001669
9137 745 0.001669
9949 745 0.001669
1649 746 0.016689
1650 746 0.016689
1651 746 0.166888
1654 746 0.016689
1655 746 0.166888
1658 746 0.166888
3892 747 0.166888
3899 747 0.567433
8829 747 0.166888
732 748 0.099116
4903 748 0.166888
5616 748 0.016689
5754 748 0.283515
7696 748 0.283515
656 749 0.166888
513 750 0.038516
4648 750 0.016689
6004 750 0.166888
7974 750 0.016689
9918 750 0.385159
449 751 0.166888
7376 751 0.166888
6952 752 0.028351
8721 752 0.000991
4967 753 0.016689
6527 753 0.166888
1241 754 0.166888
2249 754 0.038516
3325 754 0.166888
3437 754 0.016689
4333 754 0.385159
7922 754 0.038516
9440 754 0.166888
857 755 0.016689
3078 755 0.166888
6649 755 0.166888
6957 755 0.016689
588 756 0.006099
1060 756 0.009997
1683 756 0.016689
1879 756 0.016689
2663 756 0.016689
4352 756 0.001669
4467 756 0.016689
4480 756 0.009110
4602 756 0.016689
4629 756 0.099729
5436 756 0.009999
5564 756 0.099729
5820 756 0.016689
6638 756 0.091100
7447 756 0.005674
8325 756 0.098530
8636 756 0.009110
9797 756 0.005674
9959 756 0.001669
9968 756 0.099729
164 757 0.060985
1677 757 0.060985
2927 757 0.091100
5112 757 0.016689
9881 757 0.060985
623 758 0.016689
2138 758 0.001669
5199 758 0.016689
6620 758 0.001669
6621 758 0.016689
6623 758 0.001669
6625 758 0.016689
6626 758 0.016689
8070 758 0.056743
8484 758 0.016689
9726 758 0.001669
3787 759 0.001669
3881 759 0.016689
3883 759 0.001669
4549 759 0.016689
7774 759 0.001669
1889 760 0.166888
1890 760 0.166888
3071 760 0.567433
3077 760 0.166888
4075 760 0.567433
5604 760 0.016689
6025 760 0.895726
6525 760 0.012160
6919 760 0.166888
7678 760 0.166888
7971 760 0.475480
7973 760 0.166888
7974 760 0.080401
7976 760 0.166888
9091 760 0.166888
3307 761 0.166888
6005 761 0.166888
6025 761 0.166888
6030 761 0.166888
6279 761 0.121597
5282 762 0.009110
6005 762 0.091100
6025 762 0.091100
6030 762 0.016689
9591 762 0.016689
6025 763 0.056743
15 764 0.016689
584 764 0.012160
729 764 0.038516
810 764 0.012160
835 764 0.012160
1530 764 0.016689
1901 764 0.001669
2706 764 0.001669
2714 764 0.001669
2986 764 0.099971
3307 764 0.012160
3465 764 0.016689
4545 764 0.038516
4863 764 0.001669
5860 764 0.038516
5954 764 0.038516
7146 764 0.012160
7352 764 0.001669
7353 764 0.001669
7376 764 0.016689
7380 764 0.009110
7381 764 0.091100
7382 764 0.001669
7383 764 0.091100
7384 764 0.016689
7385 764 0.091100
7515 764 0.001669
7516 764 0.001669
8130 764 0.016689
8858 764 0.016689
9604 764 0.038516
9765 764 0.016689
9766 764 0.016689
4598 765 0.060985
5512 765 0.001669
6617 766 0.056743
6620 766 0.001669
6624 766 0.056743
6626 766 0.016689
6632 766 0.016689
1258 767 0.895726
6117 767 0.016689
6131 767 0.567433
6133 767 0.166888
6138 767 0.166888
201 768 0.385159
4289 768 0.385159
5713 768 0.038516
5957 768 0.038516
7774 768 0.038516
7922 768 0.038516
7988 768 0.385159
9332 768 0.012160
9745 768 0.385159
2359 769 0.166888
1911 770 0.016689
1011 771 0.006099
6331 771 0.060985
7974 771 0.001669
3336 772 0.028351
6635 772 0.016689
6876 772 0.028351
7321 772 0.001669
7661 772 0.001669
9284 772 0.001669
368 773 0.166888
1023 773 0.166888
604 774 0.166888
729 774 0.385159
2249 774 0.038516
2482 774 0.385159
3942 774 0.121597
4284 774 0.038516
4333 774 0.385159
7702 774 0.166888
3897 775 0.016689
8241 775 0.016689
331 776 0.060985
4333 776 0.121597
5180 776 0.016689
8723 776 0.876141
626 777 0.166888
7922 777 0.016689
2664 778 0.009912
3500 778 0.056743
5936 778 0.091100
8730 779 0.016689
2013 780 0.028351
3288 780 0.016689
7661 780 0.016689
8133 780 0.283515
8697 781 0.016689
622 782 0.283515
1220 782 0.283515
2881 782 0.099116
3223 782 1.000000
4668 782 0.567433
4884 782 0.166888
4916 782 0.099116
6456 782 0.009912
6484 782 0.283515
7180 782 0.016689
8082 782 0.016689
8285 782 0.016689
136 783 0.028351
675 783 0.016689
1291 783 0.028351
1593 783 0.002835
2102 783 0.001669
2197 783 0.016689
2404 783 0.009912
3092 783 0.028351
3650 783 0.009912
3714 783 0.028351
4122 783 0.028351
4589 783 0.009912
4683 783 0.056743
4723 783 0.028351
4843 783 0.002835
5214 783 0.016689
5316 783 0.000991
5369 783 0.028351
5374 783 0.009912
5556 783 0.002835
5885 783 0.002835
5957 783 0.002835
6314 783 0.002835
6359 783 0.028351
6557 783 0.001669
6952 783 0.028351
6957 783 0.001669
7568 783 0.016689
7570 783 0.016689
7635 783 0.002835
7746 783 0.016689
7925 783 0.016689
8143 783 0.016689
8974 783 0.028351
9031 783 0.000991
9041 783 0.028351
9134 783 0.028351
7363 784 0.028351
9599 785 0.016689
6952 786 0.060985
7661 786 0.001669
9599 787 0.001669
3340 788 0.166888
3410 788 0.060985
3805 788 0.166888
6698 788 0.016689
4520 789 0.038516
6952 789 0.099116
7400 790 0.016689
7401 790 0.016689
1507 791 0.166888
4898 791 0.911002
6957 791 0.016689
2668 792 0.001669
2714 792 0.001669
3464 792 0.016689
3465 792 0.016689
3859 792 0.016689
6686 792 0.016689
6692 792 0.016689
6710 792 0.016689
8739 792 0.001669
9157 792 0.016689
2188 793 0.166888
3467 793 0.166888
6658 793 0.567433
6660 793 0.166888
8329 793 0.166888
9982 793 0.016689
692 794 0.028351
729 794 0.385159
2221 794 0.166888
2719 794 0.166888
4099 794 0.016689
5860 794 0.385159
7304 794 0.098530
7305 794 0.567433
7307 794 0.056743
7308 794 0.166888
9511 794 0.091100
2139 795 0.166888
6577 796 0.016689
381 797 0.060985
878 797 0.002835
6456 797 0.002835
6484 797 0.028351
1677 798 0.609854
4930 798 0.016689
6795 798 0.060985
7797 798 0.166888
8187 798 0.166888
8470 798 0.166888
8740 798 0.091100
53 799 0.009912
196 799 0.038516
261 799 0.009912
1498 799 0.000991
2188 799 0.009912
2471 799 0.012160
4036 799 0.038516
6181 799 0.009912
7248 799 0.009912
8329 799 0.016689
9076 799 0.000991
1864 800 0.016689
4461 800 0.016689
6957 800 0.001669
9216 800 0.003852
9782 801 0.006099
6702 802 0.006099
1508 803 0.008957
2202 803 0.056743
2258 803 0.016689
2762 803 0.056743
5864 803 0.001669
9219 803 0.001669
9709 803 0.016689
2776 804 0.060985
4342 804 0.091100
4480 804 0.091100
4602 804 0.166888
4629 804 0.166888
5564 804 0.567433
6107 804 0.166888
6827 804 0.166888
9315 804 0.609854
582 805 0.060985
1339 805 0.016689
1340 806 0.016689
2058 806 0.016689
892 807 0.001669
3074 807 0.091100
9343 808 0.009912
3236 809 0.001216
617 810 0.121597
764 810 0.012160
4172 810 0.121597
4173 810 0.012160
4270 810 0.091100
4285 810 0.060985
4338 810 0.012160
4530 810 0.060985
5680 810 0.121597
6611 810 0.609854
7153 810 0.012160
7963 810 0.059708
7966 810 0.475480
8485 810 0.012160
8612 810 0.060985
8620 810 0.012160
9004 810 0.121597
9280 810 0.121597
9812 810 0.012160
424 811 0.000991
8432 811 0.002835
9879 811 0.009912
164 812 0.060985
4333 812 0.038516
4915 812 0.009110
7746 812 0.016689
312 813 0.060985
3704 813 0.060985
4070 813 0.060985
892 814 0.001669
3070 814 0.016689
3072 814 0.016689
3193 814 0.016689
5522 814 0.001669
6946 814 0.001669
9778 814 0.001669
9172 815 0.016689
9857 815 0.001669
6 816 0.016689
162 816 0.016689
1036 816 0.009912
1956 816 0.016689
2670 816 0.016689
4203 816 0.016689
4269 816 0.009912
4916 816 0.166888
5316 816 0.100000
5611 816 0.016689
5756 816 0.166888
7388 816 0.099116
7526 816 0.016689
7591 816 0.166888
8314 816 0.166888
8354 816 0.016689
8479 816 0.016689
9229 816 0.016689
9268 816 0.009912
9312 816 0.016689
9649 816 0.016689
9650 816 0.016689
9651 816 0.166888
9652 816 0.166888
9679 816 0.166888
9879 816 0.099116
9977 816 0.166888
6044 817 0.016689
617 818 0.166888
940 818 0.016689
1296 818 0.166888
1648 818 0.166888
1891 818 0.166888
2253 818 0.016689
4049 818 0.166888
4592 818 0.166888
7021 818 0.016689
7971 818 0.166888
8304 818 0.166888
8508 818 0.166888
8949 818 0.016689
9414 818 0.166888
9977 818 0.166888
7245 819 0.001669
6413 820 0.001669
1284 821 0.016689
3077 821 0.016689
3195 821 0.001669
3421 821 0.001669
3963 821 0.016689
4036 821 0.016689
6059 822 0.166888
6475 822 0.016689
7081 822 0.016689
9058 822 0.166888
1584 823 0.099116
2151 823 0.099116
4916 823 0.099116
2588 824 0.028351
7210 825 0.016689
7865 825 0.567433
9340 825 0.985301
1132 826 0.721545
1136 826 0.166888
2074 826 0.166888
2919 826 0.091100
3963 826 0.911002
8599 826 0.385159
2482 827 0.038516
4306 827 0.028351
3260 828 0.911002
6931 828 0.609854
6939 828 0.060985
1714 829 0.166888
3205 829 0.166888
7959 830 0.016689
9236 830 0.166888
9453 830 0.609854
9612 831 0.009912
4987 832 0.016689
6939 833 0.005674
7971 833 0.016689
7976 833 0.016689
8438 833 0.001669
9417 833 0.001669
989 834 0.567433
5355 834 0.166888
7426 834 0.166888
607 835 0.121597
764 835 0.012160
960 835 0.385159
1018 835 0.012160
1352 835 0.121597
1611 835 0.385159
1840 835 0.038516
1889 835 0.166888
1909 835 0.385159
2074 835 0.121597
2139 835 0.121597
2190 835 0.121597
2260 835 0.121597
2525 835 0.038516
2540 835 0.385159
2651 835 0.385159
2738 835 0.016689
3674 835 0.385159
3939 835 0.012160
4158 835 0.121597
4333 835 0.385159
4559 835 0.038516
5175 835 0.012160
5318 835 0.038516
5344 835 0.385159
5799 835 0.385159
5893 835 0.012160
6119 835 0.012160
6458 835 0.911002
7090 835 0.121597
7281 835 0.385159
7649 835 0.121597
7774 835 0.038516
8570 835 0.012160
9117 835 0.121597
9172 835 0.385159
9175 835 0.385159
9508 835 0.012160
9786 835 0.385159
9812 835 0.012160
9815 835 0.385159
9965 835 0.121597
9970 835 0.121597
6957 836 0.001669
5193 837 0.166888
5197 837 0.911002
5215 837 0.911002
1377 838 0.012160
2078 838 0.121597
5760 838 0.012160
9924 838 0.121597
112 839 0.166888
603 839 0.166888
1072 839 0.016689
2411 839 0.016689
3427 839 0.016689
4139 839 0.016689
4411 839 0.166888
5383 839 0.166888
7416 839 0.166888
7556 839 0.016689
8082 839 0.016689
8285 839 0.016689
8526 839 0.016689
9145 839 0.166888
4545 840 0.038516
6031 840 0.001669
6652 840 0.016689
15 841 0.099116
165 841 0.016689
250 841 0.099116
357 841 0.166888
1529 841 0.099116
1605 841 0.009912
2280 841 0.836565
2614 841 0.016689
2615 841 0.895726
2616 841 0.016689
4754 841 0.016689
4987 841 0.099116
5253 841 0.099116
7145 841 0.166888
7653 841 0.166888
8664 841 0.475480
8906 841 0.009912
9684 841 0.009912
580 842 0.166888
584 842 0.121597
1387 842 0.060985
1526 842 0.166888
1677 842 0.609854
1840 842 0.016689
2015 842 0.060985
2080 842 0.978868
2108 842 0.609854
2540 842 0.385159
2861 842 0.060985
2909 842 0.385159
4270 842 0.091100
4300 842 0.166888
5499 842 0.060985
5783 842 0.060985
5963 842 0.911002
6957 842 0.016689
7101 842 0.609854
7459 842 0.166888
7460 842 0.609854
7839 842 1.000000
7913 842 0.609854
7955 842 0.091100
7978 842 0.985301
8512 842 0.166888
8858 842 0.166888
9432 842 0.166888
9533 842 0.166888
6649 843 0.016689
7456 843 0.016689
868 844 0.056743
869 844 0.016689
872 844 0.016689
3900 844 0.016689
697 845 0.016689
704 845 0.016689
745 845 0.001669
974 845 0.005674
2067 845 0.001669
2111 845 0.001669
2174 845 0.016689
2386 845 0.001669
2432 845 0.016689
2481 845 0.016689
2738 845 0.001669
3015 845 0.016689
3275 845 0.016689
5259 845 0.001669
5262 845 0.001669
5475 845 0.001669
5477 845 0.001669
5552 845 0.001669
5571 845 0.016689
6259 845 0.056743
6504 845 0.001669
7979 845 0.016689
717 846 0.283515
717 847 0.283515
2214 847 0.121597
4086 847 0.012160
4097 847 0.012160
4100 847 0.121597
4192 847 0.038516
5018 847 0.121597
5175 847 0.038516
5957 847 0.012160
6364 847 0.012160
6679 847 0.038516
7214 847 0.121597
8525 847 0.121597
8530 847 0.121597
8541 847 0.121597
9068 847 0.012160
94 848 0.121597
164 848 0.609854
357 848 0.166888
402 848 0.385159
898 848 0.016689
1075 848 0.038516
1143 848 0.038516
1611 848 0.385159
1696 848 0.385159
1768 848 0.121597
2280 848 0.641663
2491 848 0.385159
2529 848 0.609854
2674 848 0.385159
2833 848 0.385159
3309 848 0.385159
3436 848 0.385159
3452 848 0.012160
3610 848 0.385159
3674 848 0.385159
4342 848 0.038516
4597 848 0.038516
4754 848 0.016689
4831 848 0.385159
4960 848 0.038516
5330 848 0.385159
5512 848 0.038516
5820 848 0.385159
6009 848 0.385159
6097 848 0.385159
6147 848 0.012160
6156 848 0.385159
6233 848 0.385159
6241 848 0.385159
6319 848 0.385159
6661 848 0.385159
6849 848 0.385159
6872 848 0.385159
7145 848 0.121597
7486 848 0.385159
7607 848 0.609854
7694 848 0.385159
7915 848 0.121597
7924 848 0.121597
8070 848 0.385159
8261 848 0.609854
8570 848 0.038516
8664 848 0.166888
8802 848 0.012160
8914 848 0.385159
8984 848 0.385159
8989 848 0.385159
9052 848 0.385159
9094 848 0.038516
9196 848 0.969707
9343 848 0.009912
9440 848 0.121597
9713 848 0.166888
9867 848 0.609854
9477 849 0.166888
863 850 0.166888
866 850 0.016689
866 851 0.056743
3404 851 0.016689
342 852 0.060985
4346 852 0.006099
2997 853 0.060985
863 854 0.016689
866 854 0.001669
3404 854 0.001669
7934 854 0.016689
7975 854 0.016689
8137 854 0.016689
866 855 0.001669
649 856 0.060985
1664 856 0.001669
1745 856 0.001669
2018 856 0.006099
2392 856 0.060985
3606 856 0.060985
4715 856 0.016689
5105 856 0.060985
5232 856 0.060985
5446 856 0.060985
6245 856 0.001669
7934 856 0.060985
8641 856 0.060985
8783 856 0.006099
9548 856 0.060985
755 857 0.016689
3781 857 0.016689
5386 857 0.016689
5787 858 0.016689
8304 858 0.056743
622 859 0.009912
6670 859 0.001669
333 860 0.009912
1454 860 0.000991
3649 860 0.002835
5877 860 0.009912
6524 860 0.000991
6876 860 0.009912
7167 860 0.028351
7865 860 0.009912
8017 860 0.009912
8648 860 0.010000
9196 860 0.009912
5954 861 0.385159
1440 862 0.000991
4606 862 0.006099
7363 862 0.091100
7908 862 0.060985
9247 862 0.060985
850 863 0.166888
854 863 0.016689
8137 863 0.166888
1211 864 0.016689
1212 864 0.056743
3828 864 0.001669
6520 865 0.016689
6529 865 0.016689
850 866 0.016689
851 866 0.056743
854 866 0.001669
855 866 0.001669
3404 866 0.001669
6154 867 0.006099
8030 867 0.001669
844 868 0.056743
3205 868 0.016689
844 869 0.016689
2116 870 0.016689
3274 870 0.001669
7752 871 0.091100
7753 871 0.091100
7754 871 0.016689
844 872 0.016689
1332 873 0.001669
2412 873 0.016689
3787 873 0.001669
3883 873 0.001669
4549 873 0.091100
6148 873 0.016689
6149 873 0.001669
7609 873 0.008957
7706 873 0.001669
7774 873 0.001669
8993 873 0.001669
9038 873 0.001669
9436 873 0.016689
9454 873 0.009110
7908 874 0.016689
12 875 0.016689
315 875 0.001669
501 875 0.001669
718 875 0.001669
1141 875 0.001669
1204 875 0.016689
1269 875 0.001669
1330 875 0.001669
1352 875 0.016689
1875 875 0.016689
1883 875 0.001669
1889 875 0.016689
2109 875 0.001669
2217 875 0.016689
2770 875 0.016689
3646 875 0.016689
3647 875 0.016689
3797 875 0.089573
3891 875 0.016689
4419 875 0.016689
4673 875 0.016689
4674 875 0.016689
4675 875 0.099959
4676 875 0.005674
4833 875 0.016689
5944 875 0.016689
6037 875 0.016689
6069 875 0.016689
6093 875 0.016689
6107 875 0.016689
6148 875 0.016689
6529 875 0.016689
6728 875 0.056743
7445 875 0.001669
7567 875 0.016689
7661 875 0.001669
7725 875 0.016689
7728 875 0.016689
7746 875 0.016689
7768 875 0.001669
7771 875 0.001669
8500 875 0.016689
8526 875 0.001669
8668 875 0.016689
8919 875 0.056743
8920 875 0.016689
9227 875 0.001669
9299 875 0.056743
9766 875 0.016689
2116 876 0.016689
4472 876 0.001669
8558 876 0.056743
9117 876 0.056743
8013 877 0.028351
797 878 0.002835
4268 879 0.009110
7506 879 0.091100
5963 880 0.091100
7246 881 0.016689
3096 882 0.166888
4836 883 0.016689
164 884 0.060985
176 884 0.009110
3416 884 0.060985
4070 884 0.006099
4075 884 0.016689
4530 884 0.006099
5628 884 0.001669
1648 885 0.016689
7352 885 0.006099
8783 885 0.006099
4250 886 0.001669
6520 886 0.016689
6529 886 0.016689
7977 886 0.001669
5897 887 0.016689
6245 887 0.016689
7159 887 0.060985
2981 888 0.016689
7873 888 0.001669
8013 888 0.028351
7278 889 0.001669
8582 889 0.001669
7248 890 0.091100
4285 891 0.060985
807 892 0.001669
814 892 0.001669
1402 892 0.001669
3463 892 0.001669
3621 892 0.001669
3669 892 0.001669
6456 892 0.001669
8270 892 0.016689
593 893 0.609854
7800 893 0.609854
2225 894 0.038516
7656 895 0.016689
7658 895 0.016689
7659 895 0.016689
177 896 0.060985
4338 896 0.009110
4809 896 0.006099
4810 896 0.006099
5896 896 0.009110
915 897 0.091100
1226 897 0.609854
4083 897 0.060985
848 898 0.016689
201 899 0.385159
2249 899 0.038516
4333 899 0.385159
7774 899 0.038516
9117 899 0.121597
9677 899 0.385159
7385 900 0.060985
7248 901 0.016689
3031 902 0.609854
3623 902 0.166888
5957 902 0.038516
6265 902 0.121597
6374 902 0.038516
6957 902 0.016689
7913 902 0.609854
7977 903 0.001669
1270 904 0.016689
1272 904 0.016689
1864 904 0.056743
2912 904 0.001669
3806 904 0.091100
3809 904 0.001669
4032 904 0.001669
4265 904 0.016689
6034 904 0.016689
6037 904 0.016689
6093 904 0.016689
6157 904 0.001669
9035 904 0.016689
2723 905 0.016689
121 906 0.016689
4268 906 0.001669
6325 906 0.056743
7815 907 0.911002
8069 907 0.166888
4075 908 0.016689
6635 908 0.016689
9986 908 0.016689
6957 909 0.001669
8783 909 0.006099
459 910 0.005674
4711 911 0.001669
8260 912 0.006099
3612 913 0.016689
6662 913 0.016689
9548 914 0.060985
897 915 0.091100
2057 915 0.016689
4580 915 0.001669
9435 915 0.001669
4346 916 0.060985
5446 916 0.609854
9696 917 0.016689
9821 917 0.016689
201 918 0.385159
2249 918 0.038516
3297 918 0.166888
3913 918 0.385159
7915 918 0.999708
9786 918 0.385159
2565 919 0.001669
946 920 0.056743
4430 920 0.016689
6984 920 0.016689
7177 920 0.016689
7927 920 0.016689
7928 920 0.016689
8572 920 0.056743
6038 921 0.009912
6274 921 0.283515
9367 921 0.028351
6957 922 0.001669
9881 922 0.060985
5282 923 0.001669
1621 924 0.001669
1511 925 0.166888
1879 925 0.166888
2962 925 0.099116
3329 925 0.016689
6277 925 0.016689
9094 925 0.009912
2961 926 0.001669
8981 926 0.038516
9609 926 0.001669
1591 927 0.121597
1720 928 0.028351
5716 928 0.005674
6265 928 0.038516
2587 929 0.006099
2756 929 0.006099
3159 929 0.006099
3164 929 0.001669
7734 929 0.006099
121 930 0.999994
185 930 0.166888
934 930 0.166888
7251 930 0.099999
9898 930 0.060985
7771 931 0.006099
7782 931 0.060985
3288 932 0.001669
4856 933 0.016689
930 934 0.166888
1713 934 0.283515
8459 934 0.609854
9367 934 0.028351
9898 934 0.091100
1592 935 0.016689
3246 935 0.008957
3247 935 0.016689
3248 935 0.016689
9041 935 0.016689
1592 936 0.166888
3247 936 0.166888
4145 937 0.001669
5571 938 0.060985
8097 938 0.016689
8705 938 0.006099
8956 938 0.001669
1882 939 0.038516
4102 939 0.003852
5893 939 0.003852
818 940 0.016689
5652 940 0.016689
2359 941 0.016689
3913 942 0.028351
8383 942 0.009912
69 943 0.099116
274 943 0.283515
2049 943 0.028351
2588 943 1.000000
1842 944 0.166888
5386 944 0.166888
5421 944 0.016689
9662 944 0.016689
9663 944 0.016689
3352 945 0.016689
3353 945 0.016689
920 946 0.056743
8304 946 0.016689
2861 947 0.006099
3416 947 0.060985
4346 947 0.006099
5568 947 0.060985
6469 947 0.060985
7782 947 0.060985
8612 947 0.006099
1875 948 0.016689
9065 949 0.001669
4246 950 0.001669
5285 950 0.001669
7253 950 0.016689
9165 950 0.056743
271 951 0.001216
358 951 0.003852
736 951 0.012160
1754 951 0.012160
3852 951 0.038516
6647 951 0.012160
7915 951 0.012160
7976 951 0.038516
8356 951 0.003852
9115 951 0.038516
9745 951 0.012160
4369 952 0.098530
5295 952 0.016689
6620 952 0.009110
6622 952 0.060985
7480 952 0.009110
9726 952 0.009110
146 953 0.911002
4426 953 0.016689
7480 953 0.091100
9074 953 0.911002
9139 953 0.166888
1140 954 0.016689
4291 955 0.060985
5601 955 0.121597
6952 955 0.609854
3288 956 0.001669
4524 957 0.016689
223 958 0.609854
421 958 0.166888
569 958 0.609854
590 958 0.911002
1076 958 0.060985
1312 958 0.016689
1345 958 0.089573
1387 958 0.060985
1456 958 0.911002
1493 958 0.911002
1509 958 0.166888
1677 958 0.609854
2296 958 0.166888
2644 958 0.999708
2984 958 0.060985
3259 958 0.060985
3494 958 0.166888
3851 958 0.016689
4128 958 0.911002
4246 958 0.016689
4836 958 0.166888
8770 958 0.016689
9416 958 0.016689
9557 958 0.166888
9701 958 0.609854
9867 958 0.609854
42 959 0.091100
562 959 0.024319
1467 959 0.166888
1508 959 0.091100
3381 959 0.121597
5760 959 0.012160
7314 959 0.121597
9218 959 0.385159
9219 959 0.016689
9567 959 0.121597
9786 959 0.385159
438 960 0.012160
482 960 0.121597
729 960 0.385159
835 960 0.385159
1454 960 0.091100
1493 960 0.911002
4010 960 0.012160
4333 960 0.385159
4545 960 0.385159
6335 960 0.012160
6349 960 0.121597
9604 960 0.385159
9676 960 0.385159
3695 961 0.001669
6704 961 0.008957
4359 962 0.016689
7448 962 0.016689
7974 963 0.001669
8796 963 0.001669
161 964 0.166888
3891 964 0.166888
8034 964 0.016689
8424 964 0.016689
9246 964 0.166888
9694 964 0.166888
8940 965 0.001669
3912 966 0.567433
3996 966 0.166888
526 967 0.911002
979 967 0.166888
3701 967 0.911002
3703 967 0.016689
4653 967 0.166888
5962 967 0.166888
6044 967 0.567433
6817 967 0.166888
7439 967 0.567433
7442 967 0.166888
8304 967 0.911002
8588 967 0.016689
5282 968 0.001669
6339 968 0.005674
9591 968 0.056743
666 969 0.016689
667 969 0.016689
9477 969 0.016689
7856 970 0.016689
2080 971 0.060985
4580 972 0.009110
1090 973 0.016689
1092 973 0.016689
1093 973 0.001669
4265 973 0.016689
662 974 0.001669
845 974 0.005674
1751 974 0.001669
1891 974 0.016689
2111 974 0.001669
2174 974 0.056743
2284 974 0.016689
2386 974 0.001669
2432 974 0.056743
2635 974 0.016689
2738 974 0.001669
3015 974 0.016689
3026 974 0.001669
4951 974 0.016689
5259 974 0.001669
5262 974 0.001669
5263 974 0.001669
5475 974 0.001669
5477 974 0.001669
5552 974 0.001669
5571 974 0.016689
6244 974 0.016689
6259 974 0.016689
6400 974 0.001669
7103 974 0.016689
7690 974 0.016689
7979 974 0.016689
8170 974 0.016689
8722 974 0.001669
9051 974 0.016689
5981 975 0.166888
6957 976 0.001669
5386 977 0.016689
7536 977 0.001669
7609 977 0.001669
361 978 0.009912
1719 978 0.009912
2135 978 0.009912
5266 978 0.000991
5656 978 0.000991
5691 978 0.000991
8037 978 0.010000
8087 978 0.000991
8503 978 0.009912
9936 978 0.000991
967 979 0.166888
2112 979 0.895726
2578 979 0.166888
5962 979 0.567433
6044 979 0.567433
6561 979 0.016689
8304 979 0.166888
2200 980 0.166888
2588 980 0.911002
3781 980 0.567433
4151 980 0.016689
4152 980 0.166888
4219 980 0.016689
5542 980 0.166888
6159 980 0.166888
7130 980 0.016689
7661 980 0.016689
7662 980 0.016689
7835 980 0.166888
7848 980 0.166888
7872 980 0.016689
7929 980 0.166888
8045 980 0.016689
105 981 0.016689
1840 981 0.038516
2249 981 0.038516
3015 981 0.166888
4036 981 0.385159
4076 981 0.016689
4333 981 0.385159
4580 981 0.016689
7052 981 0.016689
9786 981 0.385159
7052 982 0.001669
6944 983 0.060985
4325 984 0.166888
5039 984 0.099116
5214 984 0.166888
5286 984 0.166888
6503 984 0.567433
6687 984 0.911002
7101 984 0.911002
7110 984 0.091100
7974 984 0.080401
9397 984 0.911002
9578 984 0.911002
9175 985 0.038516
4273 986 0.001669
988 987 0.609854
6503 987 0.567433
7974 987 0.080401
987 988 0.609854
6308 988 0.609854
7974 988 0.080401
834 989 0.567433
1001 989 0.016689
1360 989 0.091100
1365 989 0.166888
1373 989 0.999955
1773 989 0.056743
1775 989 0.056743
1869 989 0.016689
1926 989 0.166888
3583 989 0.166888
3781 989 0.985301
3791 989 0.100000
4034 989 0.099996
4431 989 0.016689
4490 989 0.166888
5509 989 0.016689
7091 989 0.166888
9698 989 0.016689
6034 990 0.166888
4698 991 0.166888
4065 992 0.012160
269 993 0.056743
1182 993 0.009912
1840 993 0.016689
2242 993 0.166888
3896 993 0.166888
6756 993 0.166888
7376 993 0.166888
5488 994 0.099965
5490 994 0.016689
8915 994 0.016689
4460 995 0.012160
999 996 0.567433
3501 996 0.016689
3641 996 0.911002
9306 996 0.166888
63 997 0.099116
999 997 0.166888
1291 997 0.166888
1292 997 0.056743
3501 997 0.016689
8304 997 0.166888
9306 997 0.567433
574 998 0.060985
4264 998 0.001669
4265 998 0.016689
4268 998 0.001669
7321 998 0.001669
7661 998 0.001669
9284 998 0.001669
34 999 0.166888
126 999 0.016689
996 999 0.567433
997 999 0.166888
1482 999 0.016689
1508 999 0.016689
2119 999 0.016689
2202 999 0.567433
2258 999 0.166888
2588 999 0.166888
2644 999 0.166888
2762 999 0.166888
2767 999 0.166888
3023 999 0.089573
3246 999 0.016689
3252 999 0.016689
3378 999 0.166888
3501 999 0.056743
3515 999 0.385159
4032 999 0.016689
4252 999 0.567433
4259 999 0.016689
4269 999 0.016689
4333 999 0.121597
4417 999 0.016689
4787 999 0.166888
5100 999 0.056743
5207 999 0.099116
5954 999 0.385159
6581 999 0.166888
7641 999 0.166888
7649 999 0.121597
7913 999 0.166888
7974 999 0.016689
8289 999 0.028351
8424 999 0.016689
8531 999 0.166888
8641 999 0.166888
8965 999 0.166888
9306 999 0.166888
9414 999 0.166888
9786 999 0.121597
9810 999 0.166888
9897 999 0.016689
1837 1000 0.016689
989 1001 0.016689
1657 1001 0.016689
1705 1001 0.001669
1706 1001 0.001669
1707 1001 0.001669
4387 1001 0.001669
4431 1001 0.001669
5331 1001 0.016689
1516 1002 0.005674
2663 1002 0.016689
3281 1002 0.001669
6088 1002 0.001669
6787 1002 0.016689
7858 1002 0.016689
9157 1002 0.016689
9356 1002 0.016689
9501 1002 0.016689
6245 1003 0.001669
6556 1004 0.005674
1195 1005 0.060985
2430 1005 0.016689
2496 1005 0.060985
6686 1005 0.016689
9090 1005 0.001669
7601 1006 0.016689
7138 1007 0.003852
7922 1007 0.003852
539 1008 0.016689
3875 1009 0.005674
6772 1009 0.056743
3845 1010 0.016689
771 1011 0.006099
4415 1011 0.060985
7971 1011 0.080401
7974 1011 0.003852
8459 1011 0.060985
1564 1012 0.001669
1203 1013 0.016689
1204 1013 0.016689
1258 1013 0.056743
1837 1013 0.016689
2143 1013 0.016689
3936 1013 0.016689
3937 1013 0.016689
3938 1013 0.016689
5343 1013 0.001669
6131 1013 0.056743
6137 1013 0.005674
9177 1013 0.016689
9069 1014 0.001669
3963 1015 0.166888
236 1016 0.001669
327 1016 0.016689
3931 1016 0.016689
5442 1016 0.016689
6986 1016 0.016689
6987 1016 0.008957
6988 1016 0.001669
6989 1016 0.001669
6990 1016 0.099729
6991 1016 0.005674
6992 1016 0.001669
6995 1016 0.016689
6996 1016 0.001669
6998 1016 0.056743
7005 1016 0.008957
7490 1016 0.016689
7492 1016 0.016689
9778 1016 0.001669
4952 1017 0.091100
835 1018 0.012160
1023 1019 0.166888
3932 1019 0.166888
6986 1019 0.567433
6991 1019 0.016689
6992 1019 0.056743
6993 1019 0.166888
6994 1019 0.056743
6998 1019 0.166888
236 1020 0.001669
2053 1020 0.001669
3457 1020 0.001669
3866 1020 0.016689
4407 1020 0.016689
6189 1020 0.001669
6987 1020 0.001669
6988 1020 0.001669
6989 1020 0.001669
6990 1020 0.056743
6991 1020 0.001669
6992 1020 0.001669
6993 1020 0.098253
6994 1020 0.001669
6995 1020 0.016689
6996 1020 0.001669
7006 1020 0.001669
7010 1020 0.001669
5954 1021 0.038516
7774 1021 0.003852
1426 1022 0.166888
1427 1022 0.166888
6987 1022 0.016689
6990 1022 0.567433
6999 1022 0.056743
7004 1022 0.089573
368 1023 0.166888
773 1023 0.166888
1019 1023 0.166888
1426 1023 0.166888
1427 1023 0.166888
1589 1023 0.016689
1616 1023 0.166888
1946 1023 0.166888
3073 1023 0.016689
3074 1023 0.166888
3075 1023 0.166888
3076 1023 0.166888
3077 1023 0.166888
3931 1023 0.166888
3932 1023 0.166888
4141 1023 0.016689
4259 1023 0.016689
4309 1023 0.056743
4814 1023 0.016689
6239 1023 0.166888
6415 1023 0.166888
6986 1023 0.166888
6987 1023 0.056743
6988 1023 0.056743
6989 1023 0.056743
6990 1023 0.997293
6991 1023 0.016689
6992 1023 0.056743
6993 1023 0.567433
6994 1023 0.016689
6995 1023 0.166888
6998 1023 0.166888
7490 1023 0.166888
7492 1023 0.166888
7494 1023 0.166888
7829 1023 0.016689
8062 1023 0.166888
9459 1023 0.016689
1538 1024 0.001669
1540 1024 0.001669
6099 1024 0.001669
7002 1024 0.008957
3120 1025 0.016689
7001 1025 0.016689
7003 1025 0.056743
6985 1026 0.005674
6989 1026 0.001669
6998 1026 0.016689
6999 1026 0.005674
547 1027 0.089573
4309 1027 0.016689
6189 1027 0.016689
6986 1027 0.999708
6987 1027 0.016689
6989 1027 0.016689
6990 1027 0.911002
6991 1027 0.056743
6992 1027 0.016689
6993 1027 0.166888
6994 1027 0.091100
6995 1027 0.166888
7001 1027 0.911002
7003 1027 0.911002
7008 1027 0.016689
3404 1028 0.001669
6245 1028 0.001669
7159 1028 0.006099
3338 1029 0.001669
6116 1029 0.016689
7609 1029 0.001669
529 1030 0.001669
3072 1031 0.016689
3195 1031 0.001669
6245 1032 0.001669
584 1033 0.038516
7974 1033 0.003852
5282 1034 0.005674
6722 1034 0.016689
8252 1034 0.001669
8504 1034 0.016689
9591 1034 0.016689
8548 1035 0.001669
816 1036 0.009912
6840 1036 0.009912
4285 1037 0.006099
6702 1037 0.006099
62 1038 0.016689
2633 1039 0.012160
7922 1039 0.003852
9786 1039 0.038516
2880 1040 0.001669
5546 1041 0.038516
9332 1042 0.003852
126 1043 0.000991
6868 1044 0.009912
2348 1045 0.028351
381 1046 0.060985
3404 1046 0.006099
6245 1046 0.001669
9686 1046 0.060985
2100 1047 0.012160
6952 1048 0.028351
1618 1049 0.038516
4702 1049 0.012160
5546 1049 0.038516
2534 1050 0.001669
6721 1050 0.016689
9451 1051 0.016689
6376 1052 0.016689
7913 1052 0.016689
9074 1052 0.016689
9139 1052 0.016689
3718 1053 0.003852
5474 1053 0.012160
6679 1053 0.003852
7922 1053 0.003852
9115 1053 0.038516
9175 1053 0.038516
8304 1054 0.016689
9591 1054 0.016689
1975 1055 0.016689
4346 1056 0.006099
7094 1056 0.009912
8612 1056 0.006099
8336 1057 0.001216
1720 1058 0.009912
1678 1059 0.609854
346 1060 0.056743
756 1060 0.009997
6116 1060 0.016689
6141 1060 0.016689
7746 1060 0.099995
9548 1060 0.060985
9968 1060 0.099965
8229 1061 0.001669
7768 1062 0.001669
2578 1063 0.016689
6051 1063 0.016689
6556 1063 0.008957
7760 1063 0.009997
8304 1063 0.099971
6756 1064 0.166888
2578 1065 0.166888
4144 1065 0.166888
6044 1066 0.166888
7774 1066 0.038516
8057 1066 0.911002
3072 1067 0.016689
3073 1067 0.001669
3074 1067 0.016689
3075 1067 0.016689
3461 1067 0.001669
4376 1067 0.016689
9216 1068 0.009110
3072 1069 0.166888
30 1070 0.001216
4597 1070 0.006099
6458 1070 0.016689
6686 1070 0.016689
7496 1070 0.016689
1073 1071 0.089573
1910 1071 0.012160
1911 1071 0.012160
3679 1071 0.012160
3757 1071 0.016689
3816 1071 0.001669
3817 1071 0.016689
3879 1071 0.012160
4169 1071 0.001669
7922 1071 0.001216
8995 1071 0.001216
839 1072 0.016689
4125 1072 0.001669
4346 1072 0.001669
5830 1072 0.016689
342 1073 0.609854
1071 1073 0.089573
2439 1073 0.895726
3817 1073 0.166888
4169 1073 0.089573
5446 1073 0.609854
8612 1073 0.060985
9498 1073 0.016689
2578 1074 0.166888
3672 1074 0.016689
4107 1074 0.016689
4715 1074 0.166888
4717 1074 0.166888
6159 1074 0.166888
6543 1074 0.098253
6978 1074 0.056743
7577 1074 0.016689
7738 1074 0.567433
848 1075 0.038516
721 1076 0.060985
958 1076 0.060985
1677 1076 0.060985
2154 1076 0.006099
3512 1076 0.006099
5896 1076 0.006099
6095 1076 0.060985
6352 1076 0.016689
6600 1076 0.060985
8237 1076 0.006099
8295 1076 0.060985
8308 1076 0.006099
8363 1076 0.060985
8828 1076 0.006099
9220 1076 0.006099
9366 1076 0.006099
9527 1076 0.060985
9701 1076 0.060985
1104 1077 0.166888
1499 1077 0.999708
1515 1077 0.911002
2040 1077 0.091100
2129 1077 0.911002
2359 1077 0.166888
3765 1077 0.166888
3895 1077 0.895726
3899 1077 0.911002
4317 1077 0.166888
4432 1077 0.911002
4436 1077 0.911002
4692 1077 0.166888
4766 1077 0.166888
4831 1077 0.911002
4852 1077 0.016689
5197 1077 0.911002
5906 1077 0.911002
6972 1077 0.911002
7226 1077 0.166888
7419 1077 0.911002
7660 1077 0.999708
7671 1077 0.166888
7830 1077 0.166888
7936 1077 0.016689
8511 1077 0.166888
9682 1077 0.016689
9758 1077 0.911002
1981 1078 0.060985
2325 1078 0.060985
4070 1078 0.060985
6316 1078 0.060985
8624 1078 0.060985
1499 1079 0.895726
2129 1079 0.166888
2359 1079 0.166888
3781 1079 0.166888
3895 1079 0.166888
3896 1079 0.166888
3911 1079 0.166888
4243 1079 0.166888
4436 1079 0.166888
4580 1079 0.016689
4831 1079 0.166888
4846 1079 0.895726
6972 1079 0.166888
7172 1079 0.016689
7419 1079 0.166888
7660 1079 0.567433
7936 1079 0.016689
9682 1079 0.016689
9758 1079 0.166888
330 1080 0.016689
2810 1080 0.016689
7274 1080 0.016689
8957 1080 0.001669
9599 1080 0.001669
4135 1081 0.001669
4868 1081 0.016689
675 1082 0.283515
85 1083 0.001669
639 1083 0.009110
1101 1083 0.016689
1113 1083 0.016689
1115 1083 0.009110
1130 1083 0.001669
1499 1083 0.060985
2040 1083 0.009110
2359 1083 0.056743
3476 1083 0.091100
3896 1083 0.056743
4279 1083 0.001669
4316 1083 0.016689
4431 1083 0.001669
4441 1083 0.001669
4996 1083 0.016689
5397 1083 0.016689
5906 1083 0.091100
6972 1083 0.016689
7247 1083 0.001669
7419 1083 0.091100
7656 1083 0.091100
7660 1083 0.091100
7671 1083 0.016689
7719 1083 0.016689
8042 1083 0.016689
8688 1083 0.009110
9137 1083 0.009110
2040 1084 0.091100
4279 1084 0.016689
4580 1084 0.016689
4766 1084 0.166888
4996 1084 0.166888
7419 1084 0.911002
7671 1084 0.166888
8042 1084 0.166888
8511 1084 0.166888
578 1085 0.166888
1090 1086 0.166888
1104 1086 0.166888
1499 1086 0.166888
1962 1086 0.016689
2129 1086 0.166888
2359 1086 0.166888
3440 1086 0.166888
3608 1086 0.166888
3781 1086 0.166888
4317 1086 0.166888
4423 1086 0.166888
4436 1086 0.166888
4692 1086 0.166888
4816 1086 0.016689
5367 1086 0.166888
6941 1086 0.016689
6942 1086 0.016689
6944 1086 0.166888
7267 1086 0.166888
7660 1086 0.166888
1662 1087 0.006099
3155 1088 0.010000
3657 1088 0.016689
3667 1088 0.001669
7774 1088 0.003852
6787 1089 0.016689
9501 1089 0.056743
973 1090 0.016689
1086 1090 0.166888
1962 1090 0.016689
2129 1090 0.166888
2359 1090 0.166888
3440 1090 0.166888
3781 1090 0.166888
4317 1090 0.166888
4436 1090 0.166888
4816 1090 0.016689
5367 1090 0.166888
5936 1090 0.166888
6004 1090 0.166888
6941 1090 0.016689
6972 1090 0.166888
7245 1090 0.016689
7267 1090 0.166888
7660 1090 0.166888
6957 1091 0.001669
65 1092 0.016689
973 1092 0.016689
1499 1092 0.166888
1962 1092 0.016689
2129 1092 0.166888
2359 1092 0.166888
3440 1092 0.166888
3781 1092 0.166888
4317 1092 0.166888
4379 1092 0.016689
4436 1092 0.166888
4816 1092 0.016689
5367 1092 0.166888
6941 1092 0.016689
7660 1092 0.166888
7902 1092 0.016689
8449 1092 0.166888
973 1093 0.001669
1499 1093 0.016689
1962 1093 0.001669
2129 1093 0.016689
2359 1093 0.016689
3440 1093 0.016689
4317 1093 0.016689
4436 1093 0.016689
4816 1093 0.001669
5367 1093 0.016689
6941 1093 0.001669
7660 1093 0.016689
1499 1094 0.166888
1962 1094 0.016689
2129 1094 0.166888
2359 1094 0.166888
3440 1094 0.166888
3781 1094 0.166888
4317 1094 0.166888
4436 1094 0.166888
4816 1094 0.016689
5367 1094 0.166888
9955 1094 0.099116
1499 1095 0.091100
1962 1095 0.001669
2129 1095 0.091100
2359 1095 0.016689
3440 1095 0.016689
3781 1095 0.091100
4317 1095 0.016689
4436 1095 0.091100
4816 1095 0.009110
5367 1095 0.091100
16 1096 0.098530
420 1096 0.016689
2991 1096 0.056743
3240 1096 0.016689
3262 1096 0.016689
5180 1096 0.001669
5247 1096 0.056743
5475 1096 0.001669
6343 1096 0.016689
7858 1096 0.091100
8187 1096 0.056743
9340 1096 0.016689
9497 1096 0.005674
9097 1097 0.016689
85 1098 0.016689
1499 1098 0.166888
4158 1098 0.166888
4846 1098 0.895726
7226 1098 0.166888
7671 1098 0.567433
9807 1098 0.166888
7226 1099 0.016689
8042 1099 0.016689
1175 1100 0.016689
1083 1101 0.016689
2040 1101 0.016689
4125 1101 0.016689
4158 1101 0.166888
2359 1102 0.166888
6578 1102 0.166888
4432 1103 0.016689
1077 1104 0.166888
1086 1104 0.166888
2359 1104 0.567433
2657 1104 0.009912
3157 1104 0.016689
3254 1104 0.009912
3641 1104 0.099116
4123 1104 0.166888
4126 1104 0.166888
4130 1104 0.016689
4432 1104 0.166888
7226 1104 0.166888
7671 1104 0.166888
9522 1104 0.009912
2540 1105 0.038516
1110 1106 0.089573
3416 1106 0.060985
3894 1106 0.005674
3895 1106 0.056743
6245 1106 0.001669
6702 1106 0.006099
7913 1106 0.060985
8612 1106 0.006099
220 1107 0.001669
3006 1108 0.001669
622 1109 0.028351
7913 1109 0.060985
7925 1109 0.100000
9784 1109 0.028351
1106 1110 0.089573
7554 1111 0.016689
7555 1111 0.001669
7556 1111 0.001669
7558 1111 0.001669
7559 1111 0.016689
7560 1111 0.016689
7562 1111 0.016689
7563 1111 0.016689
7564 1111 0.001669
7565 1111 0.001669
1130 1112 0.001669
4279 1112 0.001669
1083 1113 0.016689
4279 1113 0.016689
8721 1113 0.009912
9286 1113 0.283515
9784 1113 0.283515
649 1114 0.060985
5446 1114 0.060985
8783 1114 0.006099
1083 1115 0.009110
4279 1115 0.001669
3476 1116 0.016689
4831 1116 0.016689
4285 1117 0.006099
8042 1118 0.016689
9175 1119 0.038516
3863 1120 0.016689
7622 1120 0.001669
2540 1121 0.038516
7661 1121 0.001669
7662 1121 0.001669
2061 1122 0.016689
2359 1122 0.016689
3652 1122 0.016689
3894 1122 0.001669
4692 1122 0.016689
7419 1122 0.016689
7519 1123 0.060985
9881 1124 0.060985
1355 1125 0.016689
1660 1125 0.016689
2103 1125 0.016689
3882 1125 0.005674
3912 1125 0.016689
4079 1125 0.016689
4111 1125 0.016689
5428 1125 0.016689
5687 1125 0.001669
7413 1125 0.056743
8416 1125 0.016689
9074 1125 0.016689
3646 1126 0.089573
6957 1127 0.001669
1229 1128 0.006099
17 1129 0.091100
2081 1129 0.016689
2830 1129 0.009110
3217 1129 0.009110
5665 1129 0.001669
5889 1129 0.016689
6141 1129 0.016689
6473 1129 0.001669
6722 1129 0.016689
6756 1129 0.091100
6997 1129 0.001669
7025 1129 0.001669
7245 1129 0.001669
7443 1129 0.016689
9217 1129 0.091100
9314 1129 0.016689
1083 1130 0.001669
1112 1130 0.001669
2359 1130 0.016689
1502 1131 0.016689
2067 1131 0.091100
4333 1131 0.385159
9548 1131 0.609854
9703 1131 0.099116
610 1132 0.166888
826 1132 0.721545
2122 1132 0.166888
3934 1132 0.166888
5215 1132 0.166888
6010 1132 0.166888
8647 1132 0.283515
9519 1132 0.567433
9683 1132 0.166888
9879 1133 0.283515
4289 1134 0.038516
4458 1135 0.056743
599 1136 0.911002
826 1136 0.166888
2074 1136 0.166888
2403 1136 0.166888
2919 1136 0.091100
3535 1136 0.911002
3934 1136 0.166888
3963 1136 0.985301
3994 1136 0.166888
4530 1136 0.060985
5215 1136 0.911002
6051 1136 0.166888
6245 1136 0.016689
6753 1136 0.911002
6755 1136 0.911002
7574 1136 0.166888
9012 1136 0.609854
9092 1136 0.166888
582 1137 0.609854
1733 1137 0.099116
2501 1137 0.028351
3336 1137 0.283515
6115 1137 0.283515
6252 1137 0.283515
7411 1137 0.016689
7746 1137 0.166888
9172 1137 0.166888
9543 1137 0.911002
5147 1138 0.001669
9548 1139 0.060985
954 1140 0.016689
2915 1140 0.016689
7475 1140 0.056743
7476 1140 0.016689
7477 1140 0.056743
7478 1140 0.056743
7479 1140 0.056743
875 1141 0.001669
1875 1141 0.016689
4673 1141 0.016689
4674 1141 0.016689
6724 1141 0.056743
6728 1141 0.056743
7083 1141 0.016689
7329 1141 0.016689
7771 1141 0.001669
7774 1141 0.001669
8127 1141 0.016689
9299 1141 0.089573
9746 1141 0.001669
4501 1142 0.016689
5175 1142 0.012160
5241 1142 0.121597
9786 1142 0.385159
848 1143 0.038516
4273 1144 0.001669
1840 1145 0.038516
3892 1145 0.166888
5175 1145 0.012160
7971 1146 0.016689
137 1147 0.166888
1705 1147 0.016689
3473 1147 0.016689
4430 1147 0.016689
3817 1148 0.056743
4169 1148 0.005674
1837 1149 0.016689
1889 1150 0.016689
1893 1150 0.001669
3456 1150 0.016689
3553 1150 0.016689
1837 1151 0.016689
2927 1152 0.091100
3 1153 0.099971
1639 1153 0.016689
1843 1153 0.911002
3074 1153 0.911002
3076 1153 0.911002
3078 1153 0.166888
3080 1153 0.911002
3276 1153 0.016689
4829 1153 0.016689
5175 1154 0.012160
271 1155 0.001216
1763 1155 0.012160
2080 1155 0.012160
4259 1155 0.001216
4623 1155 0.012160
6279 1155 0.038516
7782 1155 0.012160
8785 1155 0.001216
6963 1156 0.003852
7782 1156 0.012160
3638 1157 0.016689
2680 1158 0.016689
7376 1158 0.016689
8890 1158 0.001669
4955 1159 0.016689
201 1160 0.038516
5175 1161 0.012160
6484 1161 0.283515
6320 1162 0.060985
8459 1162 0.060985
3513 1163 0.001216
3718 1163 0.001216
3881 1164 0.016689
6728 1164 0.016689
7509 1165 0.016689
7512 1165 0.016689
9120 1165 0.001669
3 1166 0.091100
1640 1166 0.166888
8416 1166 0.911002
9074 1166 0.911002
9139 1166 0.166888
9214 1166 0.016689
9513 1166 0.166888
1889 1167 0.016689
1890 1167 0.056743
2126 1168 0.005674
1282 1169 0.001669
3670 1169 0.001669
6565 1169 0.016689
6638 1169 0.056743
2566 1170 0.166888
4239 1170 0.016689
4462 1170 0.016689
5430 1170 0.056743
5465 1170 0.166888
6161 1170 0.016689
3512 1171 0.006099
7189 1172 0.001669
3 1173 0.001669
1494 1173 0.001669
7924 1173 0.016689
9572 1173 0.001669
9639 1173 0.001669
1920 1174 0.001669
5430 1174 0.001669
6614 1174 0.016689
1100 1175 0.016689
7585 1175 0.016689
9077 1175 0.001669
530 1176 0.028351
675 1176 0.283515
2501 1176 0.028351
2566 1176 0.166888
2759 1176 0.283515
2843 1176 0.091100
3336 1176 0.283515
3868 1176 0.056743
4767 1176 0.166888
4916 1176 0.283515
5458 1176 0.091100
6038 1176 0.028351
6816 1176 0.028351
6827 1176 0.283515
6925 1176 0.016689
7778 1176 0.016689
9176 1176 0.056743
1840 1177 0.003852
2249 1177 0.003852
2540 1177 0.038516
2633 1177 0.012160
4673 1177 0.016689
5954 1177 0.038516
6728 1177 0.016689
7774 1177 0.003852
7922 1177 0.003852
9133 1177 0.003852
9786 1177 0.038516
1756 1178 0.016689
7172 1178 0.001669
7290 1178 0.001669
7692 1178 0.016689
5962 1179 0.016689
7290 1179 0.001669
7692 1179 0.016689
7720 1179 0.001669
9350 1179 0.009997
4254 1180 0.001669
7692 1180 0.016689
8783 1180 0.006099
1731 1181 0.005674
3449 1181 0.016689
993 1182 0.009912
6318 1182 0.009912
1184 1183 0.016689
4043 1183 0.016689
7766 1183 0.166888
7809 1183 0.016689
1183 1184 0.016689
7329 1185 0.016689
3910 1186 0.166888
6649 1186 0.166888
6720 1187 0.166888
4987 1188 0.056743
7797 1188 0.056743
9414 1188 0.056743
6756 1189 0.016689
7624 1189 0.016689
1194 1190 0.056743
1460 1190 0.166888
2568 1190 0.016689
7719 1190 0.166888
7766 1190 0.567433
7777 1190 0.166888
7783 1190 0.166888
1601 1191 0.016689
7149 1191 0.001669
8548 1192 0.001669
7913 1193 0.060985
1190 1194 0.056743
1982 1194 0.005674
3498 1194 0.016689
3567 1194 0.016689
3733 1194 0.001669
7746 1194 0.016689
7766 1194 0.056743
8921 1194 0.016689
9536 1194 0.001669
288 1195 0.060985
637 1195 0.609854
1005 1195 0.060985
1909 1195 0.609854
1981 1195 0.060985
3558 1195 0.609854
5709 1195 0.060985
5783 1195 0.060985
5858 1195 0.060985
6095 1195 0.609854
8237 1195 0.060985
9701 1195 0.609854
1909 1196 0.060985
1973 1196 0.060985
2688 1196 0.060985
8095 1196 0.060985
9271 1196 0.006099
4465 1197 0.009912
9248 1198 0.911002
6707 1199 0.002835
8634 1200 0.016689
8637 1200 0.016689
7585 1201 0.016689
9332 1201 0.003852
340 1202 0.016689
350 1202 0.166888
675 1202 0.836565
732 1202 0.099116
1204 1202 0.166888
1206 1202 0.911002
1258 1202 0.911002
1679 1202 0.166888
1875 1202 0.166888
3049 1202 0.166888
3260 1202 0.999708
3307 1202 0.166888
3327 1202 0.091100
3481 1202 0.091100
3880 1202 0.016689
4584 1202 0.056743
6110 1202 0.098253
6617 1202 0.099116
6879 1202 0.997293
6880 1202 0.997293
6882 1202 0.997293
7450 1202 0.056743
7678 1202 0.166888
7925 1202 0.283515
7970 1202 0.609854
8241 1202 0.099116
9085 1202 0.911002
9264 1202 0.997293
9501 1202 0.982533
9509 1202 0.166888
9612 1202 0.009912
9664 1202 0.091100
336 1203 0.016689
340 1203 0.016689
362 1203 0.016689
548 1203 0.016689
642 1203 0.166888
1013 1203 0.016689
1258 1203 0.982533
1291 1203 0.166888
1292 1203 0.016689
2440 1203 0.166888
3327 1203 0.016689
3544 1203 0.016689
3892 1203 0.166888
3936 1203 0.895726
4266 1203 0.166888
4268 1203 0.016689
4602 1203 0.166888
6131 1203 0.567433
6133 1203 0.166888
6137 1203 0.098253
6139 1203 0.166888
6680 1203 0.016689
7858 1203 0.166888
8571 1203 0.166888
8745 1203 0.016689
8972 1203 0.016689
9085 1203 0.166888
9501 1203 0.166888
9751 1203 0.016689
4 1204 0.166888
245 1204 0.016689
291 1204 0.016689
334 1204 0.166888
335 1204 0.166888
336 1204 0.016689
340 1204 0.016689
347 1204 0.166888
350 1204 0.166888
391 1204 0.166888
419 1204 0.166888
449 1204 0.166888
469 1204 0.016689
544 1204 0.567433
875 1204 0.016689
1013 1204 0.016689
1202 1204 0.166888
1206 1204 0.166888
1229 1204 0.016689
1279 1204 0.166888
1291 1204 0.166888
1292 1204 0.016689
1339 1204 0.166888
1352 1204 0.166888
1395 1204 0.166888
1458 1204 0.166888
1475 1204 0.166888
1482 1204 0.016689
1523 1204 0.166888
1683 1204 0.166888
1688 1204 0.016689
1691 1204 0.016689
1737 1204 0.166888
1754 1204 0.166888
1784 1204 0.166888
1792 1204 0.166888
1837 1204 0.166888
1889 1204 0.166888
1898 1204 0.166888
1899 1204 0.166888
1906 1204 0.016689
1909 1204 0.166888
2048 1204 0.166888
2057 1204 0.166888
2196 1204 0.016689
2199 1204 0.166888
2212 1204 0.166888
2595 1204 0.016689
2644 1204 0.166888
2659 1204 0.016689
2745 1204 0.166888
2794 1204 0.166888
2803 1204 0.016689
2853 1204 0.166888
2947 1204 0.166888
2948 1204 0.166888
3050 1204 0.166888
3240 1204 0.166888
3260 1204 0.166888
3320 1204 0.166888
3323 1204 0.016689
3387 1204 0.166888
3391 1204 0.056743
3437 1204 0.016689
3463 1204 0.056743
3464 1204 0.166888
3500 1204 0.166888
3532 1204 0.166888
3544 1204 0.016689
3553 1204 0.567433
3554 1204 0.016689
3577 1204 0.016689
3578 1204 0.016689
3579 1204 0.016689
3583 1204 0.166888
3584 1204 0.166888
3585 1204 0.016689
3586 1204 0.016689
3587 1204 0.016689
3588 1204 0.166888
3590 1204 0.016689
3598 1204 0.166888
3600 1204 0.016689
3611 1204 0.016689
3629 1204 0.016689
3887 1204 0.567433
3890 1204 0.016689
3892 1204 0.166888
3936 1204 0.895726
4050 1204 0.166888
4206 1204 0.016689
4265 1204 0.895726
4266 1204 0.166888
4268 1204 0.016689
4274 1204 0.016689
4275 1204 0.166888
4351 1204 0.016689
4388 1204 0.016689
4420 1204 0.567433
4428 1204 0.016689
4479 1204 0.016689
4480 1204 0.016689
4492 1204 0.567433
4538 1204 0.016689
4539 1204 0.016689
4541 1204 0.016689
4545 1204 0.166888
4581 1204 0.098253
4584 1204 0.016689
4594 1204 0.166888
4656 1204 0.016689
4661 1204 0.016689
4662 1204 0.016689
4664 1204 0.166888
4665 1204 0.016689
4668 1204 0.166888
4670 1204 0.166888
4713 1204 0.166888
4724 1204 0.166888
4725 1204 0.166888
4773 1204 0.166888
4778 1204 0.016689
4878 1204 0.016689
4960 1204 0.016689
5003 1204 0.016689
5234 1204 0.016689
5269 1204 0.016689
5461 1204 0.997293
5518 1204 0.166888
5562 1204 0.016689
6003 1204 0.016689
6044 1204 0.166888
6050 1204 0.016689
6067 1204 0.166888
6171 1204 0.016689
6458 1204 0.166888
6478 1204 0.016689
6655 1204 0.166888
6686 1204 0.166888
6728 1204 0.567433
6773 1204 0.166888
6879 1204 0.166888
6882 1204 0.166888
6920 1204 0.166888
7165 1204 0.016689
7255 1204 0.016689
7408 1204 0.166888
7423 1204 0.016689
7424 1204 0.166888
7447 1204 0.016689
7448 1204 0.166888
7449 1204 0.166888
7450 1204 0.016689
7490 1204 0.567433
7491 1204 0.567433
7492 1204 0.166888
7493 1204 0.166888
7496 1204 0.567433
7527 1204 0.166888
7561 1204 0.166888
7595 1204 0.166888
7596 1204 0.166888
7597 1204 0.567433
7601 1204 0.166888
7621 1204 0.166888
7678 1204 0.166888
7691 1204 0.016689
7746 1204 0.567433
7750 1204 0.016689
7867 1204 0.166888
7918 1204 0.166888
7955 1204 0.016689
7975 1204 0.166888
8016 1204 0.166888
8226 1204 0.166888
8348 1204 0.016689
8414 1204 0.016689
8429 1204 0.166888
8500 1204 0.895726
8760 1204 0.016689
8919 1204 0.166888
8923 1204 0.016689
8975 1204 0.166888
9034 1204 0.982533
9172 1204 0.166888
9177 1204 0.895726
9236 1204 0.166888
9284 1204 0.016689
9501 1204 0.166888
9543 1204 0.166888
9552 1204 0.166888
9553 1204 0.166888
9797 1204 0.016689
9809 1204 0.166888
9819 1204 0.166888
9876 1204 0.166888
9878 1204 0.166888
9965 1204 0.166888
2134 1205 0.166888
4206 1205 0.016689
4685 1205 0.166888
5071 1205 0.166888
9084 1205 0.166888
1202 1206 0.911002
1204 1206 0.166888
1284 1206 0.166888
1291 1206 0.166888
1292 1206 0.016689
3306 1206 0.166888
3307 1206 0.166888
3481 1206 0.099971
4584 1206 0.016689
4671 1206 0.609854
5962 1206 0.166888
6034 1206 0.166888
7423 1206 0.016689
7556 1206 0.016689
7585 1206 0.166888
8465 1206 0.016689
8474 1206 0.166888
9374 1206 0.911002
9664 1206 0.091100
9898 1206 0.016689
9979 1206 0.911002
6957 1207 0.001669
1211 1208 0.166888
1212 1208 0.166888
7871 1209 0.001669
7146 1210 0.038516
864 1211 0.016689
1208 1211 0.166888
3073 1211 0.016689
3076 1211 0.166888
3077 1211 0.166888
3078 1211 0.166888
7871 1211 0.056743
8304 1211 0.166888
864 1212 0.056743
1208 1212 0.166888
7871 1212 0.089573
9302 1212 0.056743
8274 1213 0.060985
7167 1214 0.028351
9286 1214 0.028351
9843 1214 0.028351
1648 1215 0.016689
2817 1215 0.001669
2820 1215 0.016689
6110 1215 0.001669
6538 1215 0.001669
7450 1215 0.001669
1264 1216 0.016689
2578 1216 0.016689
3205 1216 0.016689
4249 1216 0.016689
5386 1216 0.016689
6529 1216 0.016689
7445 1216 0.001669
9614 1216 0.001669
461 1217 0.016689
534 1217 0.005674
743 1217 0.009110
744 1217 0.056743
1218 1217 0.016689
1455 1217 0.001669
1622 1217 0.056743
1624 1217 0.001669
1736 1217 0.099729
1849 1217 0.016689
1858 1217 0.016689
1860 1217 0.016689
1867 1217 0.016689
1946 1217 0.016689
2048 1217 0.016689
2249 1217 0.003852
2290 1217 0.016689
2484 1217 0.009110
2489 1217 0.009997
2560 1217 0.099994
2578 1217 0.016689
2592 1217 0.016689
2929 1217 0.099729
3205 1217 0.056743
3209 1217 0.009825
3758 1217 0.099959
3877 1217 0.001669
3891 1217 0.089573
4008 1217 0.001669
4032 1217 0.005674
4609 1217 0.001669
4639 1217 0.008957
4760 1217 0.005674
5202 1217 0.099971
5215 1217 0.099996
5386 1217 0.016689
5446 1217 0.060985
5822 1217 0.006099
5996 1217 0.001669
6131 1217 0.016689
6316 1217 0.006099
6415 1217 0.098253
6581 1217 0.016689
6735 1217 0.016689
6957 1217 0.001669
7171 1217 0.016689
7173 1217 0.089573
7400 1217 0.016689
7494 1217 0.016689
7495 1217 0.089573
7538 1217 0.016689
7617 1217 0.006099
7909 1217 0.016689
7944 1217 0.001669
7962 1217 0.016689
7977 1217 0.009853
8829 1217 0.056743
8907 1217 0.001669
9043 1217 0.016689
9053 1217 0.005674
9736 1217 0.008957
9848 1217 0.056743
743 1218 0.016689
744 1218 0.567433
1217 1218 0.016689
1455 1218 0.016689
1623 1218 0.016689
1625 1218 0.016689
1860 1218 0.166888
1864 1218 0.166888
1984 1218 0.166888
2560 1218 0.166888
2592 1218 0.166888
3205 1218 0.166888
3209 1218 0.089573
3338 1218 0.016689
3742 1218 0.016689
3758 1218 0.166888
3872 1218 0.166888
3877 1218 0.016689
4032 1218 0.016689
4249 1218 0.166888
4639 1218 0.098253
5139 1218 0.166888
5202 1218 0.166888
5386 1218 0.166888
5387 1218 0.166888
6424 1218 0.166888
6529 1218 0.166888
6581 1218 0.166888
7173 1218 0.166888
7400 1218 0.166888
7401 1218 0.166888
7494 1218 0.567433
7495 1218 0.895726
7536 1218 0.016689
7657 1218 0.567433
7832 1218 0.166888
7938 1218 0.166888
7939 1218 0.166888
8829 1218 0.166888
9053 1218 0.098253
9061 1218 0.166888
9674 1218 0.166888
9736 1218 0.016689
9848 1218 0.166888
9906 1218 0.166888
5175 1219 0.009912
235 1220 0.836565
369 1220 0.028351
387 1220 0.283515
695 1220 0.836565
782 1220 0.283515
1634 1220 0.166888
1719 1220 0.099116
1937 1220 0.283515
2136 1220 0.283515
2559 1220 0.283515
2664 1220 0.099116
2777 1220 0.587320
3013 1220 0.099116
3371 1220 0.028351
3378 1220 0.283515
3463 1220 0.016689
3470 1220 0.009912
3536 1220 0.099116
3561 1220 0.099116
3563 1220 0.836565
3650 1220 0.283515
3795 1220 0.283515
4632 1220 0.283515
4776 1220 0.028351
4843 1220 0.028351
5331 1220 0.283515
5369 1220 0.283515
5406 1220 0.099116
5602 1220 0.028351
5766 1220 0.009912
5828 1220 0.028351
5955 1220 0.028351
6021 1220 0.587320
6348 1220 0.099116
6359 1220 0.283515
6531 1220 0.028351
6619 1220 0.283515
6817 1220 0.166888
6828 1220 0.283515
6871 1220 0.283515
6952 1220 0.283515
7000 1220 0.028351
7385 1220 0.283515
7693 1220 0.028351
7849 1220 0.283515
7925 1220 0.166888
7992 1220 0.283515
8228 1220 0.028351
8348 1220 0.009912
8410 1220 0.099116
8535 1220 1.000000
9198 1220 0.283515
9202 1220 0.099116
9204 1220 0.099116
9210 1220 0.283515
9359 1220 0.009912
9548 1220 0.283515
1984 1221 0.016689
1994 1221 0.016689
1996 1221 0.016689
2359 1221 0.016689
3439 1221 0.001669
3473 1221 0.001669
3608 1221 0.056743
4151 1221 0.001669
5009 1221 0.016689
7373 1221 0.016689
8551 1221 0.016689
412 1222 0.091100
1299 1223 0.016689
1604 1223 0.016689
4432 1223 0.016689
4433 1223 0.001669
4434 1223 0.016689
4436 1223 0.016689
4437 1223 0.001669
408 1224 0.016689
7591 1225 0.060985
7592 1225 0.091100
897 1226 0.609854
5965 1226 0.060985
9421 1227 0.009912
6397 1228 0.006099
7 1229 0.001669
1128 1229 0.006099
1204 1229 0.016689
1837 1229 0.016689
4346 1229 0.006099
4751 1229 0.001669
5058 1229 0.001669
6959 1229 0.016689
9806 1229 0.016689
513 1230 0.012160
9440 1230 0.166888
1837 1231 0.016689
7595 1231 0.056743
4283 1232 0.006099
5461 1232 0.091100
7245 1232 0.001669
1288 1233 0.091100
4242 1233 0.016689
4346 1233 0.006099
5309 1233 0.098530
5446 1233 0.060985
7771 1233 0.006099
8612 1233 0.006099
9061 1233 0.060985
9187 1233 0.009110
9188 1233 0.089573
9226 1233 0.016689
92 1234 0.006099
165 1234 0.001669
258 1234 0.012160
1613 1234 0.006099
1909 1234 0.060985
3640 1234 0.006099
4573 1234 0.001669
6255 1234 0.006099
9318 1234 0.005674
9481 1234 0.001669
9661 1234 0.060985
9832 1234 0.060985
7490 1235 0.038516
7426 1236 0.016689
5309 1237 0.016689
5889 1237 0.016689
9187 1237 0.001669
9188 1237 0.016689
5647 1238 0.016689
1352 1239 0.016689
2347 1240 0.609854
3801 1240 0.016689
3932 1240 0.166888
6520 1240 0.999652
6529 1240 0.166888
9280 1240 0.609854
9763 1240 0.985301
261 1241 0.166888
348 1241 0.166888
509 1241 0.166888
584 1241 0.385159
591 1241 0.166888
600 1241 0.166888
754 1241 0.166888
1248 1241 0.166888
1291 1241 0.166888
1462 1241 0.166888
1522 1241 0.166888
1777 1241 0.166888
1987 1241 0.166888
2405 1241 0.166888
2875 1241 0.166888
2925 1241 0.166888
3031 1241 0.166888
3555 1241 0.166888
3556 1241 0.166888
3558 1241 0.166888
3559 1241 0.166888
3561 1241 0.166888
3565 1241 0.166888
3567 1241 0.166888
3849 1241 0.166888
4610 1241 0.166888
4728 1241 0.166888
4753 1241 0.166888
5390 1241 0.016689
6253 1241 0.016689
6945 1241 0.166888
7089 1241 0.166888
7101 1241 0.567433
7102 1241 0.895726
7103 1241 0.895726
7107 1241 0.166888
7109 1241 0.166888
7110 1241 0.056743
7111 1241 0.166888
7120 1241 0.166888
7380 1241 0.016689
7382 1241 0.016689
7459 1241 0.166888
7472 1241 0.166888
8143 1241 0.166888
8516 1241 0.016689
9114 1241 0.166888
9500 1241 0.016689
9566 1241 0.016689
9620 1241 0.016689
9976 1241 0.016689
1244 1242 0.166888
1247 1242 0.016689
1249 1242 0.016689
1253 1242 0.166888
1255 1242 0.166888
1908 1242 0.016689
3643 1242 0.166888
4118 1242 0.016689
4408 1242 0.016689
6736 1242 0.016689
4268 1243 0.001669
6352 1243 0.016689
7321 1243 0.001669
7661 1243 0.001669
9393 1243 0.016689
1242 1244 0.166888
1247 1244 0.016689
1249 1244 0.016689
1255 1244 0.911002
1840 1244 0.016689
3643 1244 0.567433
6235 1244 0.911002
6736 1244 0.016689
7329 1244 0.166888
7812 1244 0.016689
6488 1245 0.060985
7523 1246 0.001669
1242 1247 0.016689
1244 1247 0.016689
1249 1247 0.001669
3643 1247 0.016689
6 1248 0.016689
29 1248 0.166888
30 1248 0.016689
177 1248 0.166888
280 1248 0.016689
392 1248 0.166888
398 1248 0.016689
1241 1248 0.166888
1373 1248 0.166888
1879 1248 0.166888
2199 1248 0.166888
2208 1248 0.016689
2218 1248 0.016689
3421 1248 0.016689
4541 1248 0.016689
4610 1248 0.166888
4638 1248 0.166888
4673 1248 0.166888
4728 1248 0.166888
4967 1248 0.016689
5509 1248 0.056743
5569 1248 0.166888
5652 1248 0.166888
5954 1248 0.385159
6107 1248 0.166888
6671 1248 0.166888
6720 1248 0.166888
6728 1248 0.166888
6876 1248 0.166888
6918 1248 0.166888
7746 1248 0.567433
7954 1248 0.166888
7963 1248 0.089573
7968 1248 0.166888
8558 1248 0.166888
8588 1248 0.100000
8646 1248 0.100000
9448 1248 0.166888
9786 1248 0.385159
1242 1249 0.016689
1244 1249 0.016689
1247 1249 0.001669
3643 1249 0.016689
7624 1250 0.016689
4368 1251 0.016689
6137 1251 0.001669
6146 1251 0.056743
7661 1252 0.001669
1242 1253 0.166888
4333 1253 0.385159
9786 1253 0.385159
9972 1254 0.567433
1242 1255 0.166888
1244 1255 0.911002
2249 1255 0.038516
3913 1255 0.385159
4036 1255 0.385159
4333 1255 0.385159
4349 1255 0.999708
7156 1255 0.385159
7774 1255 0.038516
9041 1255 0.166888
699 1256 0.038516
1418 1256 0.003852
1562 1256 0.003852
2632 1256 0.003852
3931 1256 0.038516
5984 1256 0.003852
9314 1256 0.038516
9058 1257 0.016689
291 1258 0.016689
295 1258 0.016689
563 1258 0.016689
767 1258 0.895726
1013 1258 0.056743
1202 1258 0.911002
1203 1258 0.982533
1292 1258 0.091100
1296 1258 0.166888
1517 1258 0.911002
1666 1258 0.166888
1667 1258 0.016689
1669 1258 0.091100
1672 1258 0.016689
1674 1258 0.016689
1766 1258 0.016689
1792 1258 0.895726
1795 1258 0.166888
1889 1258 0.166888
2255 1258 0.166888
2526 1258 0.099116
3044 1258 0.016689
3054 1258 0.091100
3069 1258 0.911002
3196 1258 0.166888
3205 1258 0.911002
3372 1258 0.016689
3553 1258 0.166888
3631 1258 0.016689
3937 1258 0.567433
4065 1258 0.089573
4079 1258 0.911002
4106 1258 0.016689
4266 1258 0.166888
4272 1258 0.016689
4310 1258 0.166888
4319 1258 0.166888
4325 1258 0.166888
4357 1258 0.099773
4359 1258 0.999993
4409 1258 0.166888
4606 1258 0.016689
4660 1258 0.166888
4664 1258 0.166888
5461 1258 0.911002
6116 1258 0.166888
6117 1258 0.016689
6131 1258 0.166888
6141 1258 0.166888
6143 1258 0.985301
6145 1258 0.997727
6272 1258 0.166888
6521 1258 0.997727
6720 1258 0.166888
6735 1258 0.166888
6975 1258 0.016689
7081 1258 0.016689
7083 1258 0.166888
7304 1258 0.016689
7488 1258 0.609854
7490 1258 0.166888
7493 1258 0.166888
7567 1258 0.166888
8065 1258 0.911002
8403 1258 0.089573
8500 1258 0.567433
8674 1258 0.016689
8972 1258 0.016689
8987 1258 0.166888
9264 1258 0.567433
9319 1258 0.911002
9415 1258 0.091100
9503 1258 0.911002
9509 1258 0.997293
9965 1258 0.166888
9968 1258 0.999652
658 1259 0.060985
8616 1259 0.060985
8624 1259 0.006099
8809 1259 0.006099
9175 1260 0.038516
6154 1261 0.006099
2491 1262 0.166888
3566 1262 0.099116
4049 1262 0.166888
5889 1262 0.283515
6658 1262 0.166888
6849 1262 0.283515
7490 1262 0.166888
7974 1262 0.016689
8294 1262 0.283515
9993 1262 0.016689
330 1263 0.016689
1284 1263 0.016689
1834 1263 0.016689
7363 1263 0.091100
7932 1263 0.016689
9599 1263 0.001669
1216 1264 0.016689
1265 1264 0.567433
3514 1264 0.166888
7722 1264 0.166888
9038 1264 0.016689
1264 1265 0.567433
2578 1265 0.166888
3205 1265 0.895726
3872 1265 0.166888
3873 1265 0.166888
4249 1265 0.166888
5386 1265 0.166888
5387 1265 0.166888
6676 1265 0.166888
7173 1265 0.166888
7400 1265 0.166888
7969 1265 0.166888
8983 1265 0.016689
9038 1265 0.056743
9053 1265 0.016689
9300 1265 0.166888
9614 1265 0.016689
8612 1266 0.006099
2387 1267 0.016689
1269 1268 0.009825
1270 1268 0.056743
3809 1268 0.001669
4387 1268 0.001669
5916 1268 0.001669
7017 1268 0.016689
875 1269 0.001669
1268 1269 0.009825
1270 1269 0.016689
3797 1269 0.016689
4032 1269 0.001669
4133 1269 0.001669
4249 1269 0.016689
5386 1269 0.016689
261 1270 0.166888
904 1270 0.016689
1268 1270 0.056743
1269 1270 0.016689
1864 1270 0.166888
2029 1270 0.016689
2578 1270 0.166888
3457 1270 0.016689
3808 1270 0.016689
3809 1270 0.016689
3813 1270 0.166888
3931 1270 0.166888
3932 1270 0.166888
4008 1270 0.016689
4032 1270 0.016689
4141 1270 0.056743
4249 1270 0.567433
4263 1270 0.016689
6037 1270 0.166888
6520 1270 0.895726
6529 1270 0.567433
7173 1270 0.567433
7490 1270 0.166888
7492 1270 0.166888
7536 1270 0.016689
7976 1270 0.567433
1272 1271 0.016689
1775 1271 0.001669
904 1272 0.016689
1271 1272 0.016689
1775 1272 0.016689
2559 1272 0.166888
3205 1272 0.166888
3457 1272 0.016689
3872 1272 0.166888
3931 1272 0.166888
3932 1272 0.166888
4141 1272 0.016689
4249 1272 0.166888
5405 1272 0.016689
6529 1272 0.166888
7173 1272 0.166888
7492 1272 0.166888
7536 1272 0.016689
9300 1272 0.166888
7926 1273 0.001669
4265 1274 0.166888
4268 1274 0.091100
4273 1274 0.091100
6157 1274 0.016689
6532 1274 0.166888
3975 1275 0.016689
4266 1276 0.911002
5518 1276 0.166888
9005 1277 0.001216
3913 1278 0.012160
27 1279 0.016689
1204 1279 0.166888
1409 1279 0.166888
1456 1279 0.166888
1625 1279 0.016689
2053 1279 0.056743
2578 1279 0.567433
2792 1279 0.016689
2849 1279 0.166888
2923 1279 0.166888
3004 1279 0.166888
3308 1279 0.166888
3457 1279 0.016689
3565 1279 0.166888
3758 1279 0.166888
3877 1279 0.016689
4117 1279 0.166888
4141 1279 0.056743
4249 1279 0.166888
4259 1279 0.016689
5287 1279 0.166888
5427 1279 0.166888
5962 1279 0.166888
6060 1279 0.016689
6415 1279 0.166888
6532 1279 0.166888
6581 1279 0.567433
6676 1279 0.166888
6761 1279 0.567433
7173 1279 0.567433
7445 1279 0.089573
7969 1279 0.166888
8275 1279 0.056743
8988 1279 0.016689
9454 1279 0.016689
9758 1279 0.166888
9807 1279 0.166888
3054 1280 0.001669
3653 1280 0.016689
7504 1280 0.001669
8802 1280 0.001669
1283 1281 0.016689
1773 1281 0.016689
3054 1281 0.016689
4647 1281 0.166888
1169 1282 0.001669
3670 1282 0.001669
6565 1282 0.016689
6638 1282 0.016689
6639 1282 0.016689
1281 1283 0.016689
1292 1283 0.009110
617 1284 0.166888
651 1284 0.166888
656 1284 0.166888
821 1284 0.016689
1206 1284 0.166888
1263 1284 0.016689
1352 1284 0.567433
1880 1284 0.166888
3536 1284 0.166888
3537 1284 0.016689
3558 1284 0.166888
4049 1284 0.166888
4050 1284 0.166888
4157 1284 0.567433
4663 1284 0.166888
5840 1284 0.166888
6210 1284 0.166888
6756 1284 0.166888
7007 1284 0.016689
7319 1284 0.016689
7661 1284 0.016689
7729 1284 0.016689
7746 1284 0.567433
7976 1284 0.166888
8424 1284 0.016689
8535 1284 0.166888
8965 1284 0.166888
9119 1284 0.016689
9209 1284 0.166888
9643 1284 0.056743
3551 1285 0.016689
4264 1285 0.001669
4265 1285 0.016689
4266 1285 0.016689
4423 1286 0.016689
105 1287 0.016689
135 1287 0.016689
1352 1287 0.567433
1676 1287 0.166888
1678 1287 0.609854
2487 1287 0.166888
2923 1287 0.911002
4333 1287 0.121597
5309 1287 0.911002
6010 1287 0.911002
6210 1287 0.895726
7370 1287 0.567433
7746 1287 0.985301
9187 1287 0.091100
9188 1287 0.166888
9216 1287 0.038516
9643 1287 0.016689
105 1288 0.016689
1233 1288 0.091100
1676 1288 0.567433
1677 1288 0.609854
1678 1288 0.166888
2101 1288 0.016689
2636 1288 0.060985
3604 1288 0.166888
4242 1288 0.166888
4333 1288 0.121597
5309 1288 0.999708
7007 1288 0.016689
7746 1288 0.609854
8535 1288 0.567433
8536 1288 0.016689
9187 1288 0.099971
9188 1288 0.567433
9216 1288 0.038516
9300 1288 0.166888
9643 1288 0.016689
65 1289 0.060985
4609 1289 0.091100
9643 1289 0.016689
9643 1290 0.001669
177 1291 0.166888
199 1291 0.567433
277 1291 0.166888
288 1291 0.038516
453 1291 0.166888
497 1291 0.016689
526 1291 0.567433
584 1291 0.121597
586 1291 0.166888
654 1291 0.016689
707 1291 0.056743
718 1291 0.056743
783 1291 0.028351
997 1291 0.166888
1203 1291 0.166888
1204 1291 0.166888
1206 1291 0.166888
1241 1291 0.166888
1296 1291 0.895726
1335 1291 0.166888
1352 1291 0.567433
1517 1291 0.166888
1676 1291 0.166888
1678 1291 0.166888
1700 1291 0.166888
1718 1291 0.982533
1719 1291 0.166888
1737 1291 0.166888
1766 1291 0.089573
1770 1291 0.166888
1882 1291 0.166888
1926 1291 0.166888
2033 1291 0.016689
2034 1291 0.016689
2095 1291 0.016689
2234 1291 0.016689
2345 1291 0.016689
2440 1291 0.166888
2617 1291 0.016689
2619 1291 0.166888
2839 1291 0.016689
3069 1291 0.567433
3115 1291 0.166888
3321 1291 0.016689
3334 1291 0.166888
3400 1291 0.166888
3458 1291 0.166888
3464 1291 0.166888
3465 1291 0.567433
3509 1291 0.016689
3544 1291 0.056743
3547 1291 0.166888
3556 1291 0.166888
3558 1291 0.166888
3588 1291 0.166888
3624 1291 0.166888
3629 1291 0.016689
3646 1291 0.567433
3726 1291 0.166888
3765 1291 0.166888
3844 1291 0.166888
3851 1291 0.016689
3886 1291 0.016689
3891 1291 0.166888
3936 1291 0.567433
4107 1291 0.016689
4114 1291 0.166888
4135 1291 0.056743
4157 1291 0.567433
4170 1291 0.567433
4233 1291 0.016689
4252 1291 0.166888
4259 1291 0.012160
4269 1291 0.016689
4319 1291 0.567433
4321 1291 0.166888
4359 1291 0.166888
4388 1291 0.016689
4538 1291 0.016689
4545 1291 0.166888
4548 1291 0.016689
4551 1291 0.016689
4584 1291 0.016689
4595 1291 0.166888
4606 1291 0.056743
4610 1291 0.166888
4675 1291 0.567433
4839 1291 0.166888
4852 1291 0.016689
4890 1291 0.166888
4995 1291 0.166888
5293 1291 0.016689
5343 1291 0.016689
5390 1291 0.016689
5391 1291 0.166888
5685 1291 0.016689
5739 1291 0.016689
5766 1291 0.016689
5836 1291 0.166888
5981 1291 0.166888
6054 1291 0.016689
6159 1291 0.166888
6210 1291 0.895726
6235 1291 0.166888
6236 1291 0.166888
6378 1291 0.166888
6503 1291 0.567433
6544 1291 0.166888
6661 1291 0.166888
6728 1291 0.166888
6834 1291 0.166888
6906 1291 0.567433
6952 1291 0.166888
7007 1291 0.016689
7184 1291 0.016689
7319 1291 0.016689
7370 1291 0.567433
7411 1291 0.016689
7424 1291 0.567433
7432 1291 0.166888
7447 1291 0.016689
7450 1291 0.056743
7472 1291 0.166888
7509 1291 0.567433
7598 1291 0.166888
7742 1291 0.166888
7743 1291 0.089573
7746 1291 0.999937
7769 1291 0.166888
7801 1291 0.016689
7867 1291 0.166888
7918 1291 0.166888
7935 1291 0.166888
7938 1291 0.166888
7944 1291 0.016689
7958 1291 0.016689
7963 1291 0.016689
7966 1291 0.166888
7971 1291 0.475480
8304 1291 0.982533
8413 1291 0.016689
8572 1291 0.016689
8682 1291 0.016689
8775 1291 0.016689
8834 1291 0.166888
8988 1291 0.016689
9057 1291 0.567433
9172 1291 0.166888
9209 1291 0.166888
9210 1291 0.166888
9280 1291 0.166888
9417 1291 0.016689
9421 1291 0.166888
9466 1291 0.016689
9476 1291 0.166888
9538 1291 0.166888
9540 1291 0.166888
9768 1291 0.166888
9898 1291 0.056743
9965 1291 0.166888
9993 1291 0.016689
199 1292 0.056743
453 1292 0.016689
497 1292 0.001669
526 1292 0.056743
584 1292 0.012160
654 1292 0.001669
718 1292 0.001669
997 1292 0.056743
1203 1292 0.016689
1204 1292 0.016689
1206 1292 0.016689
1258 1292 0.091100
1283 1292 0.009110
1296 1292 0.056743
1718 1292 0.098253
1766 1292 0.008957
1882 1292 0.016689
2033 1292 0.009110
2034 1292 0.001669
2095 1292 0.001669
2440 1292 0.091100
3321 1292 0.001669
3464 1292 0.016689
3465 1292 0.016689
3509 1292 0.001669
3544 1292 0.005674
3558 1292 0.016689
3646 1292 0.091100
3844 1292 0.016689
3851 1292 0.001669
4157 1292 0.056743
4269 1292 0.001669
4545 1292 0.016689
4548 1292 0.001669
4551 1292 0.001669
4584 1292 0.001669
4595 1292 0.016689
4606 1292 0.005674
4610 1292 0.016689
4852 1292 0.001669
5390 1292 0.009110
5391 1292 0.016689
5685 1292 0.001669
5739 1292 0.001669
5766 1292 0.001669
6159 1292 0.016689
6352 1292 0.016689
6378 1292 0.016689
6503 1292 0.056743
6544 1292 0.016689
6952 1292 0.016689
7007 1292 0.001669
7319 1292 0.001669
7370 1292 0.056743
7424 1292 0.016689
7432 1292 0.016689
7509 1292 0.056743
7598 1292 0.016689
7608 1292 0.016689
7661 1292 0.001669
7769 1292 0.091100
7938 1292 0.016689
8304 1292 0.089573
8413 1292 0.001669
8682 1292 0.001669
8775 1292 0.001669
8988 1292 0.001669
9209 1292 0.016689
9417 1292 0.001669
9538 1292 0.016689
9680 1292 0.016689
1871 1293 0.016689
7974 1294 0.003852
1331 1295 0.001669
2271 1295 0.016689
5508 1295 0.016689
7388 1295 0.016689
7389 1295 0.016689
7392 1295 0.016689
177 1296 0.166888
201 1296 0.385159
288 1296 0.012160
306 1296 0.016689
584 1296 0.121597
701 1296 0.056743
707 1296 0.089573
818 1296 0.166888
1258 1296 0.166888
1291 1296 0.895726
1292 1296 0.056743
1352 1296 0.166888
1770 1296 0.166888
1889 1296 0.166888
2033 1296 0.016689
2034 1296 0.016689
2095 1296 0.016689
2909 1296 0.385159
3587 1296 0.016689
3891 1296 0.166888
3910 1296 0.166888
4249 1296 0.166888
4289 1296 0.121597
4430 1296 0.016689
4606 1296 0.089573
4785 1296 0.016689
5272 1296 0.166888
5390 1296 0.016689
6101 1296 0.016689
6159 1296 0.166888
6834 1296 0.999586
6865 1296 0.567433
7007 1296 0.016689
7179 1296 0.016689
7183 1296 0.166888
7447 1296 0.016689
7571 1296 0.166888
7744 1296 0.166888
7746 1296 0.997293
8454 1296 0.016689
9012 1296 0.895726
9210 1296 0.166888
9235 1296 0.166888
9327 1296 0.166888
9417 1296 0.016689
9421 1296 0.166888
9476 1296 0.166888
9559 1296 0.166888
9768 1296 0.567433
9898 1296 0.016689
9965 1296 0.166888
9979 1296 0.166888
8802 1297 0.001216
5267 1298 0.009912
6001 1298 0.012160
1223 1299 0.016689
1952 1299 0.166888
1962 1299 0.016689
1964 1299 0.166888
3866 1299 0.166888
3898 1299 0.016689
3908 1299 0.016689
5406 1299 0.567433
6986 1299 0.166888
6990 1299 0.166888
6992 1299 0.016689
7002 1299 0.016689
7003 1299 0.166888
7012 1299 0.016689
7056 1299 0.166888
7057 1299 0.166888
7738 1299 0.166888
9699 1299 0.567433
9758 1299 0.166888
3536 1300 0.166888
3672 1300 0.016689
4107 1300 0.056743
4603 1300 0.166888
6484 1300 0.166888
7577 1300 0.016689
126 1301 0.001669
2399 1301 0.001669
6004 1301 0.016689
6415 1301 0.016689
7719 1301 0.016689
8407 1301 0.016689
9123 1301 0.016689
9736 1301 0.001669
9986 1301 0.016689
6957 1302 0.001669
9074 1303 0.166888
1713 1304 0.166888
6385 1304 0.016689
8975 1304 0.166888
2927 1305 0.016689
8046 1305 0.016689
3872 1306 0.016689
6520 1306 0.089573
4794 1307 0.016689
2132 1308 0.060985
5954 1308 0.385159
6826 1308 0.016689
8612 1308 0.060985
9115 1308 0.385159
9175 1308 0.385159
9695 1308 0.385159
8459 1309 0.060985
7394 1310 0.038516
8325 1311 0.091100
958 1312 0.016689
1331 1312 0.001669
2271 1312 0.016689
3070 1312 0.016689
3077 1312 0.016689
6034 1312 0.016689
6946 1312 0.001669
7490 1312 0.016689
7924 1312 0.016689
9216 1313 0.009110
1368 1314 0.895726
1369 1314 0.166888
1380 1314 0.166888
1391 1314 0.056743
2186 1314 0.016689
6957 1314 0.016689
7777 1314 0.166888
2319 1315 0.166888
5331 1315 0.166888
7938 1315 0.166888
8756 1315 0.166888
7394 1316 0.385159
1391 1317 0.001669
7858 1318 0.609854
1368 1319 0.099996
1376 1319 0.091100
1380 1319 0.099971
1907 1319 0.001669
6484 1319 0.009912
1368 1320 0.166888
1369 1320 0.166888
1376 1320 0.166888
1380 1320 0.166888
1840 1320 0.038516
2249 1320 0.038516
5713 1320 0.038516
7922 1320 0.012160
4273 1321 0.001669
637 1322 0.060985
2223 1322 0.060985
4346 1322 0.006099
4530 1322 0.006099
6000 1322 0.006099
6469 1322 0.060985
8612 1322 0.006099
1328 1323 0.016689
5518 1323 0.016689
6557 1323 0.005674
617 1324 0.016689
4012 1324 0.016689
4013 1324 0.016689
4016 1324 0.016689
7974 1324 0.004755
7975 1324 0.016689
9818 1324 0.016689
274 1325 0.028351
350 1326 0.283515
586 1326 0.911002
628 1326 0.283515
675 1326 1.000000
732 1326 0.283515
1328 1326 0.911002
1521 1326 0.911002
1695 1326 0.283515
1720 1326 0.283515
3404 1326 0.060985
6245 1326 0.016689
6456 1326 0.028351
8133 1326 0.283515
8487 1326 0.016689
8920 1326 0.283515
9784 1326 0.283515
5832 1327 0.006099
128 1328 0.385159
1323 1328 0.016689
1326 1328 0.911002
7922 1328 0.012160
9786 1328 0.385159
1916 1329 0.001669
3536 1329 0.016689
6957 1329 0.001669
875 1330 0.001669
6593 1330 0.001669
1295 1331 0.001669
1312 1331 0.001669
2271 1331 0.016689
3242 1331 0.016689
3821 1331 0.001669
3823 1331 0.001669
6753 1331 0.016689
7226 1331 0.016689
8818 1331 0.001669
653 1332 0.001669
873 1332 0.001669
2412 1332 0.016689
3277 1332 0.016689
3787 1332 0.005674
3887 1332 0.016689
3890 1332 0.001669
5214 1332 0.016689
5381 1332 0.001669
6429 1332 0.001669
7122 1332 0.001669
7704 1332 0.001669
7705 1332 0.001669
7725 1332 0.016689
7770 1332 0.016689
7772 1332 0.016689
7774 1332 0.001669
9100 1332 0.001669
9769 1332 0.001669
9786 1332 0.016689
6259 1333 0.016689
9935 1334 0.016689
9986 1334 0.089573
1291 1335 0.166888
1857 1335 0.091100
2817 1335 0.056743
3240 1335 0.166888
3935 1335 0.166888
7450 1335 0.016689
7586 1335 0.016689
7587 1335 0.166888
9234 1335 0.016689
637 1336 0.060985
1981 1336 0.006099
8136 1336 0.006099
6037 1337 0.016689
9599 1337 0.001669
3528 1338 0.016689
3529 1338 0.001669
3530 1338 0.016689
3531 1338 0.016689
223 1339 0.911002
805 1339 0.016689
1204 1339 0.166888
1340 1339 0.911002
1719 1339 0.166888
1795 1339 0.911002
1837 1339 0.166888
1906 1339 0.056743
2393 1339 0.016689
2714 1339 0.016689
2961 1339 0.016689
3463 1339 0.016689
3464 1339 0.911002
3465 1339 0.567433
3499 1339 0.016689
3604 1339 0.166888
4709 1339 0.166888
5094 1339 0.016689
5496 1339 0.166888
6680 1339 0.091100
6693 1339 0.999994
6802 1339 0.016689
7329 1339 0.166888
7447 1339 0.016689
7594 1339 0.166888
7599 1339 0.166888
7665 1339 0.911002
8501 1339 0.911002
8935 1339 0.016689
9177 1339 0.166888
9841 1339 0.016689
492 1340 0.609854
806 1340 0.016689
1339 1340 0.911002
1481 1340 0.016689
1719 1340 0.166888
1837 1340 0.166888
1906 1340 0.016689
2058 1340 0.911002
2393 1340 0.016689
3411 1340 0.609854
5036 1340 0.166888
5496 1340 0.166888
5920 1340 0.016689
6802 1340 0.091100
7138 1340 0.060985
7594 1340 0.166888
7599 1340 0.166888
7628 1340 0.609854
7665 1340 0.609854
8501 1340 0.609854
8935 1340 0.091100
9079 1340 0.060985
9686 1340 0.609854
9746 1341 0.001216
3817 1342 0.016689
4169 1342 0.001669
1871 1343 0.166888
3652 1343 0.166888
4218 1343 0.166888
4720 1343 0.166888
7656 1343 0.166888
7658 1343 0.166888
7659 1343 0.166888
7919 1343 0.166888
9246 1343 0.166888
3833 1344 0.001669
3932 1344 0.016689
5204 1344 0.001669
7492 1344 0.016689
958 1345 0.089573
2578 1345 0.056743
3932 1345 0.016689
4141 1345 0.005674
4249 1345 0.016689
5386 1345 0.016689
5840 1345 0.016689
6529 1345 0.016689
7494 1345 0.016689
7495 1345 0.016689
7829 1345 0.001669
9220 1345 0.005674
9624 1345 0.016689
9637 1345 0.099999
637 1346 0.060985
2815 1346 0.006099
4070 1346 0.006099
4079 1346 0.060985
4085 1346 0.006099
4952 1346 0.060985
5557 1346 0.006099
6031 1346 0.001669
6652 1346 0.056743
7553 1346 0.006099
8624 1346 0.006099
9414 1346 0.060985
2892 1347 0.016689
4131 1347 0.016689
4406 1347 0.016689
6720 1347 0.016689
7378 1347 0.001669
7771 1348 0.001669
2049 1349 0.002835
4 1350 0.166888
11 1350 0.089573
27 1350 0.016689
95 1350 0.166888
1352 1350 0.895726
1432 1350 0.016689
1588 1350 0.166888
3939 1350 0.099996
4426 1350 0.016689
5397 1350 0.166888
6209 1350 0.091100
7440 1350 0.166888
7692 1350 0.166888
7913 1350 0.911002
8008 1350 0.016689
8888 1350 0.016689
9074 1350 0.911002
9634 1350 0.016689
6539 1351 0.001669
4 1352 0.567433
11 1352 0.098253
27 1352 0.016689
39 1352 0.016689
46 1352 0.166888
54 1352 0.016689
58 1352 0.166888
66 1352 0.016689
95 1352 0.166888
103 1352 0.016689
208 1352 0.056743
335 1352 0.166888
336 1352 0.016689
458 1352 0.016689
548 1352 0.016689
835 1352 0.121597
875 1352 0.016689
1204 1352 0.166888
1239 1352 0.016689
1284 1352 0.567433
1287 1352 0.567433
1291 1352 0.567433
1296 1352 0.166888
1350 1352 0.895726
1357 1352 0.016689
1651 1352 0.166888
1676 1352 0.166888
1678 1352 0.166888
1736 1352 0.166888
1837 1352 0.166888
1869 1352 0.016689
2028 1352 0.016689
2057 1352 0.166888
2212 1352 0.166888
2290 1352 0.166888
2565 1352 0.016689
2578 1352 0.166888
2631 1352 0.166888
2640 1352 0.016689
2766 1352 0.016689
3231 1352 0.016689
3246 1352 0.016689
3252 1352 0.016689
3282 1352 0.016689
3307 1352 0.982533
3496 1352 0.166888
3604 1352 0.895726
3797 1352 0.166888
3892 1352 0.567433
4008 1352 0.016689
4163 1352 0.012160
4265 1352 0.166888
4266 1352 0.166888
4268 1352 0.016689
4376 1352 0.166888
4428 1352 0.016689
4524 1352 0.982533
4659 1352 0.016689
4673 1352 0.166888
4904 1352 0.016689
4994 1352 0.567433
5287 1352 0.166888
5320 1352 0.166888
5386 1352 0.567433
5390 1352 0.016689
5396 1352 0.056743
5397 1352 0.166888
5404 1352 0.016689
5694 1352 0.016689
6122 1352 0.016689
6209 1352 0.098253
6210 1352 0.166888
6296 1352 0.097492
6497 1352 0.166888
6503 1352 0.166888
6520 1352 0.567433
6538 1352 0.016689
6539 1352 0.016689
6548 1352 0.567433
6551 1352 0.166888
6552 1352 0.166888
6553 1352 0.567433
6561 1352 0.016689
6713 1352 0.166888
6773 1352 0.166888
6813 1352 0.016689
6949 1352 0.016689
7113 1352 0.166888
7139 1352 0.016689
7334 1352 0.166888
7402 1352 0.016689
7429 1352 0.166888
7445 1352 0.016689
7584 1352 0.166888
7594 1352 0.166888
7595 1352 0.567433
7597 1352 0.166888
7598 1352 0.567433
7641 1352 0.166888
7661 1352 0.016689
7662 1352 0.016689
7924 1352 0.166888
8008 1352 0.016689
8514 1352 0.166888
8535 1352 0.567433
8536 1352 0.056743
8560 1352 0.166888
8588 1352 0.016689
8668 1352 0.166888
9005 1352 0.016689
9161 1352 0.567433
9178 1352 0.056743
9247 1352 0.567433
9427 1352 0.016689
9477 1352 0.166888
9485 1352 0.166888
9552 1352 0.166888
9591 1352 0.166888
9595 1352 0.166888
9848 1352 0.166888
9920 1352 0.016689
9993 1352 0.016689
1920 1353 0.001669
5962 1353 0.016689
7976 1353 0.056743
1402 1354 0.016689
1426 1354 0.166888
1754 1354 0.166888
3073 1354 0.016689
3074 1354 0.166888
3076 1354 0.567433
6044 1354 0.166888
7976 1354 0.166888
10 1355 0.016689
11 1355 0.016689
27 1355 0.056743
1125 1355 0.016689
1736 1355 0.166888
1818 1355 0.166888
2028 1355 0.016689
3231 1355 0.016689
3307 1355 0.166888
3939 1355 0.016689
4524 1355 0.166888
6108 1355 0.016689
6520 1355 0.166888
6551 1355 0.166888
6553 1355 0.567433
6556 1355 0.016689
7139 1355 0.016689
7445 1355 0.016689
7974 1355 0.016689
9993 1355 0.099729
9472 1356 0.091100
4 1357 0.016689
1352 1357 0.016689
1818 1357 0.016689
2186 1357 0.001669
2560 1357 0.016689
2578 1357 0.016689
4141 1357 0.001669
6108 1357 0.001669
6209 1357 0.008957
6210 1357 0.016689
6450 1357 0.001669
9920 1357 0.001669
9993 1357 0.001669
736 1358 0.385159
2249 1358 0.038516
3515 1358 0.385159
4545 1358 0.385159
5713 1358 0.038516
5954 1358 0.385159
7774 1358 0.012160
7971 1358 0.385159
7974 1358 0.080401
8675 1358 0.038516
9786 1358 0.385159
7536 1359 0.016689
7977 1359 0.016689
989 1360 0.091100
3781 1360 0.060985
5360 1360 0.009110
5434 1360 0.016689
8042 1361 0.009912
8129 1361 0.002835
617 1362 0.012160
1696 1362 0.028351
4070 1363 0.006099
4283 1363 0.006099
3465 1364 0.016689
4589 1364 0.016689
9172 1364 0.016689
989 1365 0.166888
3640 1366 0.001669
4675 1366 0.016689
8787 1366 0.016689
6245 1367 0.001669
1314 1368 0.895726
1319 1368 0.099996
1320 1368 0.166888
1369 1368 0.166888
1604 1368 0.166888
1785 1368 0.166888
3436 1368 0.911002
3755 1368 0.016689
3757 1368 0.166888
3868 1368 0.016689
4261 1368 0.166888
5371 1368 0.166888
5412 1368 0.166888
6730 1368 0.098253
6753 1368 0.099116
6935 1368 0.911002
6964 1368 0.016689
7330 1368 0.166888
8133 1368 0.283515
8929 1368 0.099971
9195 1368 0.166888
85 1369 0.016689
1314 1369 0.166888
1320 1369 0.166888
1368 1369 0.166888
2359 1369 0.166888
3760 1369 0.166888
3765 1369 0.166888
3766 1369 0.166888
3781 1369 0.997293
3868 1369 0.016689
5362 1369 0.567433
6203 1369 0.911002
6964 1369 0.016689
7003 1369 0.166888
7172 1369 0.016689
7278 1369 0.016689
7654 1369 0.166888
9459 1369 0.091100
1754 1370 0.016689
3074 1370 0.016689
7976 1370 0.016689
283 1371 0.099116
1707 1371 0.016689
1785 1371 0.166888
3868 1371 0.056743
8133 1371 0.283515
271 1372 0.003852
989 1373 0.999955
1248 1373 0.166888
1657 1373 0.567433
1921 1373 0.016689
1923 1373 0.166888
1924 1373 0.016689
1926 1373 0.166888
3107 1373 0.911002
3455 1373 0.016689
3765 1373 0.166888
4043 1373 0.016689
4218 1373 0.166888
5360 1373 0.016689
5371 1373 0.166888
5618 1373 0.099971
7015 1373 0.911002
7020 1373 0.166888
7057 1373 0.166888
7671 1373 0.166888
7766 1373 0.166888
7912 1373 0.166888
8062 1373 0.166888
8498 1373 0.016689
8646 1373 0.016689
4285 1374 0.006099
8669 1375 0.001669
1319 1376 0.091100
1320 1376 0.166888
6964 1376 0.016689
7132 1376 0.166888
838 1377 0.012160
358 1378 0.006099
637 1378 0.060985
4341 1378 0.060985
6154 1378 0.006099
7913 1378 0.060985
7925 1378 0.060985
2049 1379 0.028351
4043 1379 0.089573
5371 1379 0.166888
6960 1379 0.091100
7419 1379 0.166888
498 1380 0.016689
1314 1380 0.166888
1319 1380 0.099971
1320 1380 0.166888
1395 1380 0.166888
2843 1380 0.016689
3765 1380 0.166888
3820 1380 0.166888
4043 1380 0.016689
4281 1380 0.166888
5371 1380 0.567433
5412 1380 0.166888
6918 1380 0.999708
6960 1380 0.091100
7330 1380 0.166888
7654 1380 0.166888
8396 1380 0.166888
8929 1380 0.099971
9493 1380 0.016689
9831 1380 0.166888
7306 1381 0.016689
7925 1382 0.016689
6679 1383 0.003852
637 1384 0.060985
1664 1385 0.001669
7850 1385 0.001669
7851 1385 0.016689
7852 1385 0.016689
8596 1385 0.001669
7567 1386 0.016689
842 1387 0.060985
958 1387 0.060985
1677 1387 0.060985
1678 1387 0.060985
2968 1387 0.006099
5189 1387 0.006099
5644 1387 0.006099
5819 1387 0.060985
5822 1387 0.006099
5896 1387 0.006099
6386 1387 0.060985
6600 1387 0.060985
7073 1387 0.006099
8652 1387 0.060985
9262 1387 0.060985
9701 1387 0.060985
6520 1388 0.016689
6529 1388 0.016689
8202 1388 0.001669
9115 1388 0.016689
5870 1389 0.008558
1754 1390 0.016689
3076 1390 0.016689
7976 1390 0.016689
1314 1391 0.056743
1317 1391 0.001669
4043 1391 0.001669
5421 1391 0.001669
6960 1391 0.009110
6961 1391 0.091100
6964 1391 0.001669
7330 1391 0.016689
380 1392 0.001669
4854 1393 0.008957
6876 1394 0.009912
582 1395 0.166888
1204 1395 0.166888
1380 1395 0.166888
3051 1395 0.099116
3536 1395 0.166888
4793 1395 0.385159
6337 1395 0.038516
6680 1395 0.016689
6802 1395 0.009912
6953 1395 0.166888
7988 1395 0.385159
8017 1395 0.099116
9177 1395 0.166888
9513 1395 0.166888
9612 1395 0.009912
9807 1395 0.166888
9898 1395 0.016689
9959 1395 0.016689
9969 1395 0.166888
7013 1396 0.099971
1909 1397 0.609854
8828 1397 0.016689
134 1398 0.001669
2900 1398 0.016689
7165 1398 0.001669
7167 1398 0.016689
7401 1398 0.016689
7549 1398 0.016689
8375 1398 0.016689
9111 1398 0.001669
9112 1398 0.016689
1866 1399 0.006099
2593 1400 0.016689
3931 1400 0.016689
7832 1400 0.016689
7974 1400 0.001669
1414 1401 0.091100
1446 1401 0.166888
1578 1401 0.567433
5504 1401 0.985301
5554 1401 0.166888
6962 1401 0.166888
7774 1401 0.038516
500 1402 0.016689
892 1402 0.001669
1354 1402 0.016689
1592 1402 0.016689
3205 1402 0.016689
4259 1402 0.001669
7166 1402 0.001669
7167 1402 0.016689
9479 1402 0.001669
9920 1402 0.001669
1455 1403 0.001669
4368 1403 0.016689
271 1404 0.001216
1406 1405 0.985301
2943 1405 0.166888
4606 1405 0.099773
4607 1405 0.099971
4608 1405 0.016689
6635 1405 0.911002
1405 1406 0.985301
4606 1406 0.016689
4607 1406 0.098530
4608 1406 0.016689
6635 1406 0.166888
7707 1406 0.166888
9161 1406 0.166888
5504 1407 0.166888
7897 1407 0.166888
637 1408 0.060985
3959 1408 0.006099
5499 1408 0.006099
1279 1409 0.166888
1422 1409 0.016689
1754 1409 0.166888
2297 1409 0.385159
3070 1409 0.166888
3072 1409 0.567433
3193 1409 0.166888
3195 1409 0.016689
3205 1409 0.166888
3799 1409 0.166888
3877 1409 0.016689
3983 1409 0.016689
3985 1409 0.166888
4252 1409 0.166888
4259 1409 0.016689
4801 1409 0.016689
6044 1409 0.166888
7445 1409 0.016689
7988 1409 0.385159
9572 1409 0.016689
9591 1409 0.567433
9688 1409 0.016689
9756 1409 0.567433
9778 1409 0.016689
204 1410 0.016689
7771 1410 0.016689
7774 1410 0.056743
8706 1410 0.016689
8919 1410 0.166888
197 1411 0.003852
3171 1412 0.001669
1950 1413 0.006099
1401 1414 0.091100
4346 1415 0.006099
5107 1415 0.006099
9419 1415 0.006099
5554 1416 0.166888
44 1417 0.012160
1256 1418 0.003852
1911 1418 0.012160
2633 1418 0.012160
6643 1418 0.001216
7595 1418 0.012160
8348 1418 0.003852
9232 1418 0.012160
9410 1418 0.003852
9421 1418 0.012160
9786 1418 0.038516
5430 1419 0.016689
9477 1419 0.166888
16 1420 0.012160
4346 1421 0.006099
1409 1422 0.016689
3078 1422 0.016689
7445 1422 0.001669
1461 1423 0.016689
2958 1423 0.005674
5554 1424 0.166888
5554 1425 0.166888
1022 1426 0.166888
1023 1426 0.166888
1354 1426 0.166888
1673 1426 0.166888
2392 1426 0.911002
2462 1426 0.166888
2557 1426 0.016689
3077 1426 0.166888
3223 1426 0.166888
3276 1426 0.016689
4259 1426 0.091100
4330 1426 0.016689
4801 1426 0.016689
4833 1426 0.911002
4885 1426 0.091100
5058 1426 0.016689
5167 1426 0.016689
5385 1426 0.016689
5962 1426 0.166888
6034 1426 0.166888
6037 1426 0.985301
6044 1426 0.166888
6058 1426 0.016689
6117 1426 0.056743
6718 1426 0.091100
6764 1426 0.166888
6869 1426 0.895726
6910 1426 0.166888
7370 1426 0.567433
7445 1426 0.091100
8515 1426 0.166888
8988 1426 0.091100
9756 1426 0.166888
9888 1426 0.091100
1022 1427 0.166888
1023 1427 0.166888
1673 1427 0.166888
3223 1427 0.166888
4807 1427 0.166888
6910 1427 0.166888
8062 1427 0.911002
5554 1428 0.016689
717 1429 0.028351
6203 1429 0.028351
6141 1430 0.016689
7882 1431 0.016689
1350 1432 0.016689
2409 1433 0.005674
9175 1434 0.038516
6091 1435 0.001216
6679 1435 0.003852
7976 1435 0.038516
8981 1435 0.038516
9172 1435 0.038516
9410 1435 0.001216
9678 1435 0.012160
637 1436 0.060985
4346 1436 0.006099
1543 1437 0.038516
7915 1438 0.038516
8211 1438 0.001216
1444 1439 0.166888
2023 1439 0.567433
4265 1439 0.166888
4266 1439 0.911002
4273 1439 0.091100
692 1440 0.002835
862 1440 0.000991
1720 1440 0.028351
6957 1441 0.001669
1444 1442 0.016689
1909 1443 0.609854
6389 1443 0.060985
1439 1444 0.166888
1442 1444 0.016689
2023 1444 0.166888
2249 1445 0.003852
4036 1445 0.038516
9133 1445 0.003852
9786 1445 0.038516
1401 1446 0.166888
5554 1446 0.166888
5962 1447 0.016689
6025 1447 0.016689
6030 1447 0.016689
1950 1448 0.091100
2249 1449 0.038516
6556 1449 0.016689
9786 1449 0.385159
1648 1450 0.016689
6957 1450 0.001669
7450 1451 0.001669
637 1452 0.060985
3732 1452 0.060985
1718 1453 0.166888
2249 1453 0.038516
9786 1453 0.385159
584 1454 0.038516
860 1454 0.000991
960 1454 0.091100
1867 1454 0.056743
2083 1454 0.016689
2912 1454 0.001669
3051 1454 0.016689
3378 1454 0.016689
3501 1454 0.005674
4273 1454 0.009110
4545 1454 0.038516
4993 1454 0.001669
6769 1454 0.009912
7172 1454 0.001669
7173 1454 0.099971
7774 1454 0.003852
8120 1454 0.091100
8531 1454 0.016689
8715 1454 0.009110
9037 1454 0.001669
9342 1454 0.001669
9565 1454 0.001669
9810 1454 0.091100
135 1455 0.001669
1217 1455 0.001669
1218 1455 0.016689
1403 1455 0.001669
3649 1455 0.001669
3654 1455 0.016689
3781 1455 0.056743
3909 1455 0.016689
3911 1455 0.016689
3914 1455 0.016689
3916 1455 0.001669
4150 1455 0.056743
4218 1455 0.016689
4219 1455 0.005674
4839 1455 0.016689
5421 1455 0.001669
5570 1455 0.001669
6193 1455 0.001669
6529 1455 0.016689
7195 1455 0.016689
7445 1455 0.008957
7929 1455 0.016689
8045 1455 0.001669
958 1456 0.911002
1279 1456 0.166888
1678 1456 0.911002
2053 1456 0.016689
2272 1456 0.911002
3205 1456 0.999708
3911 1456 0.166888
3914 1456 0.166888
4219 1456 0.016689
4265 1456 0.166888
4266 1456 0.911002
4575 1456 0.056743
5390 1456 0.091100
6037 1456 0.166888
6044 1456 0.166888
6058 1456 0.016689
6443 1456 0.016689
7189 1456 0.016689
7445 1456 0.091100
7661 1456 0.016689
7662 1456 0.016689
8535 1456 0.166888
9898 1456 0.091100
7865 1457 0.060985
1204 1458 0.166888
1913 1458 0.016689
1916 1458 0.016689
2714 1458 0.016689
4266 1458 0.166888
4268 1458 0.016689
5927 1458 0.609854
7235 1458 0.016689
7858 1458 0.911002
9765 1458 0.166888
1840 1459 0.038516
2249 1459 0.038516
4336 1459 0.166888
9786 1459 0.385159
1190 1460 0.166888
2578 1460 0.911002
3116 1460 0.166888
4141 1460 0.091100
9530 1460 0.911002
9858 1460 0.016689
666 1461 0.166888
667 1461 0.166888
1423 1461 0.016689
1601 1461 0.567433
1647 1461 0.166888
3157 1461 0.089573
3205 1461 0.567433
4119 1461 0.567433
4123 1461 0.166888
6670 1461 0.056743
7173 1461 0.166888
7445 1461 0.016689
7903 1461 0.567433
8999 1461 0.016689
9477 1461 0.166888
1241 1462 0.166888
6663 1462 0.166888
7445 1462 0.016689
1592 1463 0.016689
3276 1463 0.001669
3283 1463 0.001669
3290 1463 0.016689
3292 1463 0.001669
9512 1463 0.001669
9738 1463 0.016689
2783 1464 0.001216
4086 1464 0.001216
8927 1465 0.001669
4075 1466 0.016689
959 1467 0.166888
1493 1467 0.911002
1603 1467 0.166888
1867 1467 0.567433
3023 1467 0.089573
3051 1467 0.166888
3378 1467 0.567433
3463 1467 0.016689
4264 1467 0.091100
7173 1467 0.911002
9897 1467 0.016689
9938 1467 0.166888
2731 1468 0.166888
568 1469 0.016689
8988 1469 0.001669
1592 1470 0.166888
7728 1470 0.911002
9923 1470 0.283515
1473 1471 0.100000
1957 1471 0.016689
2289 1471 0.100000
2479 1471 0.100000
6089 1471 0.100000
6116 1471 2.000000
6117 1471 0.200000
6443 1471 0.016689
6879 1471 1.000000
7509 1471 0.166888
7728 1471 0.166888
7971 1471 0.166888
9022 1471 0.016689
9080 1471 0.016689
9119 1471 0.016689
9304 1471 0.016689
2855 1472 0.001669
177 1473 0.016689
1471 1473 0.100000
1475 1473 0.016689
2873 1473 0.016689
4376 1473 0.016689
4598 1473 0.016689
4874 1473 0.005674
6101 1473 0.001669
1713 1474 0.911002
3646 1474 0.609854
8189 1474 0.911002
9133 1474 0.038516
83 1475 0.166888
164 1475 0.166888
288 1475 0.016689
405 1475 0.016689
1204 1475 0.166888
1473 1475 0.016689
1617 1475 0.016689
1857 1475 0.016689
1898 1475 0.166888
2135 1475 0.166888
2771 1475 0.166888
3240 1475 0.166888
3464 1475 0.166888
3465 1475 0.166888
3643 1475 0.166888
3795 1475 0.895726
3805 1475 0.166888
3892 1475 0.166888
4368 1475 0.567433
4536 1475 0.166888
4877 1475 0.567433
4878 1475 0.016689
5461 1475 0.982533
5598 1475 0.166888
6113 1475 0.016689
7278 1475 0.016689
7429 1475 0.166888
7594 1475 0.166888
7656 1475 0.166888
7662 1475 0.016689
7746 1475 0.166888
7750 1475 0.016689
7797 1475 0.166888
7858 1475 0.567433
7865 1475 0.895726
9019 1475 0.166888
9169 1475 0.166888
9172 1475 0.166888
1479 1476 0.001669
2098 1476 0.016689
2369 1476 0.016689
2870 1476 0.016689
7349 1476 0.001669
9802 1476 0.001669
9881 1476 0.016689
7922 1477 0.003852
4032 1478 0.001669
5716 1478 0.001669
1476 1479 0.001669
2369 1479 0.016689
2870 1479 0.016689
6345 1479 0.016689
9881 1479 0.016689
9179 1480 0.001669
500 1481 0.016689
1340 1481 0.016689
2803 1481 0.005674
2807 1481 0.016689
9244 1481 0.001669
42 1482 0.001669
999 1482 0.016689
1204 1482 0.016689
1508 1482 0.001669
3963 1482 0.016689
4027 1482 0.016689
4036 1482 0.016689
4265 1482 0.016689
4269 1482 0.005674
4629 1482 0.016689
6004 1482 0.016689
7047 1482 0.001669
7172 1482 0.001669
7617 1482 0.001669
7632 1482 0.001669
587 1483 0.911002
6794 1484 0.009912
7674 1484 0.166888
5770 1485 0.000991
4285 1486 0.006099
7591 1487 0.016689
7592 1487 0.016689
1886 1488 0.010000
2319 1488 0.016689
2660 1488 0.009912
5331 1488 0.016689
9662 1488 0.009110
336 1489 0.016689
1837 1489 0.166888
3532 1489 0.166888
7630 1489 0.016689
5843 1490 0.121597
32 1491 0.002835
254 1491 0.000991
1719 1491 0.009912
1743 1491 0.000991
2413 1491 0.000991
2970 1491 0.009912
3347 1491 0.009912
5266 1491 0.000991
5691 1491 0.000991
6207 1491 0.000991
6743 1491 0.009912
8087 1491 0.000991
9936 1491 0.000991
8668 1492 0.056743
8734 1492 0.016689
9169 1492 0.056743
9455 1492 0.056743
9558 1492 0.016689
42 1493 0.100000
584 1493 0.121597
958 1493 0.911002
960 1493 0.911002
1467 1493 0.911002
2767 1493 0.609854
2776 1493 0.060985
2997 1493 0.609854
4259 1493 0.016689
4268 1493 0.016689
4355 1493 0.609854
4415 1493 0.609854
4629 1493 0.166888
5426 1493 0.060985
5531 1493 0.609854
5655 1493 0.060985
5783 1493 0.060985
5991 1493 0.609854
6352 1493 0.166888
7617 1493 0.016689
7632 1493 0.091100
7661 1493 0.016689
7662 1493 0.016689
8121 1493 0.060985
9220 1493 0.060985
9284 1493 0.016689
9729 1493 0.609854
9810 1493 0.911002
9837 1493 0.060985
9933 1493 0.609854
9938 1493 0.166888
1173 1494 0.001669
2755 1494 0.001669
4321 1494 0.056743
4609 1494 0.001669
6117 1494 0.001669
7195 1494 0.016689
7201 1494 0.016689
8588 1494 0.001669
8697 1494 0.016689
9639 1494 0.005674
5300 1495 0.006099
1837 1496 0.016689
3464 1496 0.016689
3465 1496 0.016689
4265 1496 0.016689
4266 1496 0.016689
4268 1496 0.001669
201 1497 0.038516
4333 1497 0.038516
799 1498 0.000991
1956 1498 0.002835
5039 1498 0.009912
1077 1499 0.999708
1079 1499 0.895726
1083 1499 0.060985
1086 1499 0.166888
1092 1499 0.166888
1093 1499 0.016689
1094 1499 0.166888
1095 1499 0.091100
1098 1499 0.166888
1632 1499 0.016689
1736 1499 0.567433
1757 1499 0.016689
1801 1499 0.016689
1964 1499 0.166888
2255 1499 0.166888
2359 1499 0.166888
4432 1499 0.166888
4433 1499 0.016689
4434 1499 0.166888
5406 1499 0.911002
7141 1499 0.016689
7656 1499 0.999708
7671 1499 0.567433
7719 1499 0.166888
7722 1499 0.166888
7887 1499 0.911002
9171 1499 0.166888
6795 1500 0.060985
8260 1500 0.060985
8282 1500 0.060985
8828 1500 0.060985
9175 1501 0.038516
1131 1502 0.016689
1680 1502 0.016689
6910 1502 0.016689
3122 1503 0.001669
3124 1503 0.001669
5263 1503 0.001669
1837 1504 0.016689
7641 1504 0.016689
7642 1504 0.001669
7643 1504 0.001669
7913 1505 0.609854
1909 1506 0.060985
87 1507 0.166888
88 1507 0.166888
791 1507 0.166888
1613 1507 0.060985
1614 1507 0.911002
2130 1507 0.166888
2333 1507 0.056743
3205 1507 0.911002
3624 1507 0.911002
3942 1507 0.121597
4036 1507 0.385159
4046 1507 0.016689
4284 1507 0.038516
4545 1507 0.385159
4839 1507 0.567433
5334 1507 0.099116
6143 1507 0.166888
6145 1507 0.166888
6626 1507 0.567433
6826 1507 0.016689
6915 1507 0.166888
7138 1507 0.012160
7413 1507 0.166888
7444 1507 0.016689
7922 1507 0.038516
7925 1507 0.911002
8572 1507 0.091100
8588 1507 0.091100
8599 1507 0.385159
8646 1507 0.091100
9018 1507 0.012160
9286 1507 0.567433
9604 1507 0.385159
9813 1507 0.121597
42 1508 0.009110
803 1508 0.008957
959 1508 0.091100
999 1508 0.016689
1482 1508 0.001669
3040 1508 0.016689
3963 1508 0.091100
4299 1508 0.056743
5641 1508 0.016689
5900 1508 0.001669
7442 1508 0.016689
7540 1508 0.016689
9218 1508 0.091100
9405 1508 0.016689
9518 1508 0.001669
9810 1508 0.091100
135 1509 0.056743
958 1509 0.166888
2231 1509 0.166888
4839 1509 0.166888
8514 1509 0.166888
8818 1509 0.016689
9220 1509 0.016689
164 1510 0.060985
637 1510 0.060985
4070 1510 0.006099
4285 1510 0.006099
4346 1510 0.006099
5499 1510 0.006099
8095 1510 0.060985
8612 1510 0.006099
9507 1510 0.060985
925 1511 0.166888
1512 1511 0.166888
3684 1511 0.038516
3852 1511 0.385159
3942 1511 0.385159
5750 1511 0.166888
5831 1511 0.016689
5954 1511 0.385159
7251 1511 0.016689
7774 1511 0.038516
8538 1511 0.166888
8777 1511 0.016689
8956 1511 0.016689
9175 1511 0.385159
9564 1511 0.099116
1511 1512 0.166888
1683 1512 0.166888
3464 1512 0.911002
5831 1512 0.016689
7960 1512 0.166888
4346 1513 0.006099
637 1514 0.060985
4346 1514 0.006099
7278 1514 0.001669
8612 1514 0.006099
1077 1515 0.911002
2359 1515 0.166888
3157 1515 0.016689
177 1516 0.099996
363 1516 0.060985
577 1516 0.060985
1002 1516 0.005674
2563 1516 0.009912
3439 1516 0.001669
4367 1516 0.016689
4728 1516 0.016689
4967 1516 0.010000
5604 1516 0.009110
6918 1516 0.091100
8526 1516 0.001669
8551 1516 0.016689
8571 1516 0.016689
9327 1516 0.016689
9898 1516 0.009110
327 1517 0.609854
340 1517 0.089573
356 1517 0.016689
360 1517 0.060985
362 1517 0.060985
1258 1517 0.911002
1291 1517 0.166888
2440 1517 0.999963
2450 1517 0.609854
3532 1517 0.609854
3936 1517 0.166888
3938 1517 0.166888
4275 1517 0.609854
4591 1517 0.999963
4598 1517 0.911002
4671 1517 0.609854
4992 1517 0.609854
6518 1517 0.166888
6876 1517 0.911002
7630 1517 0.060985
8267 1517 0.060985
8380 1517 0.060985
8531 1517 0.166888
8652 1517 0.609854
7597 1518 0.166888
196 1519 0.121597
549 1519 0.121597
729 1519 0.385159
2249 1519 0.038516
3913 1519 0.385159
3942 1519 0.121597
4036 1519 0.385159
4284 1519 0.012160
4333 1519 0.385159
5241 1519 0.121597
5250 1519 0.038516
6679 1519 0.038516
7191 1519 0.038516
9018 1519 0.012160
201 1520 0.038516
2249 1520 0.003852
2633 1520 0.012160
7922 1520 0.003852
9786 1520 0.038516
1326 1521 0.911002
3565 1521 0.911002
7913 1521 0.609854
196 1522 0.121597
258 1522 0.121597
729 1522 0.385159
1241 1522 0.166888
1763 1522 0.121597
1784 1522 0.121597
2080 1522 0.121597
2249 1522 0.038516
2493 1522 0.016689
3307 1522 0.385159
3852 1522 0.121597
3942 1522 0.385159
4674 1522 0.166888
5954 1522 0.385159
6124 1522 0.121597
6279 1522 0.385159
6644 1522 0.385159
7156 1522 0.385159
7774 1522 0.012160
7913 1522 0.609854
7962 1522 0.166888
9746 1522 0.012160
9786 1522 0.385159
186 1523 0.166888
335 1523 0.166888
348 1523 0.166888
1204 1523 0.166888
1885 1523 0.016689
1889 1523 0.166888
2482 1523 0.385159
3307 1523 0.385159
3942 1523 0.385159
4036 1523 0.385159
4266 1523 0.166888
6034 1523 0.166888
6124 1523 0.121597
7371 1523 0.385159
7746 1523 0.166888
7922 1523 0.038516
7974 1523 0.038516
8304 1523 0.166888
8500 1523 0.166888
8723 1523 0.121597
9034 1523 0.166888
9786 1523 0.385159
6957 1524 0.001669
7156 1525 0.038516
617 1526 0.121597
842 1526 0.166888
7146 1526 0.121597
7156 1526 0.385159
9410 1526 0.038516
6556 1527 0.001669
2927 1528 0.016689
8046 1528 0.016689
490 1529 0.016689
841 1529 0.099116
1648 1529 0.166888
3324 1529 0.016689
3536 1529 0.166888
3557 1529 0.121597
3892 1529 0.166888
4492 1529 0.166888
4808 1529 0.166888
4916 1529 0.099116
5246 1529 0.166888
5250 1529 0.012160
5569 1529 0.166888
6728 1529 0.166888
6847 1529 0.099116
6991 1529 0.009912
7028 1529 0.016689
7167 1529 0.283515
7235 1529 0.016689
7237 1529 0.166888
7696 1529 0.121597
7698 1529 0.121597
8548 1529 0.016689
9775 1529 0.009912
321 1530 0.166888
449 1530 0.166888
764 1530 0.016689
1840 1530 0.038516
2249 1530 0.038516
2926 1530 0.567433
3323 1530 0.016689
3467 1530 0.166888
3623 1530 0.567433
3850 1530 0.166888
3936 1530 0.166888
4036 1530 0.385159
4159 1530 0.121597
4863 1530 0.016689
4967 1530 0.016689
5518 1530 0.166888
5713 1530 0.038516
5957 1530 0.012160
7352 1530 0.016689
7353 1530 0.016689
7376 1530 0.166888
7377 1530 0.166888
7447 1530 0.056743
7499 1530 0.166888
7585 1530 0.166888
7649 1530 0.385159
7743 1530 0.016689
7774 1530 0.038516
7988 1530 0.121597
8858 1530 0.166888
9115 1530 0.385159
9133 1530 0.038516
9236 1530 0.166888
721 1531 0.283515
5332 1531 0.283515
7971 1532 0.166888
7974 1532 0.016689
1588 1533 0.016689
1536 1534 0.089573
5322 1534 0.099116
5434 1534 0.166888
7726 1534 0.911002
4532 1535 0.001669
1534 1536 0.089573
6184 1537 0.016689
1024 1538 0.001669
5801 1538 0.001669
7925 1538 0.016689
9286 1538 0.016689
1751 1539 0.001669
2501 1539 0.001669
2738 1539 0.001669
2867 1539 0.016689
2986 1539 0.016689
5927 1539 0.016689
6046 1539 0.056743
6244 1539 0.016689
6732 1539 0.016689
1024 1540 0.001669
7706 1540 0.001669
196 1541 0.038516
1660 1541 0.016689
2353 1541 0.016689
4619 1541 0.001669
5397 1541 0.016689
6817 1541 0.016689
6926 1541 0.001669
6939 1541 0.001669
7172 1541 0.001669
7440 1541 0.016689
8433 1541 0.001669
8471 1541 0.001669
8511 1541 0.016689
9468 1541 0.001669
3470 1542 0.002835
5434 1542 0.016689
617 1543 0.385159
1437 1543 0.038516
1544 1543 0.100000
1909 1543 0.609854
2888 1543 0.012160
2981 1543 0.166888
3149 1543 0.038516
3363 1543 0.099116
3421 1543 0.016689
4333 1543 0.121597
5241 1543 0.121597
5358 1543 0.038516
5589 1543 0.060985
6525 1543 0.012160
7812 1543 0.038516
7971 1543 0.385159
7974 1543 0.080401
7976 1543 0.475480
8588 1543 0.100000
8646 1543 0.100000
9231 1543 0.121597
9566 1543 0.038516
9970 1543 0.121597
1543 1544 0.100000
2981 1544 0.016689
7743 1544 0.001669
2862 1545 0.047548
8345 1545 0.091100
7601 1546 0.016689
7509 1547 0.016689
7512 1547 0.016689
2249 1548 0.003852
7774 1549 0.003852
9133 1549 0.003852
4346 1550 0.006099
7490 1551 0.166888
7492 1551 0.166888
7493 1551 0.166888
4581 1552 0.001669
7597 1552 0.016689
7247 1553 0.001669
7280 1553 0.001669
7300 1553 0.016689
6484 1554 0.028351
3957 1555 0.001669
3958 1555 0.016689
3969 1555 0.001669
5260 1556 0.006099
8783 1557 0.006099
1763 1558 0.038516
637 1559 0.060985
2158 1559 0.060985
2636 1559 0.006099
4285 1559 0.006099
5499 1559 0.006099
6096 1559 0.006099
7771 1559 0.006099
342 1560 0.060985
2869 1561 0.006099
9185 1561 0.060985
1256 1562 0.003852
3307 1562 0.012160
3684 1562 0.003852
3852 1562 0.012160
5008 1562 0.012160
5954 1562 0.012160
6013 1562 0.012160
7703 1562 0.016689
8297 1562 0.012160
8348 1562 0.003852
9410 1562 0.001216
4780 1563 0.038516
5833 1563 0.038516
1012 1564 0.001669
6940 1565 0.001669
1907 1566 0.001669
745 1567 0.000991
3957 1568 0.001669
3958 1568 0.016689
3969 1568 0.001669
1713 1569 0.028351
6038 1569 0.002835
9367 1569 0.002835
4903 1570 0.166888
7925 1570 0.166888
8039 1570 0.166888
8431 1570 0.016689
7774 1571 0.001669
8956 1571 0.001669
250 1572 0.283515
3022 1573 0.166888
1681 1574 0.121597
2191 1574 0.385159
3852 1574 0.385159
4183 1574 0.121597
4611 1574 0.121597
5008 1574 0.121597
6679 1574 0.038516
7746 1575 0.166888
2064 1576 0.911002
3648 1576 0.999708
4438 1576 0.016689
7671 1576 0.166888
9882 1576 0.911002
1771 1577 0.099999
4036 1577 0.012160
6212 1577 0.006099
6795 1577 0.006099
6840 1577 0.060985
8260 1577 0.006099
1401 1578 0.567433
3453 1578 0.166888
5504 1578 0.166888
5954 1578 0.385159
3635 1579 0.166888
3651 1579 0.166888
7746 1579 0.166888
298 1580 0.166888
392 1580 0.166888
2292 1580 0.166888
4075 1580 0.166888
4879 1580 0.016689
5398 1580 0.016689
5963 1580 0.166888
6635 1580 0.166888
8539 1580 0.016689
392 1581 0.166888
3406 1581 0.166888
5182 1581 0.166888
2254 1582 0.060985
5556 1582 0.006099
9468 1582 0.001669
553 1583 0.016689
2184 1583 0.166888
823 1584 0.099116
1720 1584 0.283515
5957 1584 0.038516
7468 1584 0.099116
9048 1584 0.099116
2249 1585 0.003852
5221 1585 0.091100
5233 1585 0.060985
5236 1585 0.009110
5240 1585 0.009110
5245 1585 0.091100
5252 1585 0.091100
8379 1585 0.091100
2249 1586 0.038516
4036 1586 0.385159
4792 1586 0.166888
4804 1586 0.038516
7278 1586 0.016689
9133 1586 0.038516
9786 1586 0.385159
5713 1587 0.003852
244 1588 0.016689
1350 1588 0.166888
1533 1588 0.016689
1590 1588 0.016689
1591 1588 0.166888
1840 1588 0.016689
1871 1588 0.166888
2082 1588 0.166888
2092 1588 0.016689
2221 1588 0.166888
2335 1588 0.166888
2987 1588 0.166888
3210 1588 0.056743
3231 1588 0.016689
3247 1588 0.895726
3248 1588 0.166888
3342 1588 0.016689
3945 1588 0.166888
3946 1588 0.016689
3947 1588 0.016689
3948 1588 0.056743
3952 1588 0.056743
3978 1588 0.016689
3980 1588 0.016689
3983 1588 0.016689
3986 1588 0.166888
3988 1588 0.089573
4141 1588 0.016689
4219 1588 0.016689
4299 1588 0.166888
4464 1588 0.166888
4575 1588 0.016689
4758 1588 0.166888
4775 1588 0.166888
4871 1588 0.016689
4879 1588 0.016689
5297 1588 0.016689
5676 1588 0.166888
5828 1588 0.016689
6092 1588 0.016689
6378 1588 0.166888
6469 1588 0.166888
6556 1588 0.016689
6950 1588 0.016689
6970 1588 0.016689
6974 1588 0.166888
7341 1588 0.166888
7549 1588 0.166888
7924 1588 0.166888
7938 1588 0.166888
8072 1588 0.166888
8378 1588 0.166888
8435 1588 0.166888
8543 1588 0.166888
8545 1588 0.016689
8966 1588 0.016689
8991 1588 0.567433
9139 1588 0.166888
9256 1588 0.016689
9481 1588 0.056743
9584 1588 0.166888
9636 1588 0.016689
9688 1588 0.016689
9767 1588 0.016689
1023 1589 0.016689
2249 1589 0.003852
9946 1589 0.028351
244 1590 0.001669
1588 1590 0.016689
1592 1590 0.016689
1700 1590 0.016689
1871 1590 0.016689
2092 1590 0.001669
2221 1590 0.016689
2987 1590 0.016689
3214 1590 0.001669
3215 1590 0.016689
3246 1590 0.001669
3247 1590 0.056743
3248 1590 0.089573
3252 1590 0.001669
3342 1590 0.001669
3948 1590 0.001669
3978 1590 0.001669
3980 1590 0.001669
3988 1590 0.001669
4219 1590 0.001669
4299 1590 0.016689
4709 1590 0.056743
4758 1590 0.016689
4775 1590 0.016689
5536 1590 0.001669
5676 1590 0.016689
6950 1590 0.001669
6970 1590 0.001669
6974 1590 0.016689
8542 1590 0.001669
8543 1590 0.016689
8545 1590 0.001669
9160 1590 0.016689
9256 1590 0.001669
9481 1590 0.001669
9636 1590 0.005674
244 1591 0.016689
927 1591 0.121597
1588 1591 0.166888
1592 1591 0.166888
1700 1591 0.166888
1871 1591 0.567433
1946 1591 0.166888
2082 1591 0.166888
2088 1591 0.166888
2092 1591 0.016689
2221 1591 0.166888
2987 1591 0.166888
3231 1591 0.016689
3246 1591 0.016689
3247 1591 0.567433
3248 1591 0.567433
3249 1591 0.016689
3342 1591 0.016689
3429 1591 0.121597
3948 1591 0.016689
3978 1591 0.016689
3988 1591 0.016689
4086 1591 0.012160
4091 1591 0.012160
4094 1591 0.012160
4097 1591 0.012160
4100 1591 0.121597
4219 1591 0.016689
4775 1591 0.166888
5536 1591 0.016689
5676 1591 0.166888
6784 1591 0.016689
6929 1591 0.121597
6950 1591 0.016689
6970 1591 0.016689
6974 1591 0.166888
8304 1591 0.166888
8435 1591 0.121597
8568 1591 0.012160
8785 1591 0.012160
9160 1591 0.166888
9164 1591 0.016689
9636 1591 0.056743
9767 1591 0.056743
244 1592 0.056743
337 1592 0.166888
702 1592 0.166888
935 1592 0.016689
936 1592 0.166888
1402 1592 0.016689
1463 1592 0.016689
1470 1592 0.166888
1590 1592 0.016689
1591 1592 0.166888
1729 1592 0.016689
1869 1592 0.016689
1871 1592 0.166888
1946 1592 0.166888
2082 1592 0.166888
2088 1592 0.166888
2092 1592 0.016689
2096 1592 0.016689
2144 1592 0.166888
2221 1592 0.166888
2335 1592 0.166888
2381 1592 0.166888
2578 1592 0.166888
2579 1592 0.166888
2743 1592 0.016689
2985 1592 0.016689
2987 1592 0.166888
3227 1592 0.166888
3231 1592 0.098253
3245 1592 0.567433
3246 1592 0.099959
3247 1592 0.999586
3248 1592 0.997293
3249 1592 0.056743
3252 1592 0.016689
3342 1592 0.016689
3463 1592 0.016689
3663 1592 0.166888
3665 1592 0.016689
3836 1592 0.166888
3945 1592 0.895726
3946 1592 0.089573
3947 1592 0.056743
3948 1592 0.099994
3952 1592 0.016689
3966 1592 0.016689
3978 1592 0.016689
3980 1592 0.016689
3986 1592 0.166888
3988 1592 0.016689
4218 1592 0.166888
4219 1592 0.016689
4249 1592 0.166888
4299 1592 0.567433
4343 1592 0.166888
4417 1592 0.016689
4709 1592 0.895726
4758 1592 0.166888
4775 1592 0.166888
4907 1592 0.016689
5297 1592 0.016689
5536 1592 0.016689
5676 1592 0.166888
5828 1592 0.016689
6034 1592 0.166888
6108 1592 0.016689
6425 1592 0.016689
6426 1592 0.016689
6451 1592 0.016689
6469 1592 0.166888
6549 1592 0.016689
6950 1592 0.016689
6974 1592 0.166888
7078 1592 0.166888
7969 1592 0.166888
8045 1592 0.016689
8542 1592 0.016689
8543 1592 0.166888
8545 1592 0.016689
8966 1592 0.016689
8991 1592 0.166888
9041 1592 0.166888
9139 1592 0.166888
9160 1592 0.166888
9164 1592 0.016689
9256 1592 0.016689
9414 1592 0.166888
9479 1592 0.056743
9481 1592 0.089573
9540 1592 0.166888
9636 1592 0.056743
9688 1592 0.016689
9767 1592 0.016689
9848 1592 0.166888
209 1593 0.028351
252 1593 0.028351
274 1593 0.028351
783 1593 0.002835
2247 1593 0.100000
2314 1593 0.010000
4594 1593 0.028351
4792 1593 0.091100
5332 1593 0.009912
7886 1593 0.009912
8013 1593 0.028351
8106 1593 0.009912
9485 1593 0.009912
9786 1593 0.038516
9911 1593 0.002835
4268 1594 0.009110
335 1595 0.166888
2272 1595 0.166888
4493 1595 0.016689
6034 1596 0.016689
9695 1597 0.166888
335 1598 0.016689
2172 1598 0.016689
3478 1598 0.001669
4493 1598 0.009110
7409 1598 0.001669
9695 1598 0.016689
3760 1599 0.166888
7124 1600 0.016689
7141 1600 0.016689
8348 1600 0.038516
8988 1600 0.038516
1191 1601 0.016689
1461 1601 0.567433
1661 1601 0.895726
1662 1601 0.056743
3805 1601 0.166888
3988 1601 0.016689
5342 1601 0.056743
5508 1601 0.567433
5510 1601 0.016689
6556 1601 0.098530
7388 1601 0.567433
7389 1601 0.567433
7392 1601 0.166888
7624 1601 0.911002
7903 1601 0.166888
8925 1601 0.016689
9013 1601 0.166888
9589 1601 0.166888
3473 1602 0.001669
9758 1602 0.016689
135 1603 0.016689
261 1603 0.166888
1467 1603 0.166888
1818 1603 0.166888
1867 1603 0.166888
2194 1603 0.166888
2319 1603 0.166888
2437 1603 0.166888
2664 1603 0.166888
2708 1603 0.166888
3023 1603 0.099729
3051 1603 0.567433
3205 1603 0.567433
3246 1603 0.016689
3252 1603 0.016689
3340 1603 0.166888
3410 1603 0.056743
4609 1603 0.016689
4702 1603 0.166888
4916 1603 0.099116
5332 1603 0.166888
5386 1603 0.166888
5391 1603 0.099116
5421 1603 0.016689
6034 1603 0.166888
6159 1603 0.166888
6456 1603 0.028351
7164 1603 0.166888
7165 1603 0.056743
7166 1603 0.056743
7167 1603 0.166888
7363 1603 0.166888
7445 1603 0.056743
8227 1603 0.283515
8756 1603 0.166888
8975 1603 0.166888
8988 1603 0.016689
9301 1603 0.016689
9508 1603 0.009912
690 1604 0.016689
1223 1604 0.016689
1368 1604 0.166888
1952 1604 0.166888
1962 1604 0.016689
4243 1604 0.166888
4431 1604 0.016689
4432 1604 0.166888
4433 1604 0.016689
4435 1604 0.567433
4442 1604 0.567433
4447 1604 0.166888
7727 1604 0.166888
7738 1604 0.166888
9542 1604 0.016689
9699 1604 0.166888
450 1605 0.016689
841 1605 0.009912
1648 1605 0.016689
3644 1605 0.001669
4583 1605 0.009973
5437 1605 0.016689
5439 1605 0.001669
6245 1605 0.001669
6649 1605 0.016689
6957 1605 0.001669
5618 1606 0.009912
1763 1607 0.038516
3536 1608 0.166888
6926 1608 0.016689
6937 1608 0.166888
6939 1608 0.016689
6940 1608 0.016689
6556 1609 0.005674
6655 1609 0.016689
6756 1609 0.016689
7707 1609 0.016689
548 1610 0.012160
9005 1610 0.012160
835 1611 0.385159
848 1611 0.385159
1681 1611 0.121597
2482 1611 0.385159
4036 1611 0.121597
4265 1611 0.166888
4702 1611 0.121597
5870 1611 0.038516
6124 1611 0.121597
6679 1611 0.038516
7376 1611 0.121597
7774 1611 0.038516
7974 1611 0.016689
8445 1611 0.166888
9041 1611 0.166888
9175 1611 0.121597
9695 1611 0.385159
5954 1612 0.166888
1234 1613 0.006099
1507 1613 0.060985
7499 1613 0.016689
7620 1613 0.016689
8594 1613 0.060985
9041 1613 0.016689
258 1614 0.121597
1507 1614 0.911002
7618 1614 0.609854
1845 1615 0.283515
136 1616 0.166888
1023 1616 0.166888
1818 1616 0.166888
1867 1616 0.166888
2144 1616 0.166888
2463 1616 0.009912
2731 1616 0.166888
3051 1616 0.166888
3457 1616 0.016689
4008 1616 0.016689
4333 1616 0.385159
4545 1616 0.385159
4907 1616 0.016689
4961 1616 0.166888
5086 1616 0.099116
5100 1616 0.016689
5167 1616 0.016689
5259 1616 0.016689
5331 1616 0.166888
5553 1616 0.099116
5633 1616 0.099116
5954 1616 0.385159
6004 1616 0.166888
6415 1616 0.166888
7909 1616 0.166888
8143 1616 0.099116
9041 1616 0.166888
9898 1616 0.016689
603 1617 0.016689
1475 1617 0.016689
1619 1617 0.001669
1620 1617 0.001669
3464 1617 0.016689
3465 1617 0.016689
3536 1617 0.016689
4967 1617 0.005674
6113 1617 0.001669
6680 1617 0.005674
6743 1617 0.009912
7527 1617 0.016689
7797 1617 0.016689
9041 1617 0.016689
530 1618 0.028351
622 1618 0.283515
1049 1618 0.038516
1713 1618 0.283515
4389 1618 0.038516
5776 1618 0.385159
5823 1618 0.038516
6038 1618 0.028351
6318 1618 0.099116
7375 1618 0.385159
7509 1618 0.099116
8570 1618 0.038516
8654 1618 0.283515
9367 1618 0.028351
9923 1618 0.283515
311 1619 0.001669
603 1619 0.016689
1617 1619 0.001669
1620 1619 0.001669
3388 1619 0.001669
3464 1619 0.016689
4545 1619 0.016689
7527 1619 0.016689
7858 1619 0.016689
8016 1619 0.016689
8975 1619 0.016689
311 1620 0.001669
603 1620 0.016689
1617 1620 0.001669
1619 1620 0.001669
2411 1620 0.001669
3388 1620 0.001669
3464 1620 0.016689
3465 1620 0.016689
7082 1620 0.001669
7527 1620 0.016689
7858 1620 0.016689
7865 1620 0.016689
8811 1620 0.001669
924 1621 0.001669
2588 1621 0.091100
3038 1621 0.016689
3489 1621 0.016689
4967 1621 0.001669
117 1622 0.016689
1217 1622 0.056743
4121 1622 0.166888
6635 1622 0.567433
7031 1622 0.016689
8756 1622 0.166888
9736 1622 0.016689
9905 1622 0.016689
1218 1623 0.016689
6635 1623 0.016689
6636 1623 0.016689
7909 1623 0.016689
9454 1623 0.001669
9965 1623 0.038516
1217 1624 0.001669
6209 1624 0.001669
6210 1624 0.016689
1218 1625 0.016689
1279 1625 0.016689
2029 1625 0.001669
2053 1625 0.001669
2560 1625 0.016689
2578 1625 0.016689
3207 1625 0.016689
3457 1625 0.001669
3872 1625 0.016689
3877 1625 0.001669
3908 1625 0.001669
3909 1625 0.016689
3911 1625 0.016689
3914 1625 0.016689
3916 1625 0.001669
4032 1625 0.001669
4141 1625 0.001669
4249 1625 0.056743
4250 1625 0.001669
4609 1625 0.001669
5421 1625 0.001669
6520 1625 0.016689
6550 1625 0.016689
6676 1625 0.016689
6735 1625 0.056743
7173 1625 0.016689
7445 1625 0.001669
7629 1625 0.008957
7969 1625 0.016689
8756 1625 0.016689
9656 1625 0.001669
2067 1626 0.091100
2174 1626 0.911002
2277 1626 0.911002
5477 1626 0.016689
5552 1626 0.016689
5571 1626 0.911002
6732 1626 0.166888
8125 1627 0.016689
2768 1628 0.609854
3639 1629 0.016689
9964 1629 0.091100
3 1630 0.001669
1951 1630 0.001669
2983 1630 0.001669
3300 1630 0.001669
3866 1630 0.016689
4407 1630 0.016689
6544 1630 0.016689
6988 1630 0.005674
6990 1630 0.056743
6993 1630 0.016689
7004 1630 0.005674
7010 1630 0.001669
7020 1630 0.016689
8062 1630 0.016689
9459 1630 0.001669
6159 1631 0.166888
1499 1632 0.016689
4210 1632 0.001669
7656 1632 0.016689
8133 1632 0.028351
6247 1633 0.009110
1220 1634 0.166888
1834 1634 0.166888
5427 1634 0.166888
6247 1634 0.016689
6817 1634 0.567433
7815 1634 0.166888
9037 1634 0.056743
6247 1635 0.016689
4328 1636 0.567433
4330 1636 0.089573
4331 1636 0.016689
5281 1636 0.016689
397 1637 0.010000
4671 1637 0.091100
5494 1637 0.060985
7585 1637 0.016689
9591 1638 0.016689
3 1639 0.001669
1153 1639 0.016689
1843 1639 0.016689
2074 1639 0.016689
2255 1639 0.016689
2919 1639 0.001669
3246 1639 0.001669
4865 1639 0.005674
8949 1639 0.005674
8997 1639 0.016689
500 1640 0.166888
1166 1640 0.166888
1840 1640 0.016689
1842 1640 0.166888
2255 1640 0.166888
2392 1640 0.166888
3074 1640 0.166888
3075 1640 0.166888
3080 1640 0.166888
3211 1640 0.016689
3983 1640 0.016689
3985 1640 0.166888
4754 1640 0.016689
5492 1640 0.016689
7479 1640 0.016689
8818 1640 0.016689
9013 1640 0.166888
9589 1640 0.166888
500 1641 0.016689
1840 1641 0.001669
1842 1641 0.016689
1843 1641 0.016689
2255 1641 0.016689
2392 1641 0.016689
3073 1641 0.001669
3205 1641 0.016689
4609 1641 0.001669
5492 1641 0.001669
9123 1641 0.016689
2597 1642 0.001669
3205 1642 0.016689
3985 1642 0.016689
4609 1642 0.001669
5492 1642 0.001669
458 1643 0.091100
2392 1643 0.911002
2615 1643 0.166888
3071 1643 0.911002
3080 1643 0.911002
5088 1644 0.060985
2428 1645 0.016689
4382 1645 0.166888
4426 1645 0.016689
4715 1645 0.166888
4717 1645 0.567433
4718 1645 0.567433
1660 1646 0.016689
1683 1646 0.016689
7609 1646 0.001669
7746 1646 0.016689
1461 1647 0.166888
1661 1647 0.166888
6510 1647 0.166888
7903 1647 0.166888
16 1648 0.166888
132 1648 0.166888
298 1648 0.567433
344 1648 0.166888
418 1648 0.166888
649 1648 0.166888
666 1648 0.567433
667 1648 0.567433
687 1648 0.016689
721 1648 0.283515
818 1648 0.166888
885 1648 0.016689
1215 1648 0.016689
1450 1648 0.016689
1529 1648 0.166888
1605 1648 0.016689
1677 1648 0.166888
1697 1648 0.166888
1734 1648 0.016689
1735 1648 0.016689
1909 1648 0.166888
1952 1648 0.166888
1962 1648 0.016689
1972 1648 0.166888
2013 1648 0.009912
2198 1648 0.166888
2240 1648 0.016689
2250 1648 0.016689
2436 1648 0.166888
2448 1648 0.166888
2483 1648 0.166888
2573 1648 0.016689
2685 1648 0.016689
2719 1648 0.166888
2779 1648 0.166888
3221 1648 0.166888
3416 1648 0.166888
3652 1648 0.166888
3930 1648 0.166888
3976 1648 0.166888
3990 1648 0.166888
4086 1648 0.016689
4219 1648 0.016689
4235 1648 0.166888
4325 1648 0.166888
4346 1648 0.016689
4633 1648 0.567433
4644 1648 0.016689
4650 1648 0.166888
5025 1648 0.016689
5328 1648 0.166888
5446 1648 0.166888
5598 1648 0.166888
5616 1648 0.016689
5751 1648 0.016689
5987 1648 0.016689
6067 1648 0.166888
6235 1648 0.166888
7169 1648 0.016689
7195 1648 0.166888
7201 1648 0.166888
7326 1648 0.166888
7634 1648 0.016689
7696 1648 0.283515
7782 1648 0.166888
7925 1648 0.283515
8050 1648 0.166888
8130 1648 0.166888
8133 1648 0.166888
8165 1648 0.166888
8256 1648 0.166888
8278 1648 0.166888
8516 1648 0.016689
8558 1648 0.166888
8588 1648 0.016689
8608 1648 0.166888
8612 1648 0.016689
8712 1648 0.016689
8756 1648 0.166888
8764 1648 0.016689
8769 1648 0.016689
8783 1648 0.016689
8833 1648 0.016689
8840 1648 0.016689
9014 1648 0.166888
9032 1648 0.166888
9408 1648 0.166888
9477 1648 0.166888
9920 1648 0.016689
746 1649 0.016689
1655 1649 0.016689
1660 1649 0.016689
3939 1649 0.005674
5403 1649 0.001669
5404 1649 0.001669
746 1650 0.016689
1654 1650 0.001669
1655 1650 0.016689
3939 1650 0.001669
5404 1650 0.001669
746 1651 0.166888
1352 1651 0.166888
3939 1651 0.016689
8906 1651 0.016689
4852 1652 0.016689
3307 1653 0.166888
4366 1653 0.166888
5867 1653 0.567433
6117 1653 0.016689
358 1654 0.001216
746 1654 0.016689
1650 1654 0.001669
2653 1654 0.001669
2909 1654 0.038516
3939 1654 0.008957
5018 1654 0.038516
5403 1654 0.001669
5404 1654 0.001669
6073 1654 0.003852
9005 1654 0.003852
746 1655 0.166888
1649 1655 0.016689
1650 1655 0.016689
3939 1655 0.089573
5404 1655 0.016689
201 1656 0.038516
4333 1656 0.038516
7156 1656 0.038516
1001 1657 0.016689
1373 1657 0.567433
1673 1657 0.911002
1680 1657 0.166888
1830 1657 0.016689
1909 1657 0.609854
2449 1657 0.911002
4043 1657 0.016689
4312 1657 0.166888
4373 1657 0.016689
5905 1657 0.166888
5907 1657 0.166888
5916 1657 0.091100
6684 1657 0.567433
746 1658 0.166888
3939 1658 0.016689
4836 1658 0.166888
8588 1658 0.016689
2440 1659 0.911002
3936 1659 0.166888
4673 1659 0.166888
4674 1659 0.166888
5105 1659 0.609854
6649 1659 0.911002
6728 1659 0.166888
8198 1659 0.060985
9175 1659 0.385159
27 1660 0.016689
272 1660 0.012160
358 1660 0.038516
1125 1660 0.016689
1541 1660 0.016689
1646 1660 0.016689
1649 1660 0.016689
1907 1660 0.016689
2225 1660 0.385159
2909 1660 0.385159
3939 1660 0.080401
4058 1660 0.166888
4061 1660 0.016689
4062 1660 0.166888
4545 1660 0.385159
5287 1660 0.166888
5403 1660 0.016689
5404 1660 0.016689
5870 1660 0.038516
5962 1660 0.166888
7925 1660 0.166888
8572 1660 0.016689
8599 1660 0.166888
8627 1660 0.016689
8646 1660 0.016689
8697 1660 0.166888
8723 1660 0.121597
8734 1660 0.166888
8906 1660 0.016689
9332 1660 0.038516
1601 1661 0.895726
1647 1661 0.166888
2353 1661 0.166888
3988 1661 0.016689
5508 1661 0.166888
5510 1661 0.016689
6556 1661 0.016689
7388 1661 0.567433
7389 1661 0.895726
7392 1661 0.166888
7903 1661 0.567433
8433 1661 0.016689
8548 1661 0.016689
8655 1661 0.016689
242 1662 0.006099
637 1662 0.060985
1087 1662 0.006099
1601 1662 0.056743
2493 1662 0.006099
4012 1662 0.016689
5508 1662 0.016689
5510 1662 0.001669
6280 1662 0.006099
6469 1662 0.060985
7771 1662 0.006099
7903 1662 0.016689
8655 1662 0.001669
8881 1662 0.060985
1736 1663 0.016689
1871 1663 0.016689
1952 1663 0.016689
3943 1663 0.016689
4236 1663 0.001669
4434 1663 0.016689
4746 1663 0.016689
6381 1663 0.016689
8013 1663 0.056743
9523 1663 0.089573
9758 1663 0.016689
856 1664 0.001669
1385 1664 0.001669
1745 1664 0.001669
1837 1664 0.016689
3205 1664 0.016689
4715 1664 0.016689
4717 1664 0.016689
7922 1665 0.003852
1258 1666 0.166888
3638 1666 0.166888
6116 1666 0.895726
6117 1666 0.056743
6131 1666 0.166888
6950 1666 0.016689
7843 1666 0.166888
1258 1667 0.016689
6116 1667 0.016689
1731 1668 0.001669
2040 1668 0.009110
2249 1668 0.003852
4333 1668 0.038516
5193 1668 0.016689
6116 1668 0.056743
6117 1668 0.001669
6142 1668 0.016689
7490 1668 0.016689
7536 1668 0.001669
7977 1668 0.001669
1258 1669 0.091100
3246 1669 0.001669
3252 1669 0.001669
6116 1669 0.016689
6117 1669 0.001669
6131 1669 0.016689
6137 1669 0.001669
6116 1670 0.166888
6117 1670 0.016689
4346 1671 0.006099
6116 1671 0.016689
6117 1671 0.005674
6154 1671 0.006099
1258 1672 0.016689
6116 1672 0.016689
6131 1672 0.016689
1426 1673 0.166888
1427 1673 0.166888
1657 1673 0.911002
1736 1673 0.166888
3193 1673 0.166888
3612 1673 0.166888
3932 1673 0.166888
4259 1673 0.016689
4269 1673 0.016689
4711 1673 0.016689
5421 1673 0.016689
6322 1673 0.016689
6624 1673 0.911002
6649 1673 0.166888
6910 1673 0.166888
7676 1673 0.016689
8949 1673 0.016689
1258 1674 0.016689
6116 1674 0.016689
6117 1674 0.001669
2909 1675 0.385159
5604 1675 0.091100
5607 1675 0.911002
5609 1675 0.060985
5713 1675 0.038516
8260 1675 0.060985
9895 1675 0.609854
9898 1675 0.016689
23 1676 0.016689
1287 1676 0.166888
1288 1676 0.567433
1291 1676 0.166888
1352 1676 0.166888
1678 1676 0.166888
1866 1676 0.016689
2168 1676 0.016689
2207 1676 0.166888
3281 1676 0.016689
3470 1676 0.028351
4259 1676 0.016689
4265 1676 0.166888
4266 1676 0.166888
4268 1676 0.016689
4272 1676 0.016689
5694 1676 0.016689
6371 1676 0.016689
6635 1676 0.166888
7620 1676 0.166888
8362 1676 0.166888
8475 1676 0.016689
8535 1676 0.895726
9253 1676 0.099116
93 1677 0.609854
122 1677 0.609854
288 1677 0.060985
584 1677 0.609854
649 1677 0.609854
757 1677 0.060985
798 1677 0.609854
842 1677 0.609854
958 1677 0.609854
1076 1677 0.060985
1288 1677 0.609854
1387 1677 0.060985
1648 1677 0.166888
2110 1677 0.609854
2168 1677 0.016689
4075 1677 0.166888
4252 1677 0.609854
4259 1677 0.091100
4269 1677 0.016689
4313 1677 0.060985
4902 1677 0.609854
5015 1677 0.060985
5616 1677 0.016689
5694 1677 0.091100
5783 1677 0.060985
6034 1677 0.166888
6037 1677 0.166888
6058 1677 0.016689
6600 1677 0.609854
6635 1677 0.166888
7620 1677 0.166888
7746 1677 0.911002
7771 1677 0.060985
8018 1677 0.060985
8226 1677 0.609854
8257 1677 0.609854
8308 1677 0.060985
8395 1677 0.609854
8475 1677 0.016689
8535 1677 0.166888
8543 1677 0.166888
8665 1677 0.060985
8783 1677 0.060985
8868 1677 0.060985
9001 1677 0.166888
9220 1677 0.060985
9307 1677 0.060985
9398 1677 0.060985
9510 1677 0.060985
9716 1677 0.609854
721 1678 0.609854
1059 1678 0.609854
1287 1678 0.609854
1288 1678 0.166888
1291 1678 0.166888
1352 1678 0.166888
1387 1678 0.060985
1456 1678 0.911002
1676 1678 0.166888
1808 1678 0.166888
2110 1678 0.609854
3512 1678 0.060985
4245 1678 0.009912
5395 1678 0.060985
5694 1678 0.016689
5787 1678 0.166888
6702 1678 0.060985
8237 1678 0.060985
8254 1678 0.060985
8475 1678 0.016689
8535 1678 0.166888
8828 1678 0.060985
8939 1678 0.060985
8950 1678 0.016689
9151 1678 0.060985
9398 1678 0.060985
1202 1679 0.166888
2212 1679 0.166888
2406 1679 0.166888
3046 1679 0.016689
7971 1679 0.385159
7973 1679 0.166888
7974 1679 0.080401
8463 1679 0.166888
9879 1679 0.166888
1502 1680 0.016689
1657 1680 0.166888
1870 1680 0.166888
3074 1680 0.567433
3075 1680 0.567433
5382 1680 0.166888
6430 1680 0.166888
8013 1680 0.166888
1574 1681 0.121597
1611 1681 0.121597
3045 1681 0.166888
3267 1681 0.012160
6450 1681 0.016689
7370 1681 0.166888
6679 1682 0.003852
124 1683 0.056743
150 1683 0.016689
202 1683 0.166888
350 1683 0.166888
356 1683 0.016689
677 1683 0.567433
756 1683 0.016689
1204 1683 0.166888
1512 1683 0.166888
1646 1683 0.016689
1689 1683 0.016689
3328 1683 0.166888
4352 1683 0.016689
4450 1683 0.016689
4611 1683 0.567433
4629 1683 0.166888
4673 1683 0.166888
5347 1683 0.567433
5564 1683 0.166888
6214 1683 0.056743
6566 1683 0.166888
6680 1683 0.098253
6787 1683 0.166888
7251 1683 0.016689
7411 1683 0.056743
7412 1683 0.166888
7414 1683 0.016689
7415 1683 0.166888
7447 1683 0.016689
7647 1683 0.567433
7648 1683 0.567433
7746 1683 0.166888
7747 1683 0.016689
8500 1683 0.166888
8529 1683 0.016689
8787 1683 0.166888
9215 1683 0.166888
9216 1683 0.016689
9417 1683 0.016689
9876 1683 0.166888
9898 1683 0.016689
9186 1684 0.009110
124 1685 0.005674
2401 1685 0.091100
4082 1685 0.001669
6680 1685 0.010000
6787 1685 0.056743
7411 1685 0.008957
7647 1685 0.099971
7648 1685 0.099971
7970 1685 0.091100
9736 1685 0.002835
124 1686 0.056743
2401 1686 0.166888
6680 1686 0.056743
7411 1686 0.016689
7647 1686 0.567433
7648 1686 0.567433
7649 1686 0.166888
7970 1686 0.166888
9215 1686 0.166888
4265 1687 0.166888
4266 1687 0.166888
4611 1687 0.166888
6680 1687 0.016689
6694 1687 0.089573
6696 1687 0.166888
7447 1687 0.016689
7647 1687 0.166888
7648 1687 0.166888
8529 1687 0.016689
9476 1687 0.166888
1204 1688 0.016689
1837 1688 0.056743
4266 1688 0.016689
6694 1688 0.001669
6696 1688 0.016689
7647 1688 0.016689
7962 1688 0.016689
1683 1689 0.016689
1919 1689 0.001669
2401 1689 0.091100
6768 1689 0.016689
7208 1689 0.009110
7647 1689 0.099773
7648 1689 0.098530
8359 1689 0.001669
8673 1689 0.009110
202 1690 0.016689
582 1690 0.060985
745 1690 0.001669
4273 1690 0.009110
6680 1690 0.009110
7746 1690 0.099971
1204 1691 0.016689
2218 1691 0.001669
2702 1691 0.001669
4878 1691 0.001669
9385 1692 0.028351
1705 1693 0.089573
4580 1693 0.016689
6583 1694 0.016689
9775 1694 0.000991
1326 1695 0.283515
1720 1695 0.836565
4333 1695 0.385159
4843 1695 0.028351
5369 1695 0.283515
7686 1695 0.283515
8473 1695 0.016689
201 1696 0.385159
848 1696 0.385159
1362 1696 0.028351
1840 1696 0.012160
2191 1696 0.385159
2249 1696 0.038516
2540 1696 0.385159
2909 1696 0.385159
4333 1696 0.385159
4860 1696 0.385159
5954 1696 0.385159
7649 1696 0.385159
7687 1696 0.038516
7774 1696 0.038516
7922 1696 0.038516
8511 1696 0.166888
9117 1696 0.385159
9677 1696 0.385159
9786 1696 0.385159
1648 1697 0.166888
1952 1697 0.166888
4633 1697 0.166888
1924 1698 0.001669
3013 1698 0.016689
4121 1698 0.016689
4545 1698 0.038516
4892 1698 0.016689
5436 1698 0.001669
9898 1698 0.001669
578 1699 0.166888
4836 1699 0.166888
6782 1699 0.567433
1291 1700 0.166888
1590 1700 0.016689
1591 1700 0.166888
2366 1700 0.166888
3021 1700 0.016689
3657 1700 0.166888
4176 1700 0.016689
4204 1700 0.016689
4907 1700 0.016689
5259 1700 0.016689
5280 1700 0.016689
5282 1700 0.016689
5447 1700 0.166888
5879 1700 0.016689
5962 1700 0.166888
6339 1700 0.016689
7078 1700 0.166888
7388 1700 0.166888
7389 1700 0.567433
7392 1700 0.166888
7684 1700 0.166888
8990 1700 0.166888
9119 1700 0.016689
9123 1700 0.166888
9160 1700 0.166888
9485 1700 0.166888
9821 1700 0.166888
9896 1700 0.166888
1889 1701 0.166888
1890 1701 0.166888
3892 1701 0.166888
6819 1701 0.166888
7448 1701 0.166888
8501 1701 0.166888
9546 1701 0.911002
1875 1702 0.166888
3073 1702 0.091100
3075 1702 0.166888
3658 1702 0.016689
3660 1702 0.091100
5215 1702 0.911002
8988 1702 0.091100
3075 1703 0.166888
458 1704 0.001669
3073 1704 0.001669
3077 1704 0.016689
3658 1704 0.001669
622 1705 0.028351
1001 1705 0.001669
1147 1705 0.016689
1693 1705 0.089573
1708 1705 0.091100
1710 1705 0.016689
4009 1705 0.016689
4430 1705 0.001669
6245 1705 0.001669
8133 1705 0.009912
1001 1706 0.001669
4009 1706 0.016689
4430 1706 0.001669
1001 1707 0.001669
1371 1707 0.016689
1708 1707 0.091100
1710 1707 0.056743
4009 1707 0.016689
350 1708 0.166888
1705 1708 0.091100
1707 1708 0.091100
3070 1708 0.911002
3074 1708 0.911002
3195 1708 0.091100
201 1709 0.385159
2249 1709 0.012160
4333 1709 0.385159
4860 1709 0.385159
5713 1709 0.012160
7774 1709 0.038516
8675 1709 0.038516
458 1710 0.016689
1705 1710 0.016689
1707 1710 0.056743
3070 1710 0.166888
3195 1710 0.016689
4711 1710 0.016689
8988 1710 0.016689
1712 1711 0.091100
2151 1711 0.016689
3641 1711 0.009912
4938 1711 0.001669
5120 1711 0.060985
6768 1711 0.016689
6786 1711 0.001669
7208 1711 0.005674
7858 1711 0.060985
288 1712 0.060985
596 1712 0.099116
1711 1712 0.091100
2058 1712 0.609854
2151 1712 1.000000
4337 1712 0.009912
5120 1712 0.609854
5703 1712 0.099116
5764 1712 0.283515
6095 1712 0.609854
6836 1712 0.099116
7208 1712 0.091100
8548 1712 0.016689
9509 1712 0.166888
49 1713 0.283515
63 1713 0.283515
213 1713 0.028351
274 1713 0.283515
365 1713 0.283515
384 1713 0.028351
577 1713 0.166888
581 1713 0.099116
679 1713 0.283515
934 1713 0.283515
1304 1713 0.166888
1474 1713 0.911002
1569 1713 0.028351
1618 1713 0.283515
1716 1713 0.028351
2067 1713 0.091100
2221 1713 0.283515
2668 1713 0.100000
3016 1713 0.283515
3230 1713 0.028351
3650 1713 0.283515
3795 1713 0.099116
4122 1713 0.283515
4265 1713 0.166888
4268 1713 0.091100
4425 1713 0.283515
4450 1713 0.028351
4580 1713 0.016689
4652 1713 0.283515
4838 1713 0.028351
4843 1713 0.028351
5057 1713 0.028351
5332 1713 0.283515
5369 1713 0.283515
5413 1713 0.283515
5421 1713 0.016689
5515 1713 0.028351
5520 1713 0.283515
5571 1713 0.911002
5586 1713 0.028351
5644 1713 0.009912
5693 1713 0.166888
5695 1713 0.028351
5725 1713 0.028351
5955 1713 0.028351
6044 1713 0.166888
6153 1713 0.028351
6231 1713 0.283515
6245 1713 0.028351
6359 1713 0.283515
6431 1713 0.091100
6516 1713 0.009912
6546 1713 0.009912
6629 1713 0.099116
6742 1713 0.283515
6756 1713 0.166888
6828 1713 0.283515
6868 1713 0.283515
7000 1713 0.028351
7164 1713 0.587320
7172 1713 0.016689
7178 1713 0.028351
7468 1713 0.283515
7501 1713 0.283515
7562 1713 0.283515
7665 1713 0.283515
7748 1713 0.028351
7765 1713 0.016689
7783 1713 0.166888
7814 1713 0.028351
7907 1713 0.098764
7913 1713 0.609854
7937 1713 0.166888
7974 1713 0.016689
7992 1713 1.000000
8448 1713 0.283515
8535 1713 0.283515
9041 1713 0.283515
9048 1713 0.283515
9101 1713 0.283515
9114 1713 0.166888
9200 1713 0.911002
9338 1713 0.283515
9627 1713 0.028351
9752 1713 0.283515
9879 1713 0.099116
9955 1713 0.283515
829 1714 0.166888
1718 1714 0.121597
1719 1714 0.121597
7907 1714 0.012160
584 1715 0.038516
3636 1715 0.028351
7974 1715 0.001669
8013 1715 0.028351
9923 1715 0.028351
1713 1716 0.028351
3649 1716 0.002835
6038 1716 0.002835
7696 1716 0.028351
7746 1716 0.100000
8889 1716 0.002835
9367 1716 0.002835
8815 1717 0.001669
201 1718 0.385159
1291 1718 0.982533
1292 1718 0.098253
1453 1718 0.166888
1714 1718 0.121597
1720 1718 1.000000
1763 1718 0.385159
1840 1718 0.038516
2249 1718 0.038516
2909 1718 0.385159
3446 1718 0.091100
4333 1718 0.385159
7151 1718 0.038516
7686 1718 0.836565
9677 1718 0.385159
9786 1718 0.385159
9826 1718 0.009912
201 1719 0.385159
978 1719 0.009912
1220 1719 0.099116
1291 1719 0.166888
1339 1719 0.166888
1340 1719 0.166888
1491 1719 0.009912
1714 1719 0.121597
1720 1719 0.999997
1784 1719 0.121597
2249 1719 0.038516
2540 1719 0.385159
2785 1719 0.166888
2909 1719 0.385159
3148 1719 0.009912
3913 1719 0.385159
3944 1719 0.166888
4103 1719 0.166888
4333 1719 0.385159
5954 1719 0.385159
6034 1719 0.166888
6879 1719 0.166888
7765 1719 0.056743
7774 1719 0.038516
7907 1719 0.099809
7922 1719 0.038516
8675 1719 0.038516
8685 1719 0.028351
9771 1719 0.283515
9786 1719 0.385159
9898 1719 0.098530
15 1720 0.099116
47 1720 0.609854
213 1720 0.028351
250 1720 0.283515
274 1720 0.283515
377 1720 0.028351
387 1720 0.283515
577 1720 0.166888
740 1720 0.166888
928 1720 0.028351
1058 1720 0.009912
1326 1720 0.283515
1440 1720 0.028351
1584 1720 0.283515
1695 1720 0.836565
1718 1720 1.000000
1719 1720 0.999997
1723 1720 0.028351
1753 1720 0.060985
2013 1720 0.100000
2026 1720 1.000000
2115 1720 0.028351
2454 1720 0.028351
3371 1720 0.028351
3446 1720 0.091100
3547 1720 0.283515
3563 1720 0.283515
3696 1720 0.028351
3849 1720 0.609854
3944 1720 0.836565
3963 1720 0.283515
4534 1720 0.283515
4916 1720 0.283515
5184 1720 0.166888
5227 1720 0.028351
5749 1720 0.028351
5885 1720 0.100000
6014 1720 0.283515
6021 1720 0.283515
6047 1720 1.000000
6359 1720 0.099116
6388 1720 0.028351
6490 1720 0.028351
6516 1720 0.028351
6518 1720 0.283515
6560 1720 0.028351
6619 1720 0.283515
6904 1720 0.283515
6952 1720 0.283515
7245 1720 0.016689
7284 1720 1.000000
7333 1720 0.166888
7381 1720 0.283515
7974 1720 0.016689
7992 1720 1.000000
8075 1720 0.283515
8201 1720 0.283515
8271 1720 0.283515
8549 1720 0.911002
8747 1720 0.009912
8756 1720 0.283515
9411 1720 0.028351
9612 1720 0.098512
9655 1720 0.283515
9722 1720 0.283515
9986 1720 0.283515
3372 1721 0.056743
5647 1721 0.016689
5694 1721 0.016689
5787 1721 0.166888
7746 1721 0.166888
8065 1721 0.166888
3472 1722 0.166888
4423 1722 0.166888
6643 1722 0.012160
134 1723 0.001669
350 1723 0.058732
1720 1723 0.028351
1756 1723 0.089573
1848 1723 0.005674
1849 1723 0.016689
1850 1723 0.009110
1851 1723 0.016689
1853 1723 0.009110
1854 1723 0.001669
1855 1723 0.089573
2013 1723 0.000991
3172 1723 0.001669
5618 1723 0.000991
134 1724 0.001669
1756 1724 0.016689
1849 1724 0.016689
1851 1724 0.016689
692 1725 0.002835
1756 1725 0.016689
1850 1725 0.001669
1851 1725 0.016689
1853 1725 0.001669
1756 1726 0.056743
1850 1726 0.001669
1851 1726 0.056743
1853 1726 0.001669
1854 1726 0.001669
3172 1726 0.001669
7083 1726 0.016689
1756 1727 0.016689
1849 1727 0.089573
1850 1727 0.001669
1851 1727 0.016689
1853 1727 0.001669
1854 1727 0.001669
1855 1727 0.016689
1856 1727 0.016689
393 1728 0.001669
1855 1728 0.056743
1856 1728 0.016689
6538 1728 0.001669
6754 1728 0.091100
7019 1728 0.016689
7445 1728 0.009110
7684 1728 0.016689
8756 1728 0.091100
9668 1728 0.016689
1592 1729 0.016689
1849 1729 0.016689
1850 1729 0.001669
1855 1729 0.056743
1856 1729 0.016689
1859 1729 0.056743
1860 1729 0.016689
2179 1729 0.001669
2399 1729 0.001669
3276 1729 0.001669
3292 1729 0.001669
5287 1729 0.016689
5689 1729 0.016689
6538 1729 0.001669
6754 1729 0.016689
7019 1729 0.016689
7445 1729 0.001669
8756 1729 0.016689
9663 1729 0.001669
9668 1729 0.016689
9987 1729 0.001669
1850 1730 0.056743
1858 1730 0.166888
5689 1730 0.166888
1181 1731 0.005674
1668 1731 0.001669
1736 1731 0.098253
1869 1731 0.001669
1870 1731 0.016689
3205 1731 0.016689
3491 1731 0.016689
4190 1731 0.016689
5387 1731 0.016689
7935 1731 0.016689
8375 1731 0.016689
2208 1732 0.016689
2320 1732 0.016689
2323 1732 0.166888
4803 1732 0.166888
5752 1732 0.016689
6514 1732 0.016689
7413 1732 0.166888
7444 1732 0.016689
9550 1732 0.016689
9847 1732 0.016689
9916 1732 0.016689
9946 1732 0.283515
1137 1733 0.099116
2785 1733 0.099116
5853 1733 0.099116
1648 1734 0.016689
8390 1734 0.016689
8548 1734 0.001669
1648 1735 0.016689
8548 1735 0.001669
36 1736 0.016689
51 1736 0.567433
126 1736 0.056743
175 1736 0.567433
293 1736 0.166888
340 1736 0.016689
744 1736 0.166888
1217 1736 0.099729
1352 1736 0.166888
1355 1736 0.166888
1499 1736 0.567433
1663 1736 0.016689
1673 1736 0.166888
1731 1736 0.098253
1756 1736 0.166888
1784 1736 0.166888
1840 1736 0.016689
1866 1736 0.056743
1867 1736 0.567433
1869 1736 0.098253
1870 1736 0.166888
1871 1736 0.166888
1874 1736 0.016689
1889 1736 0.166888
1946 1736 0.166888
2028 1736 0.016689
2292 1736 0.166888
2489 1736 0.016689
2588 1736 0.166888
2592 1736 0.567433
2905 1736 0.016689
3074 1736 0.166888
3205 1736 0.999990
3206 1736 0.166888
3207 1736 0.567433
3208 1736 0.016689
3429 1736 0.166888
3463 1736 0.016689
3672 1736 0.016689
3795 1736 0.166888
3873 1736 0.166888
3892 1736 0.166888
3899 1736 0.166888
3932 1736 0.567433
3943 1736 0.166888
3949 1736 0.016689
3997 1736 0.166888
4064 1736 0.016689
4065 1736 0.016689
4077 1736 0.166888
4079 1736 0.166888
4376 1736 0.166888
4502 1736 0.016689
4524 1736 0.567433
4609 1736 0.016689
4852 1736 0.016689
4899 1736 0.099116
5215 1736 0.166888
5378 1736 0.016689
5386 1736 0.166888
5387 1736 0.166888
5394 1736 0.166888
5421 1736 0.099994
5423 1736 0.016689
5425 1736 0.166888
5427 1736 0.166888
5428 1736 0.166888
5446 1736 0.567433
5505 1736 0.016689
5962 1736 0.166888
5980 1736 0.016689
6005 1736 0.166888
6034 1736 0.166888
6044 1736 0.567433
6089 1736 0.089573
6116 1736 0.166888
6141 1736 0.166888
6415 1736 0.166888
6439 1736 0.016689
6503 1736 0.999586
6507 1736 0.567433
6520 1736 0.166888
6529 1736 0.895726
6551 1736 0.166888
6556 1736 0.056743
6560 1736 0.016689
6612 1736 0.016689
6676 1736 0.567433
6761 1736 0.567433
6980 1736 0.166888
7173 1736 0.895726
7381 1736 0.166888
7390 1736 0.567433
7391 1736 0.016689
7400 1736 0.166888
7401 1736 0.166888
7445 1736 0.089573
7490 1736 1.000000
7492 1736 0.166888
7494 1736 0.166888
7495 1736 0.567433
7535 1736 0.016689
7655 1736 0.166888
7692 1736 0.166888
7843 1736 0.166888
7909 1736 0.166888
7910 1736 0.982533
7924 1736 0.567433
7976 1736 0.166888
8304 1736 0.166888
8378 1736 0.166888
8399 1736 0.166888
8435 1736 0.567433
8474 1736 0.567433
8490 1736 0.166888
8526 1736 0.016689
8558 1736 0.166888
8570 1736 0.016689
8756 1736 0.567433
8981 1736 0.166888
8988 1736 0.016689
8999 1736 0.016689
9038 1736 0.016689
9053 1736 0.099959
9061 1736 0.166888
9087 1736 0.166888
9100 1736 0.016689
9200 1736 0.567433
9299 1736 0.166888
9300 1736 0.166888
9324 1736 0.016689
9414 1736 0.166888
9709 1736 0.166888
9758 1736 0.166888
9946 1736 0.283515
9959 1736 0.016689
9993 1736 0.016689
340 1737 0.016689
1204 1737 0.166888
1291 1737 0.166888
1837 1737 0.166888
3936 1737 0.166888
4587 1737 0.166888
4588 1737 0.166888
4661 1737 0.016689
5395 1737 0.016689
6235 1737 0.166888
6728 1737 0.166888
7411 1737 0.016689
7746 1737 0.166888
3456 1738 0.016689
3478 1738 0.001669
4916 1738 0.009912
5482 1738 0.000991
7409 1738 0.001669
335 1739 0.016689
485 1739 0.056743
1837 1739 0.016689
1889 1739 0.056743
3327 1739 0.001669
3646 1739 0.056743
4233 1739 0.009973
4242 1739 0.016689
4638 1739 0.016689
6680 1739 0.001669
6728 1739 0.056743
7334 1739 0.016689
7556 1739 0.001669
7560 1739 0.016689
7585 1739 0.016689
7645 1739 0.016689
7962 1739 0.016689
8049 1739 0.001669
8501 1739 0.016689
9034 1739 0.016689
9313 1739 0.016689
9329 1739 0.099959
9766 1739 0.016689
4661 1740 0.016689
6982 1741 0.016689
2139 1742 0.012160
6073 1742 0.003852
9745 1742 0.038516
250 1743 0.028351
1491 1743 0.000991
3148 1743 0.000991
201 1744 0.385159
1750 1744 0.166888
1770 1744 0.911002
3913 1744 0.385159
5713 1744 0.038516
6658 1744 0.609854
7774 1744 0.038516
7922 1744 0.038516
9046 1744 0.911002
9804 1744 0.911002
9806 1744 0.166888
856 1745 0.001669
1664 1745 0.001669
637 1746 0.609854
2158 1746 0.609854
6618 1747 0.060985
649 1748 0.060985
4346 1748 0.006099
5446 1748 0.060985
6280 1749 0.006099
201 1750 0.121597
1744 1750 0.166888
1754 1750 0.166888
2498 1750 0.166888
2966 1750 0.016689
5957 1750 0.038516
6044 1750 0.982533
6148 1750 0.999586
6150 1750 0.982533
7774 1750 0.038516
8588 1750 0.056743
8627 1750 0.056743
9206 1750 0.567433
9207 1750 0.166888
9208 1750 0.166888
9210 1750 0.166888
9659 1750 0.999586
9900 1750 0.016689
974 1751 0.001669
1539 1751 0.001669
2738 1751 0.001669
4268 1751 0.001669
5552 1751 0.001669
9216 1752 0.001669
1720 1753 0.060985
951 1754 0.012160
1204 1754 0.166888
1354 1754 0.166888
1370 1754 0.016689
1390 1754 0.016689
1409 1754 0.166888
1750 1754 0.166888
2809 1754 0.012160
4005 1754 1.000000
4159 1754 0.121597
4333 1754 0.385159
4947 1754 0.009912
5358 1754 0.012160
6679 1754 0.038516
9207 1754 0.121597
9208 1754 0.567433
9209 1754 0.121597
9210 1754 0.166888
9760 1754 0.121597
201 1755 0.012160
627 1755 0.016689
2249 1755 0.003852
2909 1755 0.038516
5954 1755 0.038516
7774 1755 0.003852
8599 1755 0.012160
9786 1755 0.038516
27 1756 0.016689
1178 1756 0.016689
1723 1756 0.089573
1724 1756 0.016689
1725 1756 0.016689
1726 1756 0.056743
1727 1756 0.016689
1736 1756 0.166888
3205 1756 0.166888
5320 1756 0.166888
5387 1756 0.166888
6415 1756 0.166888
6529 1756 0.166888
6676 1756 0.166888
7173 1756 0.166888
7252 1756 0.166888
7684 1756 0.166888
7724 1756 0.166888
9053 1756 0.016689
85 1757 0.001669
1499 1757 0.016689
2065 1757 0.016689
2804 1757 0.016689
2855 1757 0.001669
3877 1757 0.001669
213 1758 0.002835
2559 1758 0.028351
3459 1758 0.002835
4005 1758 0.028351
4122 1758 0.028351
4216 1758 0.028351
5276 1758 0.002835
5369 1758 0.028351
5602 1758 0.000991
5955 1758 0.002835
6251 1758 0.002835
6560 1758 0.000991
7547 1758 0.028351
7849 1758 0.028351
9722 1758 0.028351
9986 1758 0.028351
8377 1759 0.001669
4898 1760 0.060985
5394 1760 0.012160
409 1761 0.166888
1765 1761 0.121597
1768 1761 0.855829
1769 1761 0.567433
2738 1761 0.016689
3012 1761 0.121597
9044 1761 0.121597
9055 1761 0.475480
9936 1761 0.009912
1784 1762 0.038516
212 1763 0.385159
271 1763 0.012160
319 1763 0.121597
1155 1763 0.012160
1522 1763 0.121597
1558 1763 0.038516
1607 1763 0.038516
1718 1763 0.385159
1765 1763 0.121597
1768 1763 0.475480
1769 1763 0.475480
1847 1763 0.385159
1888 1763 0.012160
1991 1763 0.385159
2195 1763 0.038516
2554 1763 0.012160
2556 1763 0.385159
2730 1763 0.038516
2753 1763 0.385159
2925 1763 0.121597
3012 1763 0.121597
3036 1763 0.121597
3931 1763 0.385159
4477 1763 0.121597
4570 1763 0.385159
4831 1763 0.121597
5086 1763 0.121597
5163 1763 0.012160
5598 1763 0.121597
5983 1763 0.012160
6126 1763 0.385159
6560 1763 0.012160
6905 1763 0.121597
7760 1763 0.012160
8334 1763 0.385159
8510 1763 0.121597
9044 1763 0.121597
9047 1763 0.121597
9050 1763 0.121597
9055 1763 0.121597
9319 1763 0.121597
1765 1764 0.166888
2925 1764 0.166888
4860 1764 0.166888
8588 1764 0.056743
9044 1764 0.166888
1761 1765 0.121597
1763 1765 0.121597
1764 1765 0.166888
1766 1765 0.100000
1767 1765 0.999993
1768 1765 0.895726
1769 1765 0.166888
1819 1765 0.016689
3196 1765 0.567433
4860 1765 0.385159
5461 1765 0.911002
6034 1765 0.166888
6037 1765 0.166888
6058 1765 0.016689
6190 1765 0.091100
6279 1765 0.385159
7774 1765 0.038516
7913 1765 0.609854
8972 1765 0.016689
8987 1765 0.895726
9025 1765 0.099773
9055 1765 0.911002
272 1766 0.001216
1258 1766 0.016689
1291 1766 0.089573
1292 1766 0.008957
1765 1766 0.100000
1875 1766 0.016689
2517 1766 0.038516
2553 1766 0.100000
4534 1766 0.009912
4629 1766 0.089573
5681 1766 0.006099
5787 1766 0.016689
6116 1766 0.099729
6883 1766 0.001669
7617 1766 0.001669
8972 1766 0.001669
9501 1766 0.016689
9675 1766 0.016689
1765 1767 0.999993
848 1768 0.121597
1761 1768 0.855829
1763 1768 0.475480
1765 1768 0.895726
1770 1768 0.166888
1840 1768 0.038516
2128 1768 0.166888
2316 1768 0.166888
2738 1768 0.016689
2925 1768 0.166888
3012 1768 0.166888
3476 1768 0.099116
3643 1768 0.166888
4036 1768 0.385159
4284 1768 0.012160
4333 1768 0.385159
4605 1768 0.016689
4860 1768 0.804006
5175 1768 0.012160
5954 1768 0.385159
7774 1768 0.038516
8987 1768 0.567433
9595 1768 0.166888
9786 1768 0.385159
729 1769 0.385159
1761 1769 0.567433
1763 1769 0.475480
1765 1769 0.166888
1770 1769 0.166888
3942 1769 0.385159
4284 1769 0.012160
4605 1769 0.016689
7245 1769 0.016689
8588 1769 0.016689
8987 1769 0.166888
9044 1769 0.166888
9604 1769 0.385159
1291 1770 0.166888
1296 1770 0.166888
1744 1770 0.911002
1768 1770 0.166888
1769 1770 0.166888
2128 1770 0.166888
9047 1770 0.166888
9049 1770 0.911002
9210 1770 0.999955
9357 1770 0.016689
9786 1770 0.385159
1577 1771 0.099999
2067 1771 0.091100
6834 1771 0.911002
7116 1771 0.166888
7667 1771 0.166888
7962 1771 0.166888
4144 1772 0.016689
6556 1772 0.001669
989 1773 0.056743
1281 1773 0.016689
1785 1773 0.089573
4212 1773 0.005674
5360 1773 0.008957
5361 1773 0.016689
7774 1774 0.003852
989 1775 0.056743
1271 1775 0.001669
1272 1775 0.016689
1776 1775 0.016689
1801 1775 0.001669
1921 1775 0.001669
1923 1775 0.016689
1926 1775 0.016689
3221 1775 0.016689
3455 1775 0.001669
3905 1775 0.016689
4043 1775 0.001669
4095 1775 0.001669
4212 1775 0.005674
4218 1775 0.016689
4850 1775 0.016689
5360 1775 0.001669
5371 1775 0.016689
5434 1775 0.056743
7015 1775 0.016689
7020 1775 0.016689
7330 1775 0.016689
7651 1775 0.008957
7655 1775 0.016689
7671 1775 0.016689
7708 1775 0.016689
7912 1775 0.016689
8062 1775 0.016689
8498 1775 0.001669
8984 1775 0.016689
1775 1776 0.016689
6201 1776 0.056743
334 1777 0.166888
364 1777 0.895726
1241 1777 0.166888
3414 1777 0.895726
3555 1777 0.166888
3557 1777 0.166888
4048 1777 0.166888
4049 1777 0.567433
4055 1777 0.567433
5023 1777 0.016689
7086 1777 0.567433
7962 1777 0.166888
8425 1777 0.089573
1909 1778 0.060985
1909 1779 0.609854
2718 1779 0.166888
4681 1779 0.166888
3544 1780 0.016689
4673 1780 0.166888
4684 1780 0.911002
6680 1780 0.091100
6724 1780 0.166888
7411 1780 0.016689
4497 1781 0.001669
5261 1781 0.001669
5772 1781 0.016689
8268 1781 0.016689
7746 1782 0.100000
9041 1782 0.009912
9923 1782 0.028351
4202 1783 0.166888
9007 1783 0.166888
105 1784 0.038516
484 1784 0.385159
1204 1784 0.166888
1522 1784 0.121597
1719 1784 0.121597
1736 1784 0.166888
1762 1784 0.038516
1837 1784 0.166888
1867 1784 0.166888
1888 1784 0.012160
1895 1784 0.385159
1909 1784 0.385159
2281 1784 0.121597
2785 1784 0.385159
2832 1784 0.012160
3676 1784 0.038516
3931 1784 0.121597
3936 1784 0.166888
4086 1784 0.012160
4097 1784 0.012160
4488 1784 0.385159
4545 1784 0.166888
4623 1784 0.121597
4673 1784 0.166888
4831 1784 0.121597
5407 1784 0.038516
5544 1784 0.038516
6097 1784 0.385159
7372 1784 0.038516
7422 1784 0.385159
7562 1784 0.166888
7576 1784 0.121597
8422 1784 0.121597
8568 1784 0.038516
9067 1784 0.385159
9068 1784 0.038516
9647 1784 0.016689
9782 1784 0.012160
9918 1784 0.385159
598 1785 0.099116
1368 1785 0.166888
1371 1785 0.166888
1773 1785 0.089573
2686 1785 0.895726
3498 1785 0.166888
3639 1785 0.166888
3757 1785 0.166888
3791 1785 0.016689
3799 1785 0.567433
3826 1785 0.016689
4034 1785 0.016689
4140 1785 0.016689
4151 1785 0.016689
4218 1785 0.567433
4432 1785 0.166888
4580 1785 0.016689
4686 1785 0.016689
4838 1785 0.016689
5193 1785 0.166888
5197 1785 0.166888
6004 1785 0.166888
6224 1785 0.166888
7172 1785 0.016689
7660 1785 0.166888
9092 1785 0.166888
9699 1785 0.166888
6021 1786 0.166888
2639 1787 0.016689
2822 1787 0.001669
7251 1787 0.001669
7843 1787 0.016689
9007 1787 0.016689
7509 1788 0.016689
7512 1788 0.016689
8919 1788 0.016689
9003 1788 0.001216
5196 1789 0.060985
6245 1789 0.001669
6892 1789 0.060985
6124 1790 0.038516
7922 1790 0.003852
9175 1790 0.038516
617 1791 0.012160
2303 1791 0.001669
5867 1791 0.016689
7971 1791 0.080401
7974 1791 0.004755
340 1792 0.016689
1204 1792 0.166888
1258 1792 0.895726
1837 1792 0.166888
2440 1792 0.166888
2664 1792 0.099116
3205 1792 0.166888
3207 1792 0.166888
3699 1792 0.166888
3701 1792 0.166888
3703 1792 0.016689
6116 1792 0.895726
6117 1792 0.056743
6131 1792 0.166888
6133 1792 0.166888
6137 1792 0.056743
6141 1792 0.567433
6143 1792 0.166888
7370 1792 0.166888
7447 1792 0.016689
7450 1792 0.016689
8995 1792 0.016689
9340 1792 0.166888
9568 1792 0.166888
6793 1793 0.001669
8037 1794 0.000991
1258 1795 0.166888
1339 1795 0.911002
3701 1795 0.166888
6131 1795 0.166888
6137 1795 0.016689
7597 1795 0.166888
8975 1795 0.166888
2440 1796 0.166888
3699 1796 0.166888
3701 1796 0.166888
3703 1796 0.016689
6130 1796 0.166888
6133 1796 0.166888
7450 1796 0.056743
7650 1797 0.016689
649 1798 0.060985
4285 1798 0.006099
9548 1798 0.060985
7812 1799 0.001669
8810 1799 0.001669
166 1800 0.016689
1499 1801 0.016689
1775 1801 0.001669
1952 1801 0.016689
1962 1801 0.001669
1964 1801 0.016689
1966 1801 0.001669
2008 1801 0.016689
2061 1801 0.016689
4157 1801 0.016689
4210 1801 0.001669
4211 1801 0.001669
4251 1801 0.001669
4379 1801 0.005674
4486 1801 0.016689
6201 1801 0.001669
6809 1801 0.001669
6972 1801 0.016689
7426 1801 0.016689
4032 1802 0.005674
4075 1802 0.016689
3214 1803 0.016689
3215 1803 0.166888
8483 1803 0.609854
6957 1804 0.001669
4376 1805 0.016689
9196 1806 0.016689
327 1807 0.609854
622 1807 0.283515
2015 1807 0.060985
2356 1807 0.016689
2926 1807 0.911002
4190 1807 0.999708
5822 1807 0.028351
6756 1807 0.911002
7133 1807 0.016689
7166 1807 0.100000
7167 1807 0.283515
9154 1807 0.911002
9271 1807 0.060985
9437 1807 0.166888
9864 1807 0.166888
617 1808 0.121597
1678 1808 0.166888
3307 1808 0.166888
4366 1808 0.166888
4892 1808 0.166888
7506 1808 0.166888
7971 1808 0.166888
7974 1808 0.012160
7976 1808 0.166888
9023 1808 0.038516
7913 1809 0.060985
3419 1810 0.001669
7858 1811 0.016689
1959 1812 0.001669
4190 1813 0.016689
6629 1813 0.016689
6630 1813 0.001669
7954 1814 0.016689
4828 1815 0.016689
4264 1816 0.001669
4273 1816 0.001669
99 1817 0.166888
71 1818 0.166888
296 1818 0.166888
675 1818 0.283515
1355 1818 0.166888
1357 1818 0.016689
1603 1818 0.166888
1616 1818 0.166888
2028 1818 0.089573
2032 1818 0.166888
2144 1818 0.166888
2528 1818 0.016689
3205 1818 0.911002
3946 1818 0.016689
4376 1818 0.166888
4568 1818 0.016689
4606 1818 0.016689
5777 1818 0.009912
6556 1818 0.056743
7445 1818 0.016689
7536 1818 0.091100
7692 1818 0.567433
7939 1818 0.166888
8644 1818 0.016689
9254 1818 0.016689
9807 1818 0.911002
1765 1819 0.016689
2648 1820 0.091100
3936 1821 0.016689
4879 1821 0.001669
8221 1822 0.060985
3551 1823 0.016689
3862 1824 0.091100
7247 1824 0.016689
7306 1824 0.911002
7656 1824 0.911002
7658 1824 0.166888
7659 1824 0.166888
7661 1824 0.016689
7662 1824 0.016689
7663 1824 0.166888
9284 1824 0.091100
9458 1824 0.166888
2329 1825 0.016689
3298 1825 0.166888
4076 1825 0.016689
4580 1825 0.016689
5430 1825 0.016689
7976 1825 0.166888
8655 1826 0.001669
9813 1826 0.012160
448 1827 0.006099
1909 1827 0.060985
3031 1827 0.060985
3205 1827 0.016689
3565 1827 0.060985
3623 1827 0.016689
9437 1827 0.016689
56 1828 0.100000
671 1828 0.028351
1831 1828 0.028351
2135 1828 0.028351
2777 1828 0.028351
2994 1828 0.002835
3507 1828 0.028351
3518 1828 0.028351
3629 1828 0.002835
3953 1828 0.028351
4076 1828 0.001669
4302 1828 0.028351
6536 1828 0.028351
6691 1828 0.028351
7213 1828 0.002835
7815 1828 0.028351
9275 1828 0.009912
2716 1829 0.001669
1657 1830 0.016689
9176 1830 0.001669
274 1831 0.283515
1828 1831 0.028351
2092 1831 0.038516
4338 1831 0.012160
7523 1831 0.016689
8098 1831 0.009912
2057 1832 0.166888
6604 1832 0.012160
7430 1832 0.012160
9183 1833 0.166888
14 1834 0.166888
261 1834 0.166888
745 1834 0.016689
1263 1834 0.016689
1634 1834 0.166888
2047 1834 0.166888
2906 1834 0.166888
3276 1834 0.016689
3463 1834 0.016689
4299 1834 0.166888
4302 1834 0.166888
4303 1834 0.016689
4304 1834 0.166888
4417 1834 0.016689
4536 1834 0.166888
4726 1834 0.016689
4871 1834 0.016689
5295 1834 0.166888
5324 1834 0.016689
5436 1834 0.016689
5818 1834 0.166888
5844 1834 0.166888
6523 1834 0.166888
7329 1834 0.166888
7447 1834 0.016689
7499 1834 0.166888
7581 1834 0.166888
7667 1834 0.166888
7811 1834 0.016689
7909 1834 0.166888
7971 1834 0.166888
7974 1834 0.016689
7976 1834 0.166888
7977 1834 0.016689
8057 1834 0.166888
8641 1834 0.166888
8802 1834 0.016689
9041 1834 0.166888
9568 1834 0.166888
9636 1834 0.016689
9807 1834 0.166888
2328 1835 0.009912
2501 1835 0.002835
5147 1835 0.002835
6245 1836 0.001669
14 1837 0.166888
80 1837 0.016689
147 1837 0.016689
243 1837 0.166888
245 1837 0.056743
262 1837 0.016689
280 1837 0.016689
291 1837 0.016689
312 1837 0.016689
334 1837 0.166888
335 1837 0.166888
336 1837 0.016689
340 1837 0.016689
347 1837 0.166888
350 1837 0.166888
391 1837 0.166888
586 1837 0.166888
622 1837 0.283515
684 1837 0.166888
1000 1837 0.016689
1013 1837 0.016689
1149 1837 0.016689
1151 1837 0.016689
1204 1837 0.166888
1229 1837 0.016689
1231 1837 0.016689
1339 1837 0.166888
1340 1837 0.166888
1352 1837 0.166888
1489 1837 0.166888
1496 1837 0.016689
1504 1837 0.016689
1664 1837 0.016689
1688 1837 0.056743
1737 1837 0.166888
1739 1837 0.016689
1784 1837 0.166888
1792 1837 0.166888
1838 1837 0.166888
1875 1837 0.166888
1889 1837 0.166888
1898 1837 0.166888
1899 1837 0.166888
1900 1837 0.166888
1902 1837 0.016689
2026 1837 0.166888
2057 1837 0.166888
2143 1837 0.166888
2199 1837 0.166888
2217 1837 0.166888
2390 1837 0.166888
2393 1837 0.016689
2517 1837 0.567433
2572 1837 0.016689
2595 1837 0.016689
2745 1837 0.166888
2784 1837 0.166888
2817 1837 0.016689
2820 1837 0.166888
2851 1837 0.166888
2853 1837 0.166888
2947 1837 0.166888
3198 1837 0.016689
3320 1837 0.166888
3500 1837 0.567433
3539 1837 0.166888
3540 1837 0.567433
3548 1837 0.166888
3567 1837 0.166888
3578 1837 0.016689
3583 1837 0.166888
3584 1837 0.166888
3585 1837 0.016689
3586 1837 0.016689
3587 1837 0.016689
3588 1837 0.166888
3590 1837 0.016689
3598 1837 0.166888
3624 1837 0.166888
3859 1837 0.166888
3860 1837 0.166888
3885 1837 0.166888
3886 1837 0.016689
3887 1837 0.166888
3890 1837 0.016689
3892 1837 0.166888
3936 1837 0.166888
4050 1837 0.166888
4233 1837 0.016689
4264 1837 0.016689
4265 1837 0.567433
4266 1837 0.166888
4268 1837 0.016689
4272 1837 0.016689
4274 1837 0.016689
4351 1837 0.016689
4352 1837 0.016689
4357 1837 0.016689
4359 1837 0.166888
4360 1837 0.016689
4388 1837 0.016689
4409 1837 0.166888
4413 1837 0.166888
4449 1837 0.016689
4460 1837 0.166888
4468 1837 0.016689
4479 1837 0.016689
4538 1837 0.016689
4541 1837 0.016689
4545 1837 0.166888
4581 1837 0.056743
4594 1837 0.166888
4595 1837 0.166888
4602 1837 0.166888
4654 1837 0.016689
4660 1837 0.166888
4661 1837 0.016689
4684 1837 0.166888
4715 1837 0.166888
4724 1837 0.166888
4773 1837 0.166888
4879 1837 0.016689
4967 1837 0.016689
4981 1837 0.166888
4994 1837 0.166888
5461 1837 0.166888
5582 1837 0.016689
5604 1837 0.016689
5607 1837 0.166888
5851 1837 0.166888
6003 1837 0.016689
6044 1837 0.567433
6050 1837 0.016689
6141 1837 0.166888
6171 1837 0.016689
6318 1837 0.166888
6458 1837 0.166888
6641 1837 0.166888
6655 1837 0.166888
6680 1837 0.016689
6713 1837 0.166888
6728 1837 0.982533
6781 1837 0.166888
6819 1837 0.166888
6953 1837 0.166888
7086 1837 0.166888
7255 1837 0.016689
7408 1837 0.166888
7411 1837 0.016689
7414 1837 0.016689
7447 1837 0.016689
7449 1837 0.166888
7483 1837 0.016689
7490 1837 0.895726
7492 1837 0.567433
7494 1837 0.567433
7495 1837 0.567433
7496 1837 0.166888
7527 1837 0.166888
7561 1837 0.166888
7568 1837 0.166888
7594 1837 0.166888
7595 1837 0.166888
7597 1837 0.166888
7598 1837 0.166888
7599 1837 0.166888
7601 1837 0.166888
7621 1837 0.166888
7641 1837 0.166888
7646 1837 0.166888
7657 1837 0.166888
7746 1837 0.999586
7747 1837 0.016689
7750 1837 0.056743
7797 1837 0.166888
7826 1837 0.016689
7858 1837 0.166888
7900 1837 0.166888
7970 1837 0.166888
8004 1837 0.016689
8013 1837 0.166888
8015 1837 0.166888
8016 1837 0.166888
8058 1837 0.166888
8226 1837 0.166888
8379 1837 0.166888
8414 1837 0.016689
8500 1837 0.166888
8728 1837 0.016689
9001 1837 0.166888
9007 1837 0.166888
9019 1837 0.166888
9028 1837 0.166888
9034 1837 0.166888
9177 1837 0.567433
9231 1837 0.166888
9501 1837 0.166888
9553 1837 0.166888
9620 1837 0.016689
9669 1837 0.016689
9797 1837 0.016689
9809 1837 0.166888
9878 1837 0.567433
1837 1838 0.166888
4233 1838 0.016689
4242 1838 0.166888
4266 1838 0.911002
6270 1838 0.016689
7922 1838 0.016689
481 1839 0.016689
94 1840 0.038516
121 1840 0.012160
132 1840 0.038516
140 1840 0.038516
202 1840 0.038516
258 1840 0.038516
410 1840 0.012160
433 1840 0.038516
562 1840 0.003852
613 1840 0.038516
617 1840 0.016689
835 1840 0.038516
842 1840 0.016689
981 1840 0.038516
993 1840 0.016689
1145 1840 0.038516
1177 1840 0.003852
1244 1840 0.016689
1320 1840 0.038516
1459 1840 0.038516
1530 1840 0.038516
1588 1840 0.016689
1640 1840 0.016689
1641 1840 0.001669
1696 1840 0.012160
1718 1840 0.038516
1736 1840 0.016689
1768 1840 0.038516
1844 1840 0.001669
1846 1840 0.038516
1939 1840 0.003852
2056 1840 0.038516
2064 1840 0.038516
2073 1840 0.038516
2089 1840 0.016689
2130 1840 0.038516
2177 1840 0.038516
2728 1840 0.038516
2862 1840 0.038516
2882 1840 0.016689
2964 1840 0.012160
3105 1840 0.038516
3239 1840 0.001669
3390 1840 0.016689
3443 1840 0.038516
3610 1840 0.038516
3650 1840 0.038516
3674 1840 0.038516
3781 1840 0.016689
4050 1840 0.091100
4241 1840 0.016689
4266 1840 0.016689
4369 1840 0.038516
4406 1840 0.038516
4553 1840 0.003852
4560 1840 0.012160
4561 1840 0.038516
4564 1840 0.016689
4690 1840 0.038516
4723 1840 0.038516
4771 1840 0.016689
4833 1840 0.038516
4842 1840 0.003852
4902 1840 0.038516
4960 1840 0.003852
4967 1840 0.003852
5121 1840 0.003852
5168 1840 0.003852
5177 1840 0.038516
5318 1840 0.001216
5320 1840 0.038516
5332 1840 0.038516
5380 1840 0.038516
5390 1840 0.003852
5391 1840 0.038516
5470 1840 0.038516
5504 1840 0.038516
5792 1840 0.003852
5895 1840 0.038516
6037 1840 0.016689
6067 1840 0.016689
6222 1840 0.038516
6233 1840 0.038516
6240 1840 0.038516
6241 1840 0.038516
6244 1840 0.038516
6257 1840 0.038516
6268 1840 0.003852
6278 1840 0.038516
6310 1840 0.003852
6556 1840 0.001669
6618 1840 0.038516
6634 1840 0.038516
6659 1840 0.038516
6863 1840 0.038516
6876 1840 0.038516
6897 1840 0.038516
6936 1840 0.003852
6982 1840 0.038516
7045 1840 0.016689
7282 1840 0.001669
7440 1840 0.016689
7442 1840 0.016689
7443 1840 0.016689
7452 1840 0.038516
7591 1840 0.038516
7757 1840 0.016689
7758 1840 0.038516
7765 1840 0.003852
7793 1840 0.038516
7815 1840 0.016689
7820 1840 0.038516
7830 1840 0.038516
7839 1840 0.091100
7860 1840 0.038516
7862 1840 0.003852
7907 1840 0.001216
7971 1840 0.016689
7974 1840 0.003852
8076 1840 0.038516
8422 1840 0.012160
8489 1840 0.038516
8594 1840 0.038516
8658 1840 0.012160
8849 1840 0.003852
8991 1840 0.016689
9049 1840 0.091100
9088 1840 0.038516
9094 1840 0.003852
9483 1840 0.038516
9564 1840 0.038516
9634 1840 0.001669
9758 1840 0.016689
9779 1840 0.003852
9912 1840 0.016689
2249 1841 0.003852
5954 1841 0.038516
7922 1841 0.003852
9786 1841 0.038516
617 1842 0.166888
944 1842 0.166888
1640 1842 0.166888
1641 1842 0.016689
3210 1842 0.016689
3213 1842 0.016689
3926 1842 0.056743
4131 1842 0.166888
4771 1842 0.166888
7971 1842 0.166888
7976 1842 0.166888
9339 1842 0.166888
617 1843 0.121597
1153 1843 0.911002
1639 1843 0.016689
1641 1843 0.016689
2089 1843 0.911002
3210 1843 0.016689
4771 1843 0.166888
6556 1843 0.016689
7440 1843 0.166888
7971 1843 0.385159
7974 1843 0.038516
1840 1844 0.001669
1845 1844 0.016689
2508 1844 0.005674
3178 1844 0.016689
4057 1844 0.016689
5882 1844 0.001669
7283 1844 0.005674
7440 1844 0.016689
8808 1844 0.001669
9763 1844 0.016689
366 1845 0.028351
1615 1845 0.283515
1844 1845 0.016689
5453 1845 0.099116
5962 1845 0.166888
6756 1845 0.166888
7381 1845 0.099116
7442 1845 0.166888
7624 1845 0.166888
201 1846 0.385159
1840 1846 0.038516
2909 1846 0.385159
4333 1846 0.385159
4702 1846 0.385159
4860 1846 0.385159
7151 1846 0.038516
7172 1846 0.016689
7774 1846 0.038516
9786 1846 0.385159
219 1847 0.166888
1763 1847 0.385159
2080 1847 0.121597
4188 1847 0.016689
4280 1847 0.016689
4623 1847 0.121597
7275 1847 0.166888
7782 1847 0.121597
8785 1847 0.012160
9540 1847 0.166888
1723 1848 0.005674
7189 1848 0.001669
134 1849 0.016689
1217 1849 0.016689
1723 1849 0.016689
1724 1849 0.016689
1727 1849 0.089573
1729 1849 0.016689
5976 1849 0.016689
8338 1849 0.166888
1723 1850 0.009110
1725 1850 0.001669
1726 1850 0.001669
1727 1850 0.001669
1729 1850 0.001669
1730 1850 0.056743
2048 1850 0.016689
2049 1850 0.001669
2050 1850 0.016689
2051 1850 0.001669
2113 1850 0.091100
2578 1850 0.091100
2637 1850 0.009110
1723 1851 0.016689
1724 1851 0.016689
1725 1851 0.016689
1726 1851 0.056743
1727 1851 0.016689
3415 1852 0.001669
1723 1853 0.009110
1725 1853 0.001669
1726 1853 0.001669
1727 1853 0.001669
4426 1853 0.001669
1723 1854 0.001669
1726 1854 0.001669
1727 1854 0.001669
2578 1854 0.091100
5385 1854 0.009110
1723 1855 0.089573
1727 1855 0.016689
1728 1855 0.056743
1729 1855 0.056743
1860 1855 0.166888
3205 1855 0.166888
3207 1855 0.166888
4609 1855 0.016689
5320 1855 0.166888
6581 1855 0.166888
35 1856 0.166888
1727 1856 0.016689
1728 1856 0.016689
1729 1856 0.016689
1880 1856 0.166888
2440 1856 0.567433
2560 1856 0.166888
2929 1856 0.166888
3205 1856 0.166888
3246 1856 0.016689
3248 1856 0.166888
3824 1856 0.166888
4426 1856 0.016689
4609 1856 0.016689
5320 1856 0.166888
6415 1856 0.166888
6676 1856 0.567433
6694 1856 0.038516
6907 1856 0.016689
6921 1856 0.166888
7017 1856 0.166888
7019 1856 0.166888
7164 1856 0.166888
7445 1856 0.016689
7910 1856 0.166888
8386 1856 0.385159
8402 1856 0.038516
9189 1856 0.016689
9281 1856 0.166888
9665 1856 0.166888
9668 1856 0.567433
1335 1857 0.091100
1475 1857 0.016689
3598 1857 0.016689
5963 1857 0.060985
7245 1857 0.001669
7746 1857 0.091100
8226 1857 0.091100
1217 1858 0.016689
1730 1858 0.166888
2578 1858 0.166888
4426 1858 0.016689
6676 1858 0.166888
6921 1858 0.166888
1729 1859 0.056743
3246 1859 0.016689
9807 1859 0.166888
1217 1860 0.016689
1218 1860 0.166888
1729 1860 0.016689
1855 1860 0.166888
3205 1860 0.166888
3470 1860 0.028351
4426 1860 0.016689
6952 1860 0.283515
9053 1860 0.016689
2709 1861 0.000991
333 1862 0.166888
531 1862 0.016689
7363 1862 0.166888
7514 1862 0.166888
7515 1862 0.089573
7543 1862 0.016689
9342 1862 0.016689
1864 1863 0.056743
261 1864 0.166888
408 1864 0.166888
499 1864 0.016689
800 1864 0.016689
904 1864 0.056743
1218 1864 0.166888
1270 1864 0.166888
1863 1864 0.056743
2592 1864 0.166888
3073 1864 0.016689
3205 1864 0.166888
3791 1864 0.016689
3872 1864 0.166888
3932 1864 0.895726
4032 1864 0.016689
4249 1864 0.166888
4387 1864 0.016689
4491 1864 0.166888
5386 1864 0.166888
5421 1864 0.056743
5424 1864 0.166888
6116 1864 0.166888
6117 1864 0.016689
6520 1864 0.166888
6529 1864 0.166888
7173 1864 0.166888
7494 1864 0.166888
7495 1864 0.166888
7536 1864 0.016689
7909 1864 0.166888
9043 1864 0.166888
9053 1864 0.016689
9168 1864 0.166888
9300 1864 0.567433
9906 1864 0.166888
330 1865 0.166888
3646 1865 0.166888
3674 1865 0.567433
4005 1865 0.283515
4333 1865 0.121597
5175 1865 0.009912
6674 1865 0.016689
7649 1865 0.121597
8189 1865 0.166888
9410 1865 0.038516
9786 1865 0.121597
8 1866 0.009996
298 1866 0.091100
637 1866 0.060985
1399 1866 0.006099
1676 1866 0.016689
1736 1866 0.056743
2815 1866 0.006099
3374 1866 0.060985
3908 1866 0.001669
3911 1866 0.016689
3914 1866 0.016689
4952 1866 0.060985
4990 1866 0.009912
5745 1866 0.028351
6556 1866 0.005674
7171 1866 0.016689
7173 1866 0.091100
7400 1866 0.016689
7445 1866 0.009110
8043 1866 0.000991
8189 1866 0.060985
9830 1866 0.005674
175 1867 0.166888
420 1867 0.166888
1217 1867 0.016689
1454 1867 0.056743
1467 1867 0.567433
1603 1867 0.166888
1616 1867 0.166888
1736 1867 0.567433
1784 1867 0.166888
2119 1867 0.016689
2228 1867 0.016689
2664 1867 0.166888
2927 1867 0.166888
3378 1867 0.567433
3616 1867 0.567433
3617 1867 0.166888
4636 1867 0.016689
4993 1867 0.016689
7164 1867 0.567433
7843 1867 0.166888
8046 1867 0.166888
8957 1867 0.016689
9037 1867 0.016689
9189 1867 0.016689
9414 1867 0.895726
9449 1867 0.016689
9502 1867 0.016689
9938 1867 0.166888
1889 1868 0.016689
3260 1868 0.016689
7646 1868 0.016689
7679 1868 0.016689
9034 1868 0.016689
9344 1868 0.001669
104 1869 0.016689
188 1869 0.016689
989 1869 0.016689
1352 1869 0.016689
1592 1869 0.016689
1731 1869 0.001669
1736 1869 0.098253
1870 1869 0.089573
1889 1869 0.016689
1946 1869 0.016689
2849 1869 0.016689
3205 1869 0.056743
3206 1869 0.016689
3513 1869 0.001669
3646 1869 0.016689
3817 1869 0.016689
3899 1869 0.016689
3912 1869 0.016689
3932 1869 0.016689
3939 1869 0.001669
3943 1869 0.016689
4315 1869 0.001669
4524 1869 0.016689
4526 1869 0.008957
4659 1869 0.001669
4852 1869 0.001669
5386 1869 0.016689
5387 1869 0.016689
5421 1869 0.005674
5505 1869 0.001669
5721 1869 0.008957
6108 1869 0.005674
6415 1869 0.016689
7173 1869 0.016689
7400 1869 0.016689
7445 1869 0.001669
7535 1869 0.001669
7655 1869 0.016689
7769 1869 0.016689
7843 1869 0.016689
8988 1869 0.001669
9668 1869 0.016689
113 1870 0.099116
130 1870 0.016689
135 1870 0.016689
485 1870 0.911002
1680 1870 0.166888
1731 1870 0.016689
1736 1870 0.166888
1869 1870 0.089573
1871 1870 0.166888
1946 1870 0.166888
3205 1870 0.166888
3206 1870 0.911002
3491 1870 0.999999
3817 1870 0.166888
3943 1870 0.911002
4524 1870 0.166888
4832 1870 0.999708
5386 1870 0.567433
6415 1870 0.911002
6420 1870 0.028351
6439 1870 0.016689
6755 1870 0.911002
7173 1870 0.911002
7400 1870 0.166888
8714 1870 0.009912
9724 1870 0.056743
130 1871 0.016689
267 1871 0.016689
480 1871 0.016689
1293 1871 0.016689
1343 1871 0.166888
1588 1871 0.166888
1590 1871 0.016689
1591 1871 0.567433
1592 1871 0.166888
1663 1871 0.016689
1736 1871 0.166888
1870 1871 0.166888
1874 1871 0.016689
3491 1871 0.982533
4524 1871 0.166888
7392 1871 0.166888
7494 1871 0.166888
7535 1871 0.016689
7549 1871 0.166888
7655 1871 0.166888
9724 1871 0.056743
9758 1871 0.166888
1877 1872 0.567433
7959 1872 0.089573
8902 1872 0.060985
150 1873 0.001669
1876 1873 0.016689
1878 1873 0.009110
3328 1873 0.056743
3329 1873 0.009110
6643 1873 0.001669
6648 1873 0.001669
7746 1873 0.060985
9196 1873 0.060985
9898 1873 0.009110
1736 1874 0.016689
1871 1874 0.016689
19 1875 0.166888
177 1875 0.166888
185 1875 0.166888
258 1875 0.166888
267 1875 0.016689
408 1875 0.166888
701 1875 0.016689
875 1875 0.016689
948 1875 0.016689
1141 1875 0.016689
1202 1875 0.166888
1702 1875 0.166888
1766 1875 0.016689
1837 1875 0.166888
1883 1875 0.099994
1889 1875 0.166888
1890 1875 0.166888
1919 1875 0.016689
1942 1875 0.166888
2212 1875 0.166888
2217 1875 0.166888
2553 1875 0.567433
2755 1875 0.016689
2803 1875 0.016689
2807 1875 0.166888
2932 1875 0.016689
3207 1875 0.166888
3306 1875 0.895726
3307 1875 0.567433
3463 1875 0.016689
3546 1875 0.166888
3548 1875 0.911002
3612 1875 1.000000
3640 1875 0.016689
3646 1875 0.911002
3647 1875 0.166888
3654 1875 0.166888
3797 1875 0.166888
3852 1875 0.999999
3855 1875 0.911002
3881 1875 0.166888
3891 1875 0.166888
3892 1875 0.895726
3911 1875 0.166888
4067 1875 0.166888
4351 1875 0.056743
4352 1875 0.016689
4368 1875 0.166888
4377 1875 0.166888
4419 1875 0.166888
4428 1875 0.098253
4491 1875 0.166888
4504 1875 0.911002
4606 1875 0.091100
4711 1875 0.056743
4753 1875 0.166888
4852 1875 0.016689
5091 1875 0.166888
5240 1875 0.016689
5267 1875 1.000000
5326 1875 0.166888
5386 1875 0.166888
5448 1875 0.166888
5687 1875 0.016689
5694 1875 0.016689
5787 1875 0.567433
5916 1875 0.099999
5989 1875 0.016689
6084 1875 0.166888
6093 1875 0.166888
6101 1875 0.091100
6107 1875 0.166888
6367 1875 0.016689
6378 1875 0.895726
6503 1875 0.911002
6518 1875 0.166888
6635 1875 0.166888
6649 1875 0.911002
6883 1875 0.016689
6957 1875 0.056743
7083 1875 0.166888
7138 1875 0.091100
7274 1875 0.166888
7445 1875 0.016689
7447 1875 0.016689
7456 1875 0.567433
7490 1875 0.166888
7637 1875 0.016689
7794 1875 1.000000
7795 1875 0.100000
7976 1875 0.166888
8090 1875 0.166888
8315 1875 0.016689
8423 1875 0.999994
8571 1875 0.166888
8588 1875 0.016689
8697 1875 0.166888
8713 1875 0.016689
8749 1875 0.056743
9002 1875 0.016689
9063 1875 0.911002
9227 1875 0.016689
9509 1875 0.166888
9681 1875 0.166888
9726 1875 0.016689
9774 1875 0.016689
9906 1875 0.166888
150 1876 0.016689
1873 1876 0.016689
3324 1876 0.056743
3325 1876 0.166888
3328 1876 0.982533
3329 1876 0.091100
3330 1876 0.166888
3331 1876 0.016689
4230 1876 0.166888
4450 1876 0.091100
6313 1876 0.911002
6648 1876 0.016689
6837 1876 0.166888
7746 1876 0.911002
7960 1876 0.166888
9298 1876 0.911002
1872 1877 0.567433
3328 1877 0.166888
6648 1877 0.016689
1873 1878 0.009110
1879 1878 0.016689
1909 1878 0.016689
3328 1878 0.056743
3331 1878 0.001669
4759 1878 0.001669
4967 1878 0.009997
5518 1878 0.016689
756 1879 0.016689
925 1879 0.166888
1248 1879 0.166888
1878 1879 0.016689
2927 1879 0.166888
3325 1879 0.166888
5518 1879 0.166888
6277 1879 0.016689
7746 1879 0.166888
7959 1879 0.016689
1284 1880 0.166888
1856 1880 0.166888
3536 1880 0.166888
6116 1880 0.166888
7962 1880 0.166888
1899 1881 0.016689
1900 1881 0.016689
2238 1881 0.001669
3936 1881 0.016689
7423 1881 0.001669
9923 1881 0.016689
201 1882 0.121597
584 1882 0.385159
622 1882 0.099116
939 1882 0.038516
1291 1882 0.166888
1292 1882 0.016689
3641 1882 0.099116
3852 1882 0.121597
4916 1882 0.283515
5008 1882 0.121597
5954 1882 0.385159
6106 1882 0.121597
6374 1882 0.038516
7166 1882 0.028351
7696 1882 0.283515
7746 1882 0.283515
7774 1882 0.038516
7988 1882 0.121597
8654 1882 0.283515
8889 1882 0.028351
9367 1882 0.028351
9417 1882 0.016689
9923 1882 0.283515
875 1883 0.001669
1875 1883 0.099994
1889 1883 0.098253
2557 1883 0.001669
2755 1883 0.001669
3307 1883 0.016689
3640 1883 0.001669
3646 1883 0.016689
4428 1883 0.001669
4504 1883 0.016689
5267 1883 0.089573
6482 1883 0.001669
6518 1883 0.016689
7278 1883 0.001669
7795 1883 0.001669
8423 1883 0.056743
8749 1883 0.005674
9726 1883 0.001669
9774 1883 0.005674
626 1884 0.166888
3639 1884 0.166888
3646 1884 0.166888
4368 1884 0.166888
5069 1884 0.016689
6209 1884 0.016689
6525 1884 0.016689
6564 1884 0.016689
7771 1884 0.056743
121 1885 0.012160
348 1885 0.016689
1523 1885 0.016689
2269 1885 0.012160
3340 1885 0.038516
3623 1885 0.016689
3852 1885 0.038516
4269 1885 0.001216
5391 1885 0.016689
5601 1885 0.012160
5957 1885 0.003852
6271 1885 0.016689
6525 1885 0.001216
7352 1885 0.005674
7353 1885 0.005674
7386 1885 0.016689
8222 1885 0.000991
9023 1885 0.001216
9125 1885 0.012160
9169 1885 0.038516
9299 1885 0.016689
9604 1885 0.038516
9746 1885 0.001216
1488 1886 0.010000
3278 1886 0.002835
3336 1886 0.028351
3432 1886 0.009912
3796 1886 0.028351
4916 1886 0.028351
5292 1886 0.002835
5345 1886 0.010000
5632 1886 0.100000
6062 1886 0.009912
6252 1886 0.028351
6456 1886 0.002835
6839 1886 0.100000
9879 1886 0.028351
2249 1887 0.038516
4333 1887 0.385159
7774 1887 0.038516
271 1888 0.001216
1763 1888 0.012160
1784 1888 0.012160
7782 1888 0.012160
8785 1888 0.001216
9115 1888 0.038516
112 1889 0.166888
150 1889 0.016689
188 1889 0.166888
198 1889 0.166888
262 1889 0.016689
303 1889 0.016689
335 1889 0.166888
340 1889 0.016689
417 1889 0.016689
485 1889 0.166888
563 1889 0.016689
577 1889 0.166888
626 1889 0.166888
760 1889 0.166888
835 1889 0.166888
875 1889 0.016689
1150 1889 0.016689
1167 1889 0.016689
1204 1889 0.166888
1258 1889 0.166888
1296 1889 0.166888
1523 1889 0.166888
1701 1889 0.166888
1736 1889 0.166888
1739 1889 0.056743
1837 1889 0.166888
1868 1889 0.016689
1869 1889 0.016689
1875 1889 0.166888
1883 1889 0.098253
1890 1889 0.166888
1891 1889 0.166888
2057 1889 0.166888
2199 1889 0.166888
2212 1889 0.166888
2217 1889 0.166888
2448 1889 0.166888
2543 1889 0.016689
2698 1889 0.166888
2947 1889 0.166888
3073 1889 0.016689
3192 1889 0.016689
3196 1889 0.166888
3205 1889 0.166888
3323 1889 0.056743
3328 1889 0.166888
3383 1889 0.016689
3489 1889 0.166888
3553 1889 0.166888
3622 1889 0.166888
3623 1889 0.166888
3646 1889 0.166888
3647 1889 0.166888
3758 1889 0.166888
3892 1889 0.166888
3893 1889 0.016689
3936 1889 0.166888
3937 1889 0.166888
3938 1889 0.166888
4141 1889 0.016689
4233 1889 0.016689
4265 1889 0.166888
4266 1889 0.166888
4268 1889 0.056743
4351 1889 0.056743
4428 1889 0.016689
4450 1889 0.089573
4460 1889 0.166888
4479 1889 0.016689
4550 1889 0.166888
4673 1889 0.166888
4852 1889 0.016689
5386 1889 0.166888
5569 1889 0.166888
5595 1889 0.166888
5596 1889 0.166888
5611 1889 0.016689
5785 1889 0.166888
5949 1889 0.166888
5962 1889 0.166888
6116 1889 0.567433
6117 1889 0.016689
6264 1889 0.016689
6313 1889 0.166888
6333 1889 0.016689
6381 1889 0.166888
6445 1889 0.016689
6503 1889 0.166888
6520 1889 0.166888
6671 1889 0.166888
6683 1889 0.166888
6713 1889 0.567433
6728 1889 0.166888
6748 1889 0.056743
6754 1889 0.166888
6789 1889 0.166888
6879 1889 0.997293
6882 1889 0.982533
6918 1889 0.166888
6925 1889 0.016689
6945 1889 0.166888
7090 1889 0.166888
7114 1889 0.166888
7173 1889 0.166888
7332 1889 0.166888
7334 1889 0.166888
7351 1889 0.166888
7400 1889 0.166888
7411 1889 0.056743
7414 1889 0.016689
7445 1889 0.016689
7447 1889 0.016689
7448 1889 0.166888
7494 1889 0.166888
7508 1889 0.166888
7563 1889 0.166888
7572 1889 0.166888
7585 1889 0.166888
7604 1889 0.166888
7621 1889 0.166888
7645 1889 0.166888
7678 1889 0.166888
7679 1889 0.166888
7746 1889 0.166888
7767 1889 0.166888
7768 1889 0.016689
7795 1889 0.016689
7858 1889 0.166888
7899 1889 0.016689
7956 1889 0.166888
7975 1889 0.166888
8013 1889 0.166888
8016 1889 0.166888
8041 1889 0.166888
8096 1889 0.166888
8304 1889 0.166888
8378 1889 0.166888
8399 1889 0.166888
8500 1889 0.166888
8501 1889 0.166888
8529 1889 0.016689
8689 1889 0.166888
8737 1889 0.567433
8909 1889 0.016689
8975 1889 0.166888
8988 1889 0.016689
9034 1889 0.567433
9051 1889 0.166888
9115 1889 0.166888
9145 1889 0.895726
9298 1889 0.166888
9313 1889 0.166888
9385 1889 0.166888
9553 1889 0.166888
9736 1889 0.016689
9749 1889 0.166888
9762 1889 0.016689
9765 1889 0.166888
9766 1889 0.166888
9803 1889 0.166888
9919 1889 0.166888
9965 1889 0.166888
9972 1889 0.166888
198 1890 0.166888
262 1890 0.016689
563 1890 0.016689
760 1890 0.166888
1167 1890 0.056743
1701 1890 0.166888
1875 1890 0.166888
1889 1890 0.166888
2199 1890 0.166888
2448 1890 0.166888
2947 1890 0.166888
3192 1890 0.016689
3196 1890 0.911002
3366 1890 0.166888
3489 1890 0.166888
3622 1890 0.166888
4141 1890 0.016689
4263 1890 0.091100
4265 1890 0.166888
4266 1890 0.166888
4268 1890 0.016689
4823 1890 0.016689
5611 1890 0.016689
6133 1890 0.166888
6333 1890 0.091100
7090 1890 0.166888
7351 1890 0.166888
7411 1890 0.016689
7445 1890 0.016689
7448 1890 0.166888
7494 1890 0.911002
7975 1890 0.166888
8016 1890 0.166888
8096 1890 0.166888
8304 1890 0.911002
8378 1890 0.911002
8399 1890 0.911002
8500 1890 0.567433
8737 1890 0.999708
8975 1890 0.166888
9034 1890 0.166888
9145 1890 0.166888
9749 1890 0.166888
9765 1890 0.166888
9766 1890 0.166888
818 1891 0.166888
974 1891 0.016689
1889 1891 0.166888
3323 1891 0.016689
5949 1891 0.166888
6044 1891 0.166888
9034 1891 0.166888
335 1892 0.016689
5008 1892 0.038516
8500 1892 0.016689
563 1893 0.001669
1150 1893 0.001669
8304 1893 0.016689
9034 1893 0.016689
2515 1894 0.911002
3309 1894 0.567433
5787 1894 0.166888
7774 1894 0.038516
9786 1894 0.385159
9890 1894 0.060985
201 1895 0.385159
1784 1895 0.385159
1896 1895 0.166888
2540 1895 0.385159
4333 1895 0.385159
4460 1895 0.385159
5954 1895 0.385159
7774 1895 0.038516
9786 1895 0.385159
1895 1896 0.166888
9786 1896 0.385159
420 1897 0.166888
1204 1898 0.166888
1475 1898 0.166888
1837 1898 0.166888
1899 1898 0.911002
2440 1898 0.911002
2811 1898 0.911002
3260 1898 0.911002
3936 1898 0.166888
4266 1898 0.567433
4274 1898 0.016689
4673 1898 0.166888
4878 1898 0.056743
5208 1898 0.091100
5562 1898 0.016689
6116 1898 0.166888
6117 1898 0.056743
6130 1898 0.567433
7411 1898 0.016689
7416 1898 0.911002
7445 1898 0.016689
7495 1898 0.166888
7496 1898 0.166888
7858 1898 0.911002
8435 1898 0.166888
8449 1898 0.166888
9001 1898 0.166888
9765 1898 0.166888
508 1899 0.911002
1204 1899 0.166888
1837 1899 0.166888
1881 1899 0.016689
1898 1899 0.911002
2811 1899 0.911002
3260 1899 0.911002
3936 1899 0.166888
5208 1899 0.016689
5599 1899 0.016689
7334 1899 0.166888
7445 1899 0.016689
7495 1899 0.166888
8979 1899 0.166888
9595 1899 0.911002
9765 1899 0.166888
1837 1900 0.166888
1881 1900 0.016689
3946 1900 0.098253
5962 1900 0.982533
6879 1900 0.982533
9177 1900 0.166888
9501 1900 0.166888
9509 1900 0.166888
764 1901 0.001669
1837 1902 0.016689
7450 1902 0.001669
3892 1903 0.166888
6632 1904 0.016689
9143 1904 0.009110
350 1905 0.016689
2238 1905 0.001669
2714 1905 0.001669
2735 1905 0.016689
6352 1905 0.016689
7858 1905 0.016689
7865 1905 0.056743
9841 1905 0.001669
1204 1906 0.016689
1339 1906 0.056743
1340 1906 0.016689
3464 1906 0.016689
4266 1906 0.016689
9177 1906 0.016689
9857 1906 0.001669
1319 1907 0.001669
1566 1907 0.001669
1660 1907 0.016689
3929 1907 0.016689
4058 1907 0.016689
4059 1907 0.016689
4061 1907 0.001669
4067 1907 0.016689
4209 1907 0.001669
5361 1907 0.016689
5687 1907 0.008957
7436 1907 0.001669
7438 1907 0.001669
1242 1908 0.016689
2007 1908 0.016689
2686 1908 0.016689
3757 1908 0.016689
4219 1908 0.005674
4814 1908 0.001669
5237 1908 0.002835
5542 1908 0.016689
5914 1908 0.016689
6714 1908 0.001669
7595 1908 0.016689
7974 1908 0.001669
8350 1908 0.016689
9 1909 0.060985
73 1909 0.609854
197 1909 0.012160
201 1909 0.385159
271 1909 0.012160
277 1909 0.609854
318 1909 0.609854
475 1909 0.060985
647 1909 0.060985
649 1909 0.609854
663 1909 0.060985
666 1909 0.609854
667 1909 0.609854
698 1909 0.060985
835 1909 0.385159
1195 1909 0.609854
1196 1909 0.060985
1204 1909 0.166888
1234 1909 0.060985
1397 1909 0.609854
1443 1909 0.609854
1506 1909 0.060985
1543 1909 0.609854
1648 1909 0.166888
1657 1909 0.609854
1778 1909 0.060985
1779 1909 0.609854
1784 1909 0.385159
1827 1909 0.060985
1878 1909 0.016689
1946 1909 0.166888
1954 1909 0.609854
1988 1909 0.060985
2080 1909 0.121597
2104 1909 0.609854
2158 1909 0.609854
2238 1909 0.016689
2492 1909 0.609854
2641 1909 0.609854
2713 1909 0.609854
2775 1909 0.060985
2920 1909 0.166888
2966 1909 0.060985
3134 1909 0.060985
3229 1909 0.609854
3307 1909 0.121597
3544 1909 0.060985
3614 1909 0.060985
3637 1909 0.016689
3763 1909 0.060985
3852 1909 0.121597
3996 1909 0.609854
4009 1909 0.609854
4078 1909 0.060985
4083 1909 0.060985
4159 1909 0.121597
4264 1909 0.091100
4268 1909 0.060985
4285 1909 0.060985
4308 1909 0.060985
4315 1909 0.060985
4346 1909 0.060985
4410 1909 0.016689
4504 1909 0.609854
4515 1909 0.060985
4530 1909 0.060985
4535 1909 0.609854
4567 1909 0.609854
4621 1909 0.609854
4630 1909 0.609854
4731 1909 0.060985
4903 1909 0.166888
5008 1909 0.385159
5053 1909 0.609854
5301 1909 0.060985
5446 1909 0.609854
5527 1909 0.166888
5558 1909 0.609854
5595 1909 0.166888
5599 1909 0.016689
5839 1909 0.060985
5864 1909 0.060985
5880 1909 0.060985
5954 1909 0.385159
6034 1909 0.166888
6175 1909 0.060985
6219 1909 0.060985
6280 1909 0.060985
6341 1909 0.609854
6367 1909 0.060985
6557 1909 0.016689
6641 1909 0.609854
6775 1909 0.609854
6857 1909 0.609854
6892 1909 0.609854
6947 1909 0.609854
7042 1909 0.060985
7200 1909 0.609854
7254 1909 0.609854
7342 1909 0.060985
7348 1909 0.609854
7379 1909 0.166888
7396 1909 0.609854
7554 1909 0.166888
7606 1909 0.609854
7609 1909 0.016689
7822 1909 0.609854
7974 1909 0.016689
7978 1909 0.911002
8018 1909 0.060985
8069 1909 0.166888
8083 1909 0.609854
8095 1909 0.609854
8136 1909 0.060985
8220 1909 0.060985
8257 1909 0.609854
8304 1909 0.166888
8379 1909 0.609854
8705 1909 0.060985
8723 1909 0.385159
8783 1909 0.060985
8800 1909 0.060985
8968 1909 0.060985
9000 1909 0.060985
9360 1909 0.060985
9496 1909 0.060985
9570 1909 0.609854
9827 1909 0.609854
97 1910 0.166888
1071 1910 0.012160
1911 1910 0.999708
2876 1910 0.012160
4553 1910 0.038516
97 1911 0.166888
351 1911 0.121597
770 1911 0.016689
1071 1911 0.012160
1418 1911 0.012160
1910 1911 0.999708
1935 1911 0.121597
2394 1911 0.012160
3553 1911 0.121597
6905 1911 0.121597
7371 1911 0.121597
7591 1911 0.121597
8995 1911 0.012160
3718 1912 0.003852
490 1913 0.001669
1458 1913 0.016689
3074 1913 0.016689
3080 1913 0.016689
7235 1913 0.008957
7237 1913 0.016689
649 1914 0.060985
3074 1914 0.091100
3080 1914 0.091100
5304 1914 0.001669
7042 1914 0.006099
7235 1914 0.009110
9482 1915 0.567433
490 1916 0.001669
1329 1916 0.001669
1458 1916 0.016689
5304 1916 0.005674
7235 1916 0.001669
4678 1917 0.001216
9090 1918 0.016689
637 1919 0.060985
1689 1919 0.001669
1875 1919 0.016689
2158 1919 0.028351
2430 1919 0.016689
2471 1919 0.100000
2501 1919 0.002835
3336 1919 0.009912
3464 1919 0.091100
4653 1919 0.009912
5351 1919 0.009110
5391 1919 0.028351
5598 1919 0.016689
6094 1919 0.100000
6271 1919 0.009912
6873 1919 0.028351
7358 1919 0.009912
7909 1919 0.099971
8372 1919 0.028351
9090 1919 0.008957
1174 1920 0.001669
1353 1920 0.001669
1921 1920 0.009825
1923 1920 0.016689
1924 1920 0.001669
1926 1920 0.056743
1928 1920 0.016689
1929 1920 0.016689
1931 1920 0.016689
1933 1920 0.016689
2030 1920 0.089573
2686 1920 0.016689
2903 1920 0.056743
3107 1920 0.056743
3110 1920 0.001669
3455 1920 0.001669
3486 1920 0.001669
3765 1920 0.056743
3767 1920 0.056743
3896 1920 0.016689
4043 1920 0.001669
4554 1920 0.008957
4850 1920 0.016689
4933 1920 0.016689
5363 1920 0.008957
5367 1920 0.016689
5368 1920 0.016689
5412 1920 0.056743
6161 1920 0.001669
6168 1920 0.001669
7432 1920 0.016689
7486 1920 0.016689
7670 1920 0.056743
7671 1920 0.016689
7708 1920 0.016689
7824 1920 0.001669
8992 1920 0.016689
9182 1920 0.056743
9288 1920 0.001669
458 1921 0.009853
1373 1921 0.016689
1775 1921 0.001669
1920 1921 0.009825
1940 1921 0.006099
3071 1921 0.091100
3072 1921 0.091100
3074 1921 0.098530
3079 1921 0.001669
3906 1921 0.016689
5430 1921 0.001669
6201 1921 0.001669
7390 1921 0.091100
8511 1921 0.016689
2037 1922 0.016689
6577 1922 0.056743
6578 1922 0.166888
626 1923 0.166888
1373 1923 0.166888
1775 1923 0.016689
1920 1923 0.016689
5430 1923 0.089573
6201 1923 0.016689
7487 1923 0.016689
8511 1923 0.166888
8515 1923 0.166888
1373 1924 0.016689
1698 1924 0.001669
1920 1924 0.001669
6597 1924 0.016689
8601 1924 0.016689
9288 1924 0.001669
1927 1925 0.056743
1930 1925 0.016689
1948 1925 0.009825
2255 1925 0.016689
5430 1925 0.001669
989 1926 0.166888
1291 1926 0.166888
1373 1926 0.166888
1775 1926 0.016689
1920 1926 0.056743
1930 1926 0.166888
2127 1926 0.016689
6161 1926 0.089573
6168 1926 0.056743
8422 1926 0.166888
8837 1926 0.016689
1925 1927 0.056743
1929 1927 0.166888
1930 1927 0.166888
2903 1927 0.166888
3607 1927 0.166888
201 1928 0.385159
1920 1928 0.016689
1929 1928 0.567433
1930 1928 0.895726
3639 1928 0.166888
4186 1928 0.016689
4218 1928 0.166888
4448 1928 0.016689
5359 1928 0.911002
6161 1928 0.099971
6168 1928 0.091100
7936 1928 0.056743
8422 1928 0.911002
8504 1928 0.911002
9316 1928 0.166888
1920 1929 0.016689
1927 1929 0.166888
1928 1929 0.567433
2903 1929 0.166888
4218 1929 0.166888
1925 1930 0.016689
1926 1930 0.166888
1927 1930 0.166888
1928 1930 0.895726
2622 1930 0.166888
2903 1930 0.166888
3423 1930 0.009912
3776 1930 0.056743
4393 1930 0.099116
4933 1930 0.166888
4984 1930 0.056743
5363 1930 0.016689
5368 1930 0.166888
5411 1930 0.166888
5430 1930 0.016689
5954 1930 0.099116
6168 1930 0.056743
7651 1930 0.056743
8837 1930 0.016689
1920 1931 0.016689
3107 1931 0.166888
3483 1931 0.567433
4043 1931 0.056743
4933 1931 0.166888
5434 1931 0.166888
8238 1931 0.016689
2129 1932 0.098530
3107 1932 0.091100
3776 1932 0.001669
3781 1932 0.091100
4035 1932 0.016689
4058 1932 0.016689
4440 1932 0.001669
4441 1932 0.001669
4442 1932 0.016689
1920 1933 0.016689
1934 1933 0.056743
2030 1933 0.166888
2052 1933 0.098530
2359 1933 0.166888
5434 1933 0.166888
1933 1934 0.056743
2052 1934 0.001669
1911 1935 0.121597
2876 1935 0.012160
3877 1935 0.056743
4182 1935 0.166888
5320 1935 0.166888
7371 1935 0.121597
7925 1935 0.283515
5604 1936 0.009110
5609 1936 0.009110
732 1937 0.283515
1220 1937 0.283515
3648 1937 0.911002
3650 1937 0.166888
3913 1937 0.283515
5711 1937 0.283515
6081 1937 0.009912
8889 1937 0.028351
9367 1937 0.009912
4957 1938 0.016689
4987 1938 0.099116
121 1939 0.038516
201 1939 0.038516
1840 1939 0.003852
2909 1939 0.038516
4333 1939 0.038516
5954 1939 0.038516
6378 1939 0.038516
6932 1939 0.010000
7505 1939 0.012160
7595 1939 0.012160
7774 1939 0.003852
7922 1939 0.003852
9117 1939 0.038516
9677 1939 0.012160
9786 1939 0.038516
1921 1940 0.006099
7974 1941 0.001216
1875 1942 0.166888
1943 1942 0.999994
1945 1942 0.567433
1949 1942 0.016689
1950 1942 0.099995
2977 1942 0.911002
3797 1942 0.166888
7334 1942 0.166888
7337 1942 0.166888
7350 1942 0.166888
7440 1942 0.166888
7447 1942 0.016689
1942 1943 0.999994
1944 1943 0.016689
1945 1943 0.166888
1949 1943 0.016689
1950 1943 0.098530
2942 1943 0.056743
3635 1943 0.999708
3651 1943 0.166888
5760 1943 0.012160
7439 1943 0.166888
7440 1943 0.166888
7490 1943 0.166888
7769 1943 0.911002
9898 1943 0.091100
1943 1944 0.016689
1945 1944 0.016689
4629 1944 0.016689
6643 1944 0.001669
7447 1944 0.001669
7473 1944 0.001669
7728 1944 0.016689
7729 1944 0.001669
7843 1944 0.016689
7901 1944 0.016689
1942 1945 0.567433
1943 1945 0.166888
1944 1945 0.016689
1950 1945 0.056743
35 1946 0.166888
192 1946 0.166888
458 1946 0.016689
1023 1946 0.166888
1217 1946 0.016689
1591 1946 0.166888
1592 1946 0.166888
1736 1946 0.166888
1869 1946 0.016689
1870 1946 0.166888
1909 1946 0.166888
2049 1946 0.016689
2050 1946 0.166888
2290 1946 0.166888
2578 1946 0.895726
2802 1946 0.016689
3205 1946 0.567433
3247 1946 0.166888
3308 1946 0.166888
3819 1946 0.166888
3909 1946 0.166888
3911 1946 0.166888
3931 1946 0.166888
3932 1946 0.166888
3933 1946 0.166888
3946 1946 0.016689
4141 1946 0.016689
4148 1946 0.166888
4249 1946 0.166888
4315 1946 0.016689
4332 1946 0.166888
4367 1946 0.166888
4639 1946 0.016689
4726 1946 0.016689
5267 1946 0.166888
5386 1946 0.166888
6044 1946 0.166888
6415 1946 0.166888
6464 1946 0.016689
6473 1946 0.016689
6520 1946 0.567433
6529 1946 0.166888
6532 1946 0.895726
6581 1946 0.166888
6676 1946 0.166888
7173 1946 0.166888
7275 1946 0.166888
7370 1946 0.895726
7445 1946 0.056743
7492 1946 0.166888
7536 1946 0.016689
7657 1946 0.567433
7701 1946 0.166888
7909 1946 0.166888
7977 1946 0.016689
8557 1946 0.016689
8823 1946 0.166888
9053 1946 0.016689
9180 1946 0.016689
9619 1946 0.016689
9736 1946 0.016689
9759 1946 0.166888
9893 1946 0.166888
4321 1947 0.166888
1925 1948 0.009825
1942 1949 0.016689
1943 1949 0.016689
1950 1949 0.005674
4306 1949 0.009912
9544 1949 0.000991
1413 1950 0.006099
1448 1950 0.091100
1942 1950 0.099995
1943 1950 0.098530
1945 1950 0.056743
1949 1950 0.005674
2596 1950 0.060985
4085 1950 0.006099
7473 1950 0.001669
7965 1950 0.001669
8624 1950 0.006099
9453 1950 0.060985
1630 1951 0.001669
5413 1951 0.016689
1299 1952 0.166888
1604 1952 0.166888
1648 1952 0.166888
1663 1952 0.016689
1697 1952 0.166888
1801 1952 0.016689
2031 1952 0.166888
2359 1952 0.166888
3652 1952 0.166888
3781 1952 0.166888
3908 1952 0.016689
4268 1952 0.016689
4460 1952 0.121597
4692 1952 0.895726
4720 1952 0.166888
7245 1952 0.016689
8390 1952 0.166888
8548 1952 0.016689
159 1953 0.099116
1909 1954 0.609854
6011 1955 0.166888
816 1956 0.016689
1498 1956 0.002835
2724 1956 0.000991
4675 1956 0.009912
4916 1956 0.016689
5756 1956 0.016689
5984 1956 0.010000
9649 1956 0.001669
9651 1956 0.016689
1471 1957 0.016689
201 1958 0.385159
622 1958 0.099116
5713 1958 0.038516
5957 1958 0.038516
1812 1959 0.001669
7974 1960 0.008040
732 1961 0.028351
1086 1962 0.016689
1090 1962 0.016689
1092 1962 0.016689
1093 1962 0.001669
1094 1962 0.016689
1095 1962 0.001669
1299 1962 0.016689
1604 1962 0.016689
1648 1962 0.016689
1801 1962 0.001669
1964 1962 0.056743
2359 1962 0.016689
3157 1962 0.005674
3652 1962 0.016689
3911 1962 0.016689
4123 1962 0.016689
4130 1962 0.001669
4692 1962 0.056743
5906 1962 0.016689
7016 1962 0.016689
8396 1962 0.016689
2025 1963 0.016689
1299 1964 0.166888
1499 1964 0.166888
1801 1964 0.016689
1962 1964 0.056743
1966 1964 0.056743
3652 1964 0.166888
4235 1964 0.166888
4379 1964 0.016689
4580 1964 0.016689
8390 1964 0.166888
8422 1964 0.166888
2158 1965 0.060985
2997 1965 0.060985
8400 1965 0.006099
1801 1966 0.001669
1964 1966 0.056743
4235 1966 0.016689
4265 1966 0.016689
4317 1966 0.016689
4379 1966 0.001669
8390 1966 0.016689
8018 1967 0.006099
8167 1967 0.006099
8516 1967 0.006099
2613 1968 0.006099
2815 1968 0.006099
637 1969 0.060985
6154 1969 0.006099
288 1970 0.003852
6735 1971 0.016689
1648 1972 0.166888
3910 1972 0.911002
4268 1972 0.060985
4633 1972 0.166888
6649 1972 0.166888
7159 1972 0.060985
7688 1972 0.166888
8548 1972 0.016689
1196 1973 0.060985
3641 1973 0.283515
7150 1973 0.060985
8685 1973 0.028351
8828 1973 0.060985
9074 1973 0.911002
9701 1973 0.609854
9730 1973 0.283515
7329 1974 0.016689
1055 1975 0.016689
1984 1975 0.999708
3409 1975 0.016689
4249 1975 0.166888
9838 1975 0.567433
1978 1976 0.016689
1980 1976 0.016689
3918 1976 0.016689
7747 1977 0.002835
1976 1978 0.016689
3205 1978 0.166888
4249 1978 0.567433
6520 1978 0.166888
6529 1978 0.166888
7536 1978 0.016689
342 1979 0.060985
1976 1980 0.016689
1998 1980 0.016689
4022 1980 0.166888
4249 1980 0.166888
5009 1980 0.567433
5424 1980 0.166888
7536 1980 0.016689
9646 1980 0.166888
1078 1981 0.060985
1195 1981 0.060985
1336 1981 0.006099
5016 1981 0.006099
6095 1981 0.060985
8095 1981 0.060985
8135 1981 0.060985
8189 1981 0.060985
9014 1981 0.060985
9289 1981 0.006099
1194 1982 0.005674
2578 1982 0.099996
3907 1982 0.009110
3909 1982 0.016689
7853 1983 0.028351
200 1984 0.016689
1218 1984 0.166888
1221 1984 0.016689
1975 1984 0.999708
1998 1984 0.091100
2945 1984 0.911002
3457 1984 0.091100
3608 1984 0.911002
3620 1984 0.166888
7536 1984 0.091100
637 1985 0.060985
9637 1986 0.166888
1241 1987 0.166888
2080 1987 0.121597
2191 1987 0.385159
4159 1987 0.121597
7146 1987 0.385159
7988 1987 0.121597
8723 1987 0.121597
9117 1987 0.121597
9410 1987 0.038516
1909 1988 0.060985
9604 1988 0.060985
6918 1989 0.016689
7679 1989 0.016689
7922 1989 0.001216
4268 1990 0.001669
1763 1991 0.385159
4325 1992 0.166888
17 1993 0.016689
2830 1993 0.001669
5665 1993 0.001669
5889 1993 0.016689
6722 1993 0.016689
6756 1993 0.016689
7025 1993 0.001669
7245 1993 0.001669
9314 1993 0.016689
1221 1994 0.016689
2578 1994 0.166888
2945 1994 0.911002
3457 1994 0.091100
4157 1994 0.911002
4249 1994 0.166888
5009 1994 0.567433
5386 1994 0.166888
7053 1994 0.166888
7173 1994 0.999708
7536 1994 0.089573
9063 1995 0.009912
732 1996 0.099116
1221 1996 0.016689
3608 1996 0.911002
3873 1996 0.166888
4244 1996 0.166888
4249 1996 0.166888
6116 1996 0.166888
6117 1996 0.016689
6520 1996 0.911002
7053 1996 0.166888
8240 1997 0.006099
1980 1998 0.016689
1984 1998 0.091100
3608 1998 0.091100
3777 1998 0.001669
4141 1998 0.009997
5009 1998 0.056743
6544 1998 0.016689
7173 1998 0.091100
7977 1998 0.009110
9454 1998 0.001669
9459 1998 0.009110
9706 1998 0.009110
3074 1999 0.009912
4253 1999 0.028351
6843 1999 0.028351
6933 1999 0.009912
9139 1999 0.009912
9695 1999 0.028351
9736 1999 0.002835
9612 2000 0.000991
342 2001 0.060985
584 2002 0.038516
3608 2003 0.166888
3777 2003 0.016689
3612 2004 0.016689
6666 2004 0.016689
5616 2005 0.001669
5716 2006 0.001669
6556 2006 0.001669
1908 2007 0.016689
6224 2007 0.567433
8006 2007 0.166888
1801 2008 0.016689
7656 2008 0.166888
7971 2009 0.012160
7974 2009 0.003852
2521 2010 0.028351
2014 2011 0.038516
6124 2011 0.038516
495 2012 0.016689
6192 2012 0.001669
49 2013 0.009912
384 2013 0.002835
780 2013 0.028351
1648 2013 0.009912
1720 2013 0.100000
1723 2013 0.000991
2947 2013 0.028351
4122 2013 0.028351
4843 2013 0.002835
5217 2013 0.009912
5413 2013 0.028351
6213 2013 0.028351
6251 2013 0.002835
6359 2013 0.028351
6560 2013 0.010000
6786 2013 0.000991
7686 2013 0.028351
8075 2013 0.028351
8680 2013 0.002835
9029 2013 0.028351
197 2014 0.012160
548 2014 0.028351
2011 2014 0.038516
2286 2014 0.283515
2623 2014 0.028351
3476 2014 0.283515
5365 2014 0.038516
7842 2014 0.009912
8142 2014 0.283515
9005 2014 0.024319
9332 2014 0.012160
842 2015 0.060985
1807 2015 0.060985
2968 2015 0.006099
3159 2015 0.006099
6795 2015 0.006099
9686 2015 0.060985
2048 2016 0.911002
6957 2016 0.016689
8828 2017 0.001669
9037 2017 0.005674
856 2018 0.006099
2058 2018 0.060985
2745 2018 0.060985
6095 2018 0.060985
6746 2018 0.006099
6747 2018 0.060985
9151 2018 0.006099
4673 2019 0.016689
6728 2019 0.016689
8347 2020 0.001669
7597 2021 0.016689
2249 2022 0.038516
1439 2023 0.567433
1444 2023 0.166888
2024 2023 0.166888
5504 2023 0.166888
2023 2024 0.166888
5569 2024 0.166888
1963 2025 0.016689
121 2026 0.911002
1720 2026 1.000000
1837 2026 0.166888
3555 2026 0.911002
3624 2026 0.911002
4159 2026 0.099116
4967 2026 0.100000
6565 2026 0.166888
7913 2026 0.609854
7954 2026 0.567433
9898 2026 0.016689
2034 2027 0.001669
5482 2027 0.001669
8396 2027 0.016689
1352 2028 0.016689
1355 2028 0.016689
1736 2028 0.016689
1818 2028 0.089573
3891 2028 0.016689
3931 2028 0.016689
3939 2028 0.001669
7492 2028 0.056743
7713 2028 0.001669
7971 2028 0.016689
8304 2028 0.089573
1270 2029 0.016689
1625 2029 0.001669
2075 2029 0.001669
3811 2029 0.016689
3891 2029 0.016689
3931 2029 0.016689
3932 2029 0.016689
3933 2029 0.016689
5386 2029 0.016689
5448 2029 0.016689
6247 2029 0.009110
6365 2029 0.012160
6676 2029 0.091100
6837 2029 0.056743
7492 2029 0.091100
8880 2029 0.001669
9043 2029 0.016689
9736 2029 0.001669
27 2030 0.016689
1920 2030 0.089573
1933 2030 0.166888
2031 2030 0.166888
2052 2030 0.016689
3620 2030 0.166888
3896 2030 0.166888
3911 2030 0.166888
4692 2030 0.166888
4933 2030 0.567433
5411 2030 0.567433
5434 2030 0.567433
7671 2030 0.166888
8130 2030 0.166888
1952 2031 0.166888
2030 2031 0.166888
2052 2031 0.016689
4212 2031 0.016689
4692 2031 0.166888
4933 2031 0.567433
8422 2031 0.166888
1818 2032 0.166888
2731 2032 0.166888
9905 2032 0.016689
9986 2032 0.166888
1291 2033 0.016689
1292 2033 0.009110
1296 2033 0.016689
2048 2033 0.099999
2049 2033 0.001669
2050 2033 0.056743
2051 2033 0.005674
3642 2033 0.091100
6874 2033 0.016689
6938 2033 0.098530
7542 2033 0.016689
9163 2033 0.001669
9421 2033 0.016689
9988 2033 0.009110
377 2034 0.001669
1291 2034 0.016689
1292 2034 0.001669
1296 2034 0.016689
2027 2034 0.001669
2048 2034 0.056743
2049 2034 0.001669
2051 2034 0.001669
2993 2034 0.016689
3623 2034 0.016689
3652 2034 0.016689
5317 2034 0.016689
5469 2034 0.001669
6563 2034 0.001669
6835 2034 0.016689
6882 2034 0.016689
6895 2034 0.016689
7015 2034 0.016689
7017 2034 0.016689
7935 2034 0.016689
8946 2034 0.016689
9163 2034 0.001669
9758 2034 0.016689
9807 2034 0.016689
9824 2034 0.016689
9988 2034 0.001669
615 2035 0.016689
2048 2035 0.016689
2049 2035 0.001669
2050 2035 0.016689
2051 2035 0.001669
6874 2035 0.016689
2048 2036 0.016689
2049 2036 0.001669
2050 2036 0.016689
2051 2036 0.001669
9163 2036 0.001669
1922 2037 0.016689
6577 2037 0.005674
6578 2037 0.016689
2048 2038 0.166888
2049 2038 0.016689
2050 2038 0.166888
2051 2038 0.016689
2048 2039 0.166888
2049 2039 0.016689
2050 2039 0.166888
2051 2039 0.016689
1077 2040 0.091100
1083 2040 0.009110
1084 2040 0.091100
1101 2040 0.016689
1668 2040 0.009110
2048 2040 0.016689
2049 2040 0.001669
2050 2040 0.016689
2051 2040 0.001669
3652 2040 0.016689
9163 2040 0.001669
2048 2041 0.016689
2049 2041 0.001669
2050 2041 0.056743
2051 2041 0.001669
2048 2042 0.166888
2049 2042 0.056743
2050 2042 0.166888
2051 2042 0.016689
2050 2043 0.016689
3260 2044 0.016689
4325 2044 0.016689
7445 2044 0.001669
7657 2044 0.016689
9301 2044 0.001669
2447 2045 0.166888
6975 2046 0.001669
7721 2046 0.038516
1834 2047 0.166888
3114 2047 0.056743
4076 2047 0.016689
4580 2047 0.016689
5380 2047 0.166888
5427 2047 0.166888
5552 2047 0.016689
7667 2047 0.166888
9041 2047 0.166888
218 2048 0.166888
533 2048 0.567433
534 2048 0.099996
1204 2048 0.166888
1217 2048 0.016689
1850 2048 0.016689
2016 2048 0.911002
2033 2048 0.099999
2034 2048 0.056743
2035 2048 0.016689
2036 2048 0.016689
2038 2048 0.166888
2039 2048 0.166888
2040 2048 0.016689
2041 2048 0.016689
2042 2048 0.166888
2371 2048 0.166888
3205 2048 0.911002
3208 2048 0.016689
4049 2048 0.166888
4432 2048 0.166888
4603 2048 0.166888
5386 2048 0.166888
5387 2048 0.166888
5421 2048 0.056743
5625 2048 0.016689
6879 2048 0.166888
7163 2048 0.166888
7173 2048 0.911002
7252 2048 0.166888
7378 2048 0.091100
7400 2048 0.166888
8756 2048 0.166888
9155 2048 0.166888
9159 2048 0.016689
9163 2048 0.016689
9677 2048 0.385159
384 2049 0.002835
717 2049 0.028351
943 2049 0.028351
1349 2049 0.002835
1379 2049 0.028351
1850 2049 0.001669
1946 2049 0.016689
2033 2049 0.001669
2034 2049 0.001669
2035 2049 0.001669
2036 2049 0.001669
2038 2049 0.016689
2039 2049 0.016689
2040 2049 0.001669
2041 2049 0.001669
2042 2049 0.056743
2501 2049 0.002835
2720 2049 0.016689
3205 2049 0.016689
3305 2049 0.009912
3336 2049 0.028351
3454 2049 0.002835
3566 2049 0.028351
4065 2049 0.010000
4591 2049 0.028351
4631 2049 0.028351
5984 2049 0.002835
6057 2049 0.028351
6456 2049 0.002835
6536 2049 0.016689
6839 2049 0.028351
7039 2049 0.016689
7490 2049 0.100000
7492 2049 0.100000
8255 2049 0.028351
8388 2049 0.001669
9155 2049 0.016689
9159 2049 0.001669
9934 2049 0.002835
209 2050 0.166888
1850 2050 0.016689
1946 2050 0.166888
2033 2050 0.056743
2035 2050 0.016689
2036 2050 0.016689
2038 2050 0.166888
2039 2050 0.166888
2040 2050 0.016689
2041 2050 0.056743
2042 2050 0.166888
2043 2050 0.016689
3899 2050 0.166888
5421 2050 0.016689
8028 2050 0.166888
8388 2050 0.016689
9155 2050 0.166888
9159 2050 0.016689
4 2051 0.016689
1850 2051 0.001669
2033 2051 0.005674
2034 2051 0.001669
2035 2051 0.001669
2036 2051 0.001669
2038 2051 0.016689
2039 2051 0.016689
2040 2051 0.001669
2041 2051 0.001669
2042 2051 0.016689
5421 2051 0.001669
7490 2051 0.100000
7492 2051 0.100000
9155 2051 0.016689
9159 2051 0.001669
9974 2051 0.001669
1933 2052 0.098530
1934 2052 0.001669
2030 2052 0.016689
2031 2052 0.016689
3680 2052 0.091100
3905 2052 0.056743
3911 2052 0.016689
4933 2052 0.091100
7935 2052 0.091100
617 2053 0.016689
1020 2053 0.001669
1279 2053 0.056743
1456 2053 0.016689
1625 2053 0.001669
3458 2053 0.016689
3872 2053 0.016689
4259 2053 0.001669
6415 2053 0.016689
7253 2053 0.016689
7370 2053 0.089573
7445 2053 0.009825
7536 2053 0.001669
7918 2053 0.016689
7938 2053 0.089573
9053 2053 0.005674
9562 2053 0.001669
3913 2054 0.385159
4349 2054 0.911002
5954 2054 0.385159
9786 2054 0.385159
3308 2055 0.166888
7445 2055 0.016689
7858 2055 0.911002
1840 2056 0.038516
2057 2056 0.166888
2249 2056 0.038516
3784 2056 0.166888
4333 2056 0.385159
4540 2056 0.166888
5954 2056 0.385159
6682 2056 0.016689
6768 2056 0.166888
7450 2056 0.016689
8935 2056 0.016689
9786 2056 0.385159
915 2057 0.016689
1204 2057 0.166888
1352 2057 0.166888
1832 2057 0.166888
1837 2057 0.166888
1889 2057 0.166888
2056 2057 0.166888
2058 2057 0.166888
2116 2057 0.166888
2212 2057 0.166888
3035 2057 0.166888
3767 2057 0.166888
3892 2057 0.166888
3897 2057 0.166888
3900 2057 0.016689
3908 2057 0.016689
3909 2057 0.166888
3914 2057 0.166888
3915 2057 0.016689
4342 2057 0.016689
5112 2057 0.166888
5329 2057 0.166888
6210 2057 0.166888
6957 2057 0.016689
7089 2057 0.166888
7317 2057 0.016689
7447 2057 0.016689
7450 2057 0.016689
7549 2057 0.166888
7774 2057 0.016689
7812 2057 0.016689
7955 2057 0.016689
8013 2057 0.166888
8511 2057 0.166888
9132 2057 0.166888
9595 2057 0.166888
9638 2057 0.016689
9664 2057 0.016689
714 2058 0.609854
806 2058 0.016689
1340 2058 0.911002
1712 2058 0.609854
2018 2058 0.060985
2057 2058 0.166888
3900 2058 0.016689
4136 2058 0.609854
5213 2058 0.609854
5568 2058 0.609854
6116 2058 0.166888
6349 2058 0.609854
6756 2058 0.166888
7450 2058 0.016689
7782 2058 0.609854
7997 2058 0.166888
8134 2058 0.609854
8189 2058 0.609854
8828 2058 0.060985
9965 2058 0.166888
2306 2059 0.001669
3901 2059 0.016689
4008 2059 0.001669
7499 2060 0.166888
9865 2060 0.166888
1122 2061 0.016689
1801 2061 0.016689
3652 2061 0.166888
4127 2061 0.911002
7245 2061 0.016689
2662 2062 0.999955
8580 2062 0.089573
4409 2063 0.091100
7649 2063 0.056743
8157 2063 0.009110
724 2064 0.016689
1576 2064 0.911002
1840 2064 0.038516
2100 2064 0.911002
2553 2064 0.166888
3926 2064 0.016689
5867 2064 0.999963
5886 2064 0.999963
6922 2064 0.098253
6924 2064 0.056743
7657 2064 0.911002
7661 2064 0.056743
7787 2064 0.016689
7922 2064 0.038516
7970 2064 0.911002
266 2065 0.016689
381 2065 0.911002
674 2065 0.091100
1757 2065 0.016689
2588 2065 0.099116
3209 2065 0.016689
3910 2065 0.166888
4160 2065 0.099116
4266 2065 0.166888
4268 2065 0.016689
4426 2065 0.056743
4874 2065 0.009912
5386 2065 0.166888
5682 2065 0.166888
6503 2065 0.911002
6649 2065 0.985301
6657 2065 0.166888
6678 2065 0.166888
7189 2065 0.016689
7321 2065 0.016689
7772 2065 0.166888
8585 2065 0.016689
9284 2065 0.016689
9445 2065 0.166888
9764 2065 0.911002
3908 2066 0.001669
845 2067 0.001669
1131 2067 0.091100
1626 2067 0.091100
1713 2067 0.091100
1771 2067 0.091100
2314 2067 0.006099
2404 2067 0.091100
2722 2067 0.016689
2738 2067 0.001669
3016 2067 0.091100
3026 2067 0.009110
3913 2067 0.091100
5086 2067 0.091100
5477 2067 0.001669
5556 2067 0.009110
6235 2067 0.091100
223 2068 0.016689
675 2068 0.016689
3612 2068 0.016689
6693 2068 0.091100
6736 2068 0.009110
7128 2068 0.016689
7129 2068 0.009110
7858 2068 0.060985
223 2069 0.091100
7128 2069 0.016689
7129 2069 0.009110
4426 2070 0.001669
5280 2070 0.001669
5381 2070 0.001669
5682 2070 0.016689
6649 2070 0.016689
6657 2070 0.056743
7456 2070 0.016689
8585 2070 0.001669
9863 2070 0.016689
362 2071 0.016689
2593 2071 0.166888
2992 2071 0.166888
9738 2071 0.166888
9979 2071 0.166888
6923 2072 0.009825
201 2073 0.385159
1840 2073 0.038516
2074 2073 0.166888
2919 2073 0.016689
485 2074 0.166888
826 2074 0.166888
835 2074 0.121597
1136 2074 0.166888
1639 2074 0.016689
2073 2074 0.166888
2122 2074 0.166888
2249 2074 0.038516
2403 2074 0.166888
2919 2074 0.016689
3852 2074 0.121597
3934 2074 0.166888
3942 2074 0.385159
3963 2074 0.166888
4545 2074 0.385159
5017 2074 0.016689
5860 2074 0.121597
7574 2074 0.166888
7774 2074 0.038516
9695 2074 0.121597
261 2075 0.016689
2029 2075 0.001669
3457 2075 0.001669
6662 2075 0.016689
4346 2076 0.060985
5446 2076 0.609854
8612 2076 0.060985
9047 2076 0.166888
9114 2076 0.166888
9322 2076 0.911002
4266 2077 0.911002
9843 2077 0.099116
838 2078 0.121597
2249 2078 0.038516
3913 2078 0.385159
4036 2078 0.385159
4065 2078 0.012160
4333 2078 0.385159
5954 2078 0.385159
7687 2078 0.038516
7774 2078 0.038516
7900 2078 0.121597
9324 2078 0.012160
9561 2078 0.121597
2909 2079 0.385159
105 2080 0.038516
106 2080 0.121597
271 2080 0.012160
330 2080 0.121597
438 2080 0.012160
439 2080 0.012160
440 2080 0.012160
584 2080 0.121597
600 2080 0.121597
675 2080 0.283515
842 2080 0.978868
971 2080 0.060985
1155 2080 0.012160
1522 2080 0.121597
1847 2080 0.121597
1909 2080 0.121597
1987 2080 0.121597
2406 2080 0.121597
2925 2080 0.121597
3278 2080 0.060985
3347 2080 0.121597
3558 2080 0.121597
3852 2080 0.121597
4457 2080 0.012160
4831 2080 0.121597
4903 2080 0.166888
5358 2080 0.012160
5693 2080 0.121597
5798 2080 0.121597
6117 2080 0.038516
6802 2080 0.012160
7413 2080 0.385159
7464 2080 0.121597
7465 2080 0.121597
7812 2080 0.012160
7881 2080 0.121597
7925 2080 0.283515
7974 2080 0.080401
8898 2080 0.100000
8989 2080 0.121597
9114 2080 0.121597
9198 2080 0.166888
9533 2080 0.475480
9608 2080 0.100000
1129 2081 0.016689
6265 2081 0.121597
1588 2082 0.166888
1591 2082 0.166888
1592 2082 0.166888
3246 2082 0.016689
3252 2082 0.016689
5442 2082 0.099116
6784 2082 0.016689
7844 2082 0.283515
8682 2082 0.028351
8823 2082 0.166888
9164 2082 0.089573
1454 2083 0.016689
3823 2083 0.016689
4574 2083 0.056743
6335 2083 0.056743
7974 2083 0.080401
8759 2083 0.016689
8907 2083 0.016689
9116 2083 0.895726
9483 2083 0.166888
2719 2084 0.016689
5739 2085 0.001669
9178 2085 0.001669
6499 2086 0.016689
4264 2087 0.009110
1591 2088 0.166888
1592 2088 0.166888
2144 2088 0.567433
2332 2088 0.166888
4907 2088 0.056743
6821 2088 0.166888
379 2089 0.166888
1840 2089 0.016689
1843 2089 0.911002
6245 2089 0.016689
8133 2089 0.283515
256 2090 0.166888
3550 2090 0.016689
6593 2090 0.016689
8572 2090 0.016689
8615 2090 0.016689
8697 2090 0.166888
6957 2091 0.016689
121 2092 0.038516
139 2092 0.001669
1588 2092 0.016689
1590 2092 0.001669
1591 2092 0.016689
1592 2092 0.016689
1831 2092 0.038516
6450 2092 0.001669
6652 2092 0.016689
6754 2092 0.016689
7388 2092 0.016689
7692 2092 0.016689
8242 2092 0.012160
8936 2092 0.001669
2482 2093 0.385159
4545 2093 0.385159
5546 2093 0.385159
7774 2093 0.038516
9175 2093 0.385159
4264 2094 0.016689
1291 2095 0.016689
1292 2095 0.001669
1296 2095 0.016689
2191 2095 0.038516
2249 2095 0.003852
3464 2095 0.091100
3465 2095 0.016689
4333 2095 0.038516
7970 2095 0.091100
1592 2096 0.016689
9599 2096 0.005674
7043 2097 0.016689
1476 2098 0.016689
6345 2098 0.166888
231 2099 0.166888
7607 2099 0.567433
7971 2099 0.911002
44 2100 0.012160
724 2100 0.016689
1047 2100 0.012160
2064 2100 0.911002
3260 2100 0.911002
3888 2100 0.911002
4429 2100 0.016689
5359 2100 0.911002
6507 2100 0.166888
7189 2100 0.016689
9284 2100 0.016689
1288 2101 0.016689
6124 2101 0.038516
8536 2101 0.001669
783 2102 0.001669
2197 2102 0.016689
4683 2102 0.016689
6957 2102 0.001669
677 2103 0.166888
1125 2103 0.016689
3582 2103 0.166888
3591 2103 0.166888
6159 2103 0.166888
6470 2103 0.016689
9204 2103 0.166888
9550 2103 0.016689
9852 2103 0.166888
9923 2103 0.166888
1909 2104 0.609854
7624 2105 0.016689
9647 2106 0.016689
315 2107 0.016689
4415 2107 0.609854
7850 2107 0.016689
7853 2107 0.166888
7854 2107 0.016689
7860 2107 0.166888
842 2108 0.609854
875 2109 0.001669
3646 2109 0.056743
5343 2109 0.001669
7768 2109 0.001669
9786 2109 0.016689
448 2110 0.060985
1677 2110 0.609854
1678 2110 0.609854
4346 2110 0.060985
6469 2110 0.609854
7771 2110 0.060985
8612 2110 0.060985
8770 2110 0.016689
845 2111 0.001669
974 2111 0.001669
2174 2111 0.016689
2386 2111 0.001669
2432 2111 0.016689
4702 2111 0.038516
5259 2111 0.001669
5475 2111 0.001669
5477 2111 0.001669
5571 2111 0.016689
6259 2111 0.016689
8016 2111 0.016689
979 2112 0.895726
2845 2112 0.166888
3982 2112 0.016689
4369 2112 0.166888
6620 2112 0.056743
6621 2112 0.166888
6629 2112 0.166888
7975 2112 0.166888
8991 2112 0.166888
9599 2112 0.016689
1850 2113 0.091100
2664 2113 0.609854
8116 2113 0.609854
3641 2114 0.166888
3670 2114 0.038516
5380 2114 0.166888
504 2115 0.016689
1720 2115 0.028351
2212 2115 0.016689
2217 2115 0.016689
2881 2115 0.028351
3464 2115 0.016689
3625 2115 0.016689
4264 2115 0.001669
4265 2115 0.016689
4266 2115 0.016689
4268 2115 0.001669
4428 2115 0.001669
7696 2115 0.016689
7698 2115 0.016689
9234 2115 0.001669
870 2116 0.016689
876 2116 0.016689
2057 2116 0.166888
5960 2116 0.016689
6665 2116 0.016689
8558 2116 0.166888
8697 2116 0.166888
8919 2116 0.166888
9367 2117 0.028351
5456 2118 0.001669
247 2119 0.016689
999 2119 0.016689
1867 2119 0.016689
2927 2119 0.016689
7641 2119 0.016689
7974 2119 0.001669
8046 2119 0.016689
5518 2120 0.166888
7245 2120 0.016689
8834 2120 0.567433
7245 2121 0.016689
1132 2122 0.166888
2074 2122 0.166888
9519 2122 0.166888
9234 2123 0.001669
736 2124 0.009912
6014 2124 0.009912
7590 2124 0.002835
3160 2125 0.028351
4903 2125 0.016689
5384 2125 0.009912
7422 2125 0.009912
554 2126 0.001669
1168 2126 0.005674
3786 2126 0.001669
4403 2126 0.056743
4404 2126 0.001669
7837 2126 0.016689
8161 2126 0.001669
1926 2127 0.016689
1768 2128 0.166888
1770 2128 0.166888
3560 2128 0.091100
3561 2128 0.166888
4605 2128 0.100000
9786 2128 0.385159
1077 2129 0.911002
1079 2129 0.166888
1086 2129 0.166888
1090 2129 0.166888
1092 2129 0.166888
1093 2129 0.016689
1094 2129 0.166888
1095 2129 0.091100
1932 2129 0.098530
4019 2129 0.016689
4043 2129 0.056743
4324 2129 0.016689
4488 2129 0.166888
6072 2129 0.016689
6402 2129 0.016689
6659 2129 0.166888
7126 2129 0.016689
7719 2129 0.166888
201 2130 0.385159
208 2130 0.016689
1507 2130 0.166888
1840 2130 0.038516
2249 2130 0.038516
2351 2130 0.016689
2909 2130 0.385159
3495 2130 0.056743
3515 2130 0.385159
3604 2130 0.895726
4333 2130 0.385159
7635 2130 0.056743
7774 2130 0.038516
9786 2130 0.385159
3604 2131 0.016689
4417 2131 0.001669
5616 2131 0.001669
6667 2131 0.009110
6826 2131 0.001669
7445 2131 0.009110
9394 2131 0.001669
9594 2131 0.016689
208 2132 0.001669
624 2132 0.060985
1308 2132 0.060985
2351 2132 0.001669
4202 2132 0.060985
6617 2132 0.009912
5406 2133 0.016689
8642 2133 0.005674
1205 2134 0.166888
3332 2134 0.166888
4685 2134 0.166888
7450 2134 0.016689
7956 2134 0.609854
7970 2134 0.166888
33 2135 0.166888
142 2135 0.016689
261 2135 0.166888
262 2135 0.016689
350 2135 0.166888
675 2135 0.721545
978 2135 0.009912
1475 2135 0.166888
1828 2135 0.028351
2498 2135 0.166888
3623 2135 1.000000
4753 2135 0.166888
6034 2135 0.166888
6037 2135 0.166888
6044 2135 0.166888
6058 2135 0.016689
6093 2135 0.166888
6101 2135 0.016689
7690 2135 0.166888
7746 2135 0.166888
7858 2135 0.166888
7925 2135 0.099116
201 2136 0.385159
688 2136 0.283515
732 2136 0.283515
1220 2136 0.283515
2837 2136 0.099116
5711 2136 0.283515
6952 2136 0.099116
8889 2136 0.009912
9133 2136 0.038516
9367 2136 0.009912
729 2137 0.038516
2352 2137 0.016689
2635 2137 0.016689
3942 2137 0.038516
4284 2137 0.003852
32 2138 0.000991
758 2138 0.001669
5147 2138 0.002835
14 2139 0.911002
795 2139 0.166888
835 2139 0.121597
1742 2139 0.012160
2853 2139 0.166888
3400 2139 0.121597
3578 2139 0.016689
6348 2139 0.121597
6908 2139 0.385159
6951 2139 0.121597
7815 2139 0.166888
8470 2139 0.121597
8652 2139 0.121597
8976 2139 0.166888
9177 2139 0.166888
5189 2140 0.006099
5758 2140 0.006099
6795 2140 0.006099
8828 2140 0.006099
8995 2140 0.006099
9701 2140 0.060985
8948 2141 0.001669
549 2142 0.166888
3874 2142 0.999955
4979 2142 0.056743
7449 2142 0.166888
1013 2143 0.016689
1837 2143 0.166888
3465 2143 0.166888
3784 2143 0.166888
4265 2143 0.166888
4266 2143 0.166888
4282 2143 0.016689
4715 2143 0.166888
4718 2143 0.166888
5242 2143 0.016689
6048 2143 0.016689
6671 2143 0.166888
6680 2143 0.016689
6694 2143 0.016689
6696 2143 0.166888
7241 2143 0.056743
7918 2143 0.567433
8421 2143 0.166888
8685 2143 0.028351
9723 2143 0.016689
9766 2143 0.567433
298 2144 0.166888
1592 2144 0.166888
1616 2144 0.166888
1818 2144 0.166888
2088 2144 0.567433
2318 2144 0.016689
6472 2144 0.166888
7307 2144 0.016689
7476 2144 0.056743
9193 2144 0.166888
9481 2144 0.016689
726 2145 0.001216
4222 2145 0.056743
4224 2145 0.001669
4273 2145 0.009110
4346 2145 0.006099
8645 2145 0.001669
358 2146 0.060985
628 2146 0.587320
4076 2146 0.016689
4885 2146 0.016689
5050 2146 0.016689
5552 2146 0.016689
6556 2146 0.091100
6655 2146 0.911002
6756 2146 0.166888
7610 2146 0.166888
7746 2146 0.283515
8222 2146 0.100000
8920 2146 0.283515
9172 2146 0.911002
3323 2147 0.016689
7585 2147 0.166888
7282 2148 0.056743
2617 2149 0.001669
4825 2149 0.016689
4826 2149 0.001669
658 2150 0.166888
3404 2150 0.060985
3940 2150 0.016689
5183 2150 0.060985
6245 2150 0.016689
6743 2150 0.166888
6957 2150 0.016689
104 2151 0.099116
823 2151 0.099116
1711 2151 0.016689
1712 2151 1.000000
2664 2151 0.099116
3507 2151 0.099116
4938 2151 0.016689
6245 2151 0.016689
8432 2151 0.028351
9167 2151 0.099116
3536 2152 0.166888
3155 2153 0.100000
3545 2153 0.166888
7505 2153 0.166888
1076 2154 0.006099
2851 2154 0.016689
4876 2154 0.001669
5461 2154 0.016689
7747 2154 0.001669
8992 2155 0.609854
3377 2156 0.060985
8100 2156 0.060985
8242 2156 0.609854
8260 2156 0.060985
9701 2156 0.609854
4285 2157 0.060985
6952 2157 0.609854
197 2158 0.038516
530 2158 0.060985
721 2158 0.609854
736 2158 0.609854
1559 2158 0.060985
1746 2158 0.609854
1909 2158 0.609854
1919 2158 0.028351
1965 2158 0.060985
2320 2158 0.060985
2776 2158 0.060985
3003 2158 0.060985
3025 2158 0.609854
3150 2158 0.060985
3937 2158 0.609854
4563 2158 0.060985
5032 2158 0.060985
5205 2158 0.060985
5294 2158 0.060985
5896 2158 0.060985
6023 2158 0.060985
6600 2158 0.609854
6753 2158 0.609854
7593 2158 0.609854
7734 2158 0.060985
8111 2158 0.060985
8165 2158 0.609854
8308 2158 0.060985
8406 2158 0.060985
8448 2158 0.609854
8510 2158 0.609854
8614 2158 0.060985
8762 2158 0.060985
8779 2158 0.609854
9343 2158 0.028351
9834 2158 0.609854
6378 2159 0.016689
7388 2159 0.016689
7392 2159 0.016689
4545 2160 0.385159
6933 2160 0.283515
4842 2161 0.002835
5863 2161 0.000991
5877 2161 0.009912
7971 2161 0.038516
7974 2161 0.008040
8588 2161 0.010000
8724 2161 0.000991
9031 2161 0.000991
4266 2162 0.166888
4272 2162 0.016689
2242 2163 0.016689
333 2164 0.089573
562 2164 0.001669
2214 2164 0.016689
2661 2164 0.016689
2754 2164 0.001669
3614 2164 0.001669
6620 2164 0.001669
6629 2164 0.016689
7363 2164 0.016689
7509 2164 0.016689
7542 2164 0.016689
7975 2164 0.016689
8021 2164 0.001669
8023 2164 0.001669
8211 2164 0.001216
3913 2165 0.099116
5713 2165 0.038516
5954 2165 0.385159
5957 2165 0.038516
5427 2166 0.166888
7329 2167 0.016689
1676 2168 0.016689
1677 2168 0.016689
4075 2168 0.016689
5652 2169 0.166888
6131 2169 0.166888
6137 2169 0.016689
6138 2169 0.166888
2249 2170 0.038516
4333 2170 0.385159
9786 2170 0.385159
4086 2171 0.012160
5833 2171 0.121597
7971 2171 0.166888
8723 2171 0.166888
1598 2172 0.016689
3464 2172 0.166888
3465 2172 0.166888
3784 2172 0.166888
4493 2172 0.016689
5449 2172 0.016689
5607 2172 0.166888
6671 2172 0.166888
6686 2172 0.166888
6957 2172 0.016689
7408 2172 0.166888
9473 2172 0.166888
9499 2172 0.166888
9765 2172 0.166888
9766 2172 0.166888
8962 2173 0.016689
845 2174 0.016689
974 2174 0.056743
1626 2174 0.911002
2111 2174 0.016689
2386 2174 0.056743
2432 2174 0.166888
4921 2174 0.099773
5259 2174 0.016689
5475 2174 0.016689
5477 2174 0.016689
5571 2174 0.911002
6259 2174 0.166888
9884 2174 0.609854
3795 2175 0.911002
4712 2176 0.016689
4714 2176 0.166888
8053 2176 0.121597
9560 2176 0.475480
197 2177 0.016689
271 2177 0.012160
584 2177 0.121597
1840 2177 0.038516
4333 2177 0.121597
4545 2177 0.121597
5954 2177 0.121597
6343 2177 0.166888
7376 2177 0.121597
7922 2177 0.038516
7971 2177 0.804006
7974 2177 0.047548
8599 2177 0.385159
8770 2177 0.016689
9604 2177 0.385159
9625 2177 0.121597
9786 2177 0.385159
3914 2178 0.166888
7924 2178 0.567433
9139 2178 0.166888
1729 2179 0.001669
7329 2179 0.016689
2449 2180 0.038516
5716 2181 0.001669
5726 2181 0.016689
9599 2181 0.001669
628 2182 0.100000
2881 2182 0.028351
3464 2182 0.016689
3892 2182 0.016689
5056 2182 0.001669
6796 2182 0.009912
8526 2182 0.001669
8685 2182 0.002835
9367 2182 0.000991
9730 2182 0.028351
9923 2182 0.028351
8710 2183 0.009912
1583 2184 0.166888
3913 2184 0.283515
5601 2184 0.283515
7591 2184 0.911002
7592 2184 0.609854
7922 2184 0.016689
7974 2185 0.080401
1314 2186 0.016689
1357 2186 0.001669
8906 2186 0.005674
9599 2186 0.001669
7913 2187 0.609854
9647 2187 0.016689
729 2188 0.121597
793 2188 0.166888
799 2188 0.009912
3852 2188 0.385159
3942 2188 0.385159
4545 2188 0.385159
5860 2188 0.121597
6124 2188 0.121597
6137 2188 0.028351
9175 2188 0.385159
9982 2188 0.016689
5415 2189 0.001669
500 2190 0.121597
729 2190 0.385159
835 2190 0.121597
2482 2190 0.121597
3942 2190 0.385159
6128 2190 0.016689
8356 2190 0.012160
72 2191 0.385159
99 2191 0.385159
231 2191 0.385159
304 2191 0.038516
319 2191 0.385159
361 2191 0.385159
428 2191 0.385159
484 2191 0.385159
548 2191 0.038516
652 2191 0.385159
656 2191 0.385159
737 2191 0.385159
1574 2191 0.385159
1696 2191 0.385159
1987 2191 0.385159
2095 2191 0.038516
2204 2191 0.385159
2964 2191 0.385159
3104 2191 0.385159
3105 2191 0.385159
3308 2191 0.166888
3399 2191 0.385159
3436 2191 0.385159
3623 2191 0.385159
3855 2191 0.385159
4007 2191 0.038516
4015 2191 0.385159
4114 2191 0.385159
4507 2191 0.385159
4609 2191 0.016689
4903 2191 0.385159
4925 2191 0.038516
4960 2191 0.038516
5123 2191 0.038516
5136 2191 0.038516
5159 2191 0.038516
5177 2191 0.385159
5239 2191 0.038516
5277 2191 0.385159
5320 2191 0.385159
5487 2191 0.038516
5498 2191 0.385159
5502 2191 0.385159
5504 2191 0.385159
5799 2191 0.385159
5895 2191 0.385159
5938 2191 0.385159
5957 2191 0.038516
6111 2191 0.038516
6116 2191 0.385159
6181 2191 0.385159
6233 2191 0.385159
6234 2191 0.385159
6298 2191 0.385159
6319 2191 0.385159
6365 2191 0.385159
6659 2191 0.385159
6668 2191 0.166888
6873 2191 0.385159
6890 2191 0.385159
6911 2191 0.385159
6951 2191 0.385159
7086 2191 0.385159
7230 2191 0.038516
7372 2191 0.038516
7377 2191 0.385159
7394 2191 0.385159
7398 2191 0.385159
7580 2191 0.385159
7628 2191 0.385159
7640 2191 0.038516
7771 2191 0.016689
7833 2191 0.385159
7868 2191 0.385159
8319 2191 0.038516
8399 2191 0.385159
9050 2191 0.385159
9094 2191 0.038516
9411 2191 0.038516
9448 2191 0.385159
9519 2191 0.385159
9918 2191 0.385159
7971 2192 0.016689
9661 2192 0.060985
4545 2193 0.385159
105 2194 0.016689
1603 2194 0.166888
3805 2194 0.166888
5167 2194 0.016689
7391 2194 0.016689
8437 2194 0.016689
9042 2194 0.166888
27 2195 0.001669
1763 2195 0.038516
2375 2195 0.001669
2738 2195 0.001669
4273 2195 0.001669
6069 2195 0.016689
6732 2195 0.056743
7272 2195 0.016689
121 2196 0.016689
1204 2196 0.016689
7492 2196 0.016689
9898 2196 0.001669
783 2197 0.016689
2102 2197 0.016689
4683 2197 0.166888
6957 2197 0.016689
1648 2198 0.166888
6957 2198 0.016689
280 2199 0.016689
1204 2199 0.166888
1248 2199 0.166888
1837 2199 0.166888
1889 2199 0.166888
1890 2199 0.166888
2588 2199 0.166888
2912 2199 0.016689
3260 2199 0.166888
3622 2199 0.166888
4265 2199 0.166888
4266 2199 0.166888
4771 2199 0.166888
5609 2199 0.016689
6107 2199 0.166888
6671 2199 0.166888
6680 2199 0.016689
6918 2199 0.166888
7034 2199 0.166888
7678 2199 0.166888
7679 2199 0.166888
7742 2199 0.166888
7918 2199 0.166888
7968 2199 0.166888
9647 2199 0.016689
9749 2199 0.166888
9809 2199 0.166888
980 2200 0.166888
4285 2200 0.060985
5198 2200 0.609854
6957 2201 0.016689
803 2202 0.056743
999 2202 0.567433
2487 2202 0.166888
3040 2202 0.166888
3760 2202 0.567433
3940 2202 0.060985
3963 2202 0.166888
3990 2202 0.911002
4220 2202 0.166888
4255 2202 0.166888
5060 2202 0.609854
5390 2202 0.060985
5641 2202 0.166888
5864 2202 0.016689
6927 2202 0.567433
7399 2202 0.166888
9405 2202 0.895726
9810 2202 0.999708
5552 2203 0.016689
2191 2204 0.385159
4036 2204 0.385159
5241 2204 0.385159
7233 2204 0.038516
9175 2204 0.121597
649 2205 0.060985
3415 2206 0.016689
3926 2206 0.016689
6204 2206 0.016689
9746 2206 0.012160
1676 2207 0.166888
7471 2207 0.166888
8069 2207 0.166888
8548 2207 0.016689
30 2208 0.006099
1248 2208 0.016689
1732 2208 0.016689
3777 2208 0.009110
4610 2208 0.060985
4728 2208 0.060985
197 2209 0.003852
3015 2209 0.016689
5546 2209 0.038516
5713 2209 0.003852
5957 2209 0.003852
4545 2210 0.166888
6525 2210 0.012160
6532 2210 0.166888
7971 2210 0.385159
7974 2210 0.080401
8770 2211 0.016689
340 2212 0.016689
1204 2212 0.166888
1352 2212 0.166888
1679 2212 0.166888
1875 2212 0.166888
1889 2212 0.166888
2057 2212 0.166888
2115 2212 0.016689
2390 2212 0.166888
2584 2212 0.016689
3307 2212 0.166888
3553 2212 0.166888
3575 2212 0.166888
3578 2212 0.016689
3892 2212 0.166888
4266 2212 0.166888
4268 2212 0.016689
4852 2212 0.056743
5478 2212 0.166888
7445 2212 0.016689
7974 2212 0.016689
7976 2212 0.166888
4747 2213 0.056743
7591 2213 0.038516
847 2214 0.121597
2164 2214 0.016689
4675 2214 0.609854
5203 2214 0.911002
6626 2214 0.166888
7974 2214 0.047548
8903 2214 0.911002
4273 2215 0.016689
6629 2215 0.567433
7195 2216 0.166888
7201 2216 0.166888
875 2217 0.016689
1837 2217 0.166888
1875 2217 0.166888
1889 2217 0.166888
2115 2217 0.016689
2390 2217 0.166888
3797 2217 0.166888
4265 2217 0.166888
4266 2217 0.166888
4268 2217 0.016689
7156 2217 0.166888
7974 2217 0.016689
7976 2217 0.166888
1248 2218 0.016689
1691 2218 0.001669
4264 2218 0.001669
4268 2218 0.001669
8069 2218 0.016689
3386 2219 0.016689
3877 2219 0.016689
6077 2219 0.016689
6415 2219 0.166888
177 2220 0.099116
139 2221 0.016689
500 2221 0.166888
794 2221 0.166888
1588 2221 0.166888
1590 2221 0.016689
1591 2221 0.166888
1592 2221 0.166888
1713 2221 0.283515
4131 2221 0.166888
7162 2221 0.016689
7388 2221 0.166888
7974 2221 0.080401
9339 2221 0.166888
7111 2222 0.016689
8659 2222 0.001216
9048 2222 0.016689
9893 2222 0.012160
1322 2223 0.060985
4259 2223 0.060985
5015 2223 0.060985
5896 2223 0.060985
6054 2223 0.016689
6095 2223 0.609854
7771 2223 0.060985
8828 2223 0.060985
5256 2224 0.009912
894 2225 0.038516
1660 2225 0.385159
2249 2225 0.038516
4264 2225 0.091100
4333 2225 0.385159
4882 2225 0.038516
7158 2225 0.038516
7413 2225 0.385159
7649 2225 0.121597
7774 2225 0.038516
7922 2225 0.038516
9786 2225 0.385159
8770 2226 0.001669
2328 2227 0.016689
1867 2228 0.016689
7189 2228 0.001669
9595 2228 0.016689
6245 2229 0.016689
5456 2230 0.001669
7746 2230 0.016689
7854 2230 0.001669
7856 2230 0.016689
7860 2230 0.016689
1509 2231 0.166888
2968 2231 0.016689
3178 2231 0.166888
4745 2231 0.166888
6045 2231 0.166888
6967 2231 0.166888
6978 2231 0.016689
7019 2231 0.166888
7738 2231 0.166888
8912 2231 0.166888
295 2232 0.056743
3640 2232 0.016689
3881 2232 0.166888
6148 2232 0.166888
7567 2232 0.166888
7768 2232 0.016689
7771 2232 0.016689
7774 2232 0.016689
9132 2232 0.166888
9172 2232 0.166888
5240 2233 0.000991
9313 2233 0.016689
1291 2234 0.016689
4837 2234 0.016689
7922 2234 0.003852
624 2235 0.166888
5860 2235 0.385159
6265 2235 0.121597
6279 2235 0.121597
6915 2235 0.166888
7941 2235 0.166888
7974 2235 0.038516
9410 2235 0.038516
9784 2235 0.166888
7411 2236 0.016689
2426 2237 0.166888
453 2238 0.016689
1881 2238 0.001669
1905 2238 0.001669
1909 2238 0.016689
2803 2238 0.009110
4273 2238 0.009110
5208 2238 0.001669
584 2239 0.385159
6957 2239 0.016689
1648 2240 0.016689
3892 2240 0.016689
6957 2240 0.001669
3513 2241 0.003852
617 2242 0.475480
993 2242 0.166888
2163 2242 0.016689
2514 2242 0.166888
2749 2242 0.016689
5205 2242 0.060985
6279 2242 0.121597
7971 2242 0.996714
7974 2242 0.099671
7975 2242 0.166888
7976 2242 0.855829
8889 2242 0.009912
5546 2243 0.385159
6001 2243 0.385159
7976 2243 0.385159
4636 2244 0.001669
7974 2244 0.001669
3515 2245 0.038516
625 2246 0.121597
2982 2246 0.016689
5648 2246 0.166888
6378 2246 0.166888
6903 2246 0.166888
7317 2246 0.016689
7392 2246 0.166888
7771 2246 0.016689
7774 2246 0.016689
9041 2246 0.166888
98 2247 0.166888
204 2247 0.016689
1593 2247 0.100000
4549 2247 0.166888
6756 2247 0.166888
9463 2247 0.166888
9465 2247 0.166888
6516 2248 0.009912
7245 2248 0.016689
9268 2248 0.028351
9879 2248 0.099116
16 2249 0.038516
43 2249 0.001216
72 2249 0.038516
78 2249 0.038516
88 2249 0.038516
94 2249 0.038516
97 2249 0.038516
99 2249 0.038516
112 2249 0.012160
132 2249 0.038516
138 2249 0.038516
202 2249 0.038516
258 2249 0.038516
294 2249 0.038516
323 2249 0.038516
330 2249 0.038516
358 2249 0.003852
361 2249 0.038516
401 2249 0.003852
404 2249 0.038516
410 2249 0.012160
433 2249 0.038516
438 2249 0.003852
484 2249 0.038516
485 2249 0.038516
548 2249 0.003852
549 2249 0.038516
598 2249 0.038516
610 2249 0.038516
612 2249 0.038516
656 2249 0.038516
663 2249 0.003852
733 2249 0.003852
737 2249 0.038516
754 2249 0.038516
774 2249 0.038516
899 2249 0.038516
918 2249 0.038516
981 2249 0.038516
1177 2249 0.003852
1217 2249 0.003852
1255 2249 0.038516
1320 2249 0.038516
1358 2249 0.038516
1445 2249 0.003852
1449 2249 0.038516
1453 2249 0.038516
1459 2249 0.038516
1519 2249 0.038516
1520 2249 0.003852
1522 2249 0.038516
1530 2249 0.038516
1548 2249 0.003852
1585 2249 0.003852
1586 2249 0.038516
1589 2249 0.003852
1668 2249 0.003852
1696 2249 0.038516
1709 2249 0.012160
1718 2249 0.038516
1719 2249 0.038516
1755 2249 0.003852
1841 2249 0.003852
1887 2249 0.038516
2022 2249 0.038516
2056 2249 0.038516
2074 2249 0.038516
2078 2249 0.038516
2095 2249 0.003852
2130 2249 0.038516
2170 2249 0.038516
2225 2249 0.038516
2264 2249 0.038516
2281 2249 0.038516
2404 2249 0.038516
2417 2249 0.038516
2567 2249 0.038516
2785 2249 0.038516
2862 2249 0.038516
2882 2249 0.038516
2894 2249 0.038516
2925 2249 0.038516
2948 2249 0.038516
2964 2249 0.038516
3043 2249 0.038516
3066 2249 0.038516
3104 2249 0.038516
3105 2249 0.038516
3139 2249 0.003852
3233 2249 0.003852
3309 2249 0.038516
3436 2249 0.038516
3443 2249 0.038516
3449 2249 0.038516
3502 2249 0.038516
3503 2249 0.038516
3610 2249 0.038516
3618 2249 0.003852
3624 2249 0.038516
3634 2249 0.038516
3650 2249 0.038516
3674 2249 0.038516
3770 2249 0.003852
3855 2249 0.038516
4007 2249 0.003852
4015 2249 0.038516
4036 2249 0.038516
4051 2249 0.038516
4075 2249 0.038516
4135 2249 0.003852
4189 2249 0.038516
4191 2249 0.003852
4231 2249 0.038516
4256 2249 0.038516
4296 2249 0.003852
4310 2249 0.038516
4338 2249 0.003852
4341 2249 0.038516
4342 2249 0.003852
4406 2249 0.038516
4488 2249 0.012160
4502 2249 0.003852
4507 2249 0.038516
4567 2249 0.038516
4592 2249 0.038516
4594 2249 0.038516
4597 2249 0.003852
4628 2249 0.038516
4635 2249 0.038516
4637 2249 0.038516
4723 2249 0.038516
4728 2249 0.038516
4780 2249 0.038516
4832 2249 0.038516
4833 2249 0.038516
4903 2249 0.038516
4960 2249 0.003852
4967 2249 0.003852
4969 2249 0.003852
5012 2249 0.003852
5143 2249 0.003852
5177 2249 0.038516
5199 2249 0.038516
5318 2249 0.001216
5321 2249 0.003852
5328 2249 0.038516
5330 2249 0.038516
5332 2249 0.038516
5336 2249 0.003852
5339 2249 0.038516
5364 2249 0.003852
5445 2249 0.012160
5504 2249 0.038516
5571 2249 0.038516
5633 2249 0.038516
5790 2249 0.038516
5835 2249 0.038516
5854 2249 0.003852
5895 2249 0.038516
5907 2249 0.038516
5951 2249 0.038516
5985 2249 0.038516
6009 2249 0.038516
6111 2249 0.003852
6116 2249 0.038516
6141 2249 0.038516
6206 2249 0.038516
6222 2249 0.038516
6233 2249 0.038516
6240 2249 0.038516
6241 2249 0.038516
6244 2249 0.038516
6257 2249 0.038516
6262 2249 0.038516
6271 2249 0.038516
6298 2249 0.038516
6316 2249 0.003852
6319 2249 0.012160
6320 2249 0.038516
6324 2249 0.038516
6331 2249 0.038516
6365 2249 0.038516
6471 2249 0.038516
6586 2249 0.003852
6618 2249 0.038516
6626 2249 0.038516
6634 2249 0.038516
6659 2249 0.038516
6661 2249 0.038516
6674 2249 0.003852
6686 2249 0.038516
6692 2249 0.038516
6722 2249 0.038516
6798 2249 0.038516
6829 2249 0.003852
6832 2249 0.038516
6850 2249 0.038516
6852 2249 0.038516
6856 2249 0.038516
6858 2249 0.038516
6862 2249 0.038516
6863 2249 0.038516
6872 2249 0.038516
6886 2249 0.038516
6890 2249 0.038516
6897 2249 0.038516
6911 2249 0.038516
6936 2249 0.003852
7023 2249 0.038516
7043 2249 0.003852
7086 2249 0.038516
7159 2249 0.003852
7183 2249 0.038516
7243 2249 0.038516
7268 2249 0.038516
7320 2249 0.038516
7372 2249 0.003852
7375 2249 0.038516
7377 2249 0.038516
7394 2249 0.038516
7453 2249 0.038516
7457 2249 0.003852
7458 2249 0.038516
7468 2249 0.038516
7571 2249 0.038516
7576 2249 0.012160
7580 2249 0.038516
7582 2249 0.003852
7653 2249 0.038516
7694 2249 0.012160
7760 2249 0.003852
7763 2249 0.038516
7765 2249 0.003852
7793 2249 0.038516
7820 2249 0.038516
7830 2249 0.038516
7852 2249 0.038516
7896 2249 0.038516
7907 2249 0.001216
7914 2249 0.012160
7915 2249 0.038516
7917 2249 0.003852
7924 2249 0.012160
8047 2249 0.038516
8070 2249 0.038516
8105 2249 0.038516
8319 2249 0.003852
8328 2249 0.038516
8346 2249 0.038516
8394 2249 0.038516
8399 2249 0.038516
8484 2249 0.038516
8489 2249 0.038516
8492 2249 0.003852
8522 2249 0.038516
8525 2249 0.038516
8594 2249 0.038516
8638 2249 0.038516
8658 2249 0.038516
8849 2249 0.003852
8933 2249 0.038516
8992 2249 0.038516
9005 2249 0.001216
9023 2249 0.003852
9047 2249 0.038516
9048 2249 0.038516
9050 2249 0.038516
9051 2249 0.038516
9088 2249 0.038516
9094 2249 0.003852
9142 2249 0.038516
9154 2249 0.038516
9166 2249 0.038516
9370 2249 0.038516
9394 2249 0.003852
9400 2249 0.038516
9411 2249 0.003852
9452 2249 0.038516
9472 2249 0.038516
9503 2249 0.038516
9551 2249 0.038516
9621 2249 0.038516
9700 2249 0.038516
9707 2249 0.038516
9760 2249 0.038516
9779 2249 0.003852
9853 2249 0.038516
9918 2249 0.038516
1648 2250 0.016689
2350 2250 0.001669
6417 2250 0.001669
6352 2251 0.166888
8013 2251 0.283515
9284 2251 0.016689
238 2252 0.166888
2596 2252 0.166888
3258 2252 0.166888
3376 2252 0.016689
3487 2252 0.016689
6067 2252 0.166888
6957 2252 0.016689
7702 2252 0.166888
8826 2252 0.016689
9668 2252 0.166888
729 2253 0.038516
818 2253 0.016689
3942 2253 0.038516
5676 2253 0.016689
9786 2253 0.038516
521 2254 0.911002
1582 2254 0.060985
4637 2254 0.911002
6930 2254 0.166888
20 2255 0.166888
1258 2255 0.166888
1499 2255 0.166888
1639 2255 0.016689
1640 2255 0.166888
1641 2255 0.016689
1925 2255 0.016689
2263 2255 0.166888
3107 2255 0.166888
3227 2255 0.166888
3238 2255 0.016689
3291 2255 0.166888
3292 2255 0.016689
3294 2255 0.166888
3295 2255 0.166888
3892 2255 0.166888
3908 2255 0.056743
3914 2255 0.166888
3916 2255 0.016689
3978 2255 0.016689
4075 2255 0.166888
4190 2255 0.166888
4259 2255 0.016689
4266 2255 0.166888
4269 2255 0.016689
4270 2255 0.016689
4726 2255 0.016689
4836 2255 0.166888
5624 2255 0.016689
6209 2255 0.016689
6210 2255 0.166888
6635 2255 0.166888
6652 2255 0.166888
6980 2255 0.166888
7054 2255 0.016689
7083 2255 0.166888
7172 2255 0.016689
7473 2255 0.016689
7771 2255 0.016689
7781 2255 0.166888
7922 2255 0.056743
7974 2255 0.016689
8127 2255 0.166888
8398 2255 0.016689
8473 2255 0.016689
8474 2255 0.166888
8794 2255 0.567433
8988 2255 0.016689
9257 2255 0.016689
9692 2255 0.016689
9986 2255 0.166888
3078 2256 0.166888
2447 2257 0.166888
4005 2257 0.283515
4045 2257 0.166888
4368 2257 0.166888
4419 2257 0.166888
5493 2257 0.016689
6131 2257 0.895726
6137 2257 0.098253
6138 2257 0.895726
6141 2257 0.567433
6146 2257 0.567433
6415 2257 0.166888
6649 2257 0.567433
6807 2257 0.009912
7083 2257 0.166888
7215 2257 0.166888
7704 2257 0.016689
7706 2257 0.016689
8588 2257 0.016689
9681 2257 0.166888
803 2258 0.016689
999 2258 0.166888
2927 2258 0.166888
3760 2258 0.166888
3963 2258 0.567433
4255 2258 0.166888
5641 2258 0.166888
6903 2258 0.166888
7797 2258 0.166888
9218 2258 0.166888
9405 2258 0.166888
617 2259 0.121597
4583 2259 0.016689
5630 2259 0.016689
7971 2259 0.475480
7974 2259 0.080401
835 2260 0.121597
2482 2260 0.121597
3852 2260 0.385159
4545 2260 0.121597
8802 2260 0.012160
9695 2260 0.121597
9812 2260 0.016689
9175 2261 0.385159
4259 2262 0.012160
2255 2263 0.166888
3107 2263 0.166888
3908 2263 0.016689
4726 2263 0.016689
5624 2263 0.016689
6004 2263 0.166888
6209 2263 0.016689
6210 2263 0.166888
7189 2263 0.016689
7774 2263 0.038516
7799 2263 0.016689
2249 2264 0.038516
9786 2264 0.385159
7189 2265 0.016689
9744 2265 0.121597
6091 2266 0.012160
4670 2267 0.609854
5333 2268 0.001669
5497 2268 0.008957
5498 2268 0.016689
687 2269 0.012160
1885 2269 0.012160
6244 2269 0.121597
8995 2269 0.012160
3612 2270 0.166888
6767 2270 0.016689
6769 2270 0.166888
83 2271 0.166888
1295 2271 0.016689
1312 2271 0.016689
1331 2271 0.016689
2652 2271 0.038516
3702 2271 0.016689
3873 2271 0.166888
3966 2271 0.016689
4726 2271 0.016689
4836 2271 0.166888
4905 2271 0.166888
5301 2271 0.016689
6611 2271 0.567433
7083 2271 0.166888
7154 2271 0.567433
7155 2271 0.016689
8518 2271 0.166888
9292 2271 0.016689
9457 2271 0.166888
9692 2271 0.016689
1456 2272 0.911002
1595 2272 0.166888
4224 2273 0.001669
9216 2274 0.038516
3465 2275 0.016689
5056 2275 0.001669
6734 2275 0.016689
7351 2275 0.016689
5716 2276 0.016689
1626 2277 0.911002
2578 2277 0.166888
8988 2277 0.091100
8997 2277 0.911002
32 2278 0.028351
2346 2279 0.016689
6556 2279 0.016689
6635 2279 0.911002
7974 2279 0.038516
841 2280 0.836565
848 2280 0.641663
8206 2280 0.028351
8461 2280 0.283515
1784 2281 0.121597
2249 2281 0.038516
3515 2281 0.385159
3913 2281 0.385159
4036 2281 0.385159
4333 2281 0.385159
4860 2281 0.385159
5546 2281 0.385159
6097 2281 0.166888
6544 2281 0.895726
7156 2281 0.385159
7649 2281 0.385159
7687 2281 0.012160
7774 2281 0.012160
7915 2281 0.385159
8130 2281 0.166888
9133 2281 0.038516
9216 2281 0.038516
729 2282 0.038516
2540 2282 0.038516
4545 2282 0.038516
6679 2282 0.003852
8599 2282 0.038516
707 2283 0.016689
9003 2283 0.012160
649 2284 0.609854
974 2284 0.016689
2588 2284 0.283515
6023 2284 0.060985
8260 2284 0.060985
8654 2284 0.283515
7329 2285 0.166888
9700 2285 0.166888
2014 2286 0.283515
4005 2286 0.911002
5296 2286 0.609854
5862 2286 0.028351
8669 2286 0.091100
9701 2286 0.609854
2988 2287 0.009912
330 2288 0.166888
342 2288 0.609854
4871 2288 0.016689
1471 2289 0.100000
2479 2289 0.001669
7765 2289 0.001669
1217 2290 0.016689
1352 2290 0.166888
1946 2290 0.166888
2578 2290 0.166888
3205 2290 0.166888
4008 2290 0.016689
4609 2290 0.016689
5337 2290 0.166888
5421 2290 0.098253
5424 2290 0.166888
5564 2290 0.166888
6415 2290 0.166888
6529 2290 0.166888
7173 2290 0.166888
7490 2290 0.166888
7492 2290 0.166888
7919 2290 0.166888
7920 2290 0.166888
7969 2290 0.166888
9162 2290 0.166888
9163 2290 0.016689
342 2291 0.609854
5957 2291 0.038516
1580 2292 0.166888
1736 2292 0.166888
2493 2292 0.060985
3307 2292 0.121597
5331 2292 0.911002
5860 2292 0.121597
6756 2292 0.911002
7908 2292 0.911002
4265 2293 0.166888
7974 2293 0.080401
7771 2294 0.060985
2301 2295 0.056743
3205 2295 0.166888
3872 2295 0.166888
4609 2295 0.016689
6520 2295 0.166888
6532 2295 0.166888
7163 2295 0.166888
7173 2295 1.000000
8876 2295 0.016689
9038 2295 0.016689
9061 2295 0.166888
958 2296 0.166888
5601 2296 0.121597
1409 2297 0.385159
7624 2297 0.567433
6259 2298 0.016689
7782 2298 0.016689
9898 2298 0.001669
5716 2299 0.091100
6410 2299 0.016689
165 2300 0.005674
2295 2301 0.056743
4387 2301 0.001669
5332 2301 0.009912
250 2302 0.283515
1791 2303 0.001669
3891 2303 0.016689
3077 2304 0.567433
4892 2304 0.166888
5647 2304 0.016689
6034 2304 0.166888
6044 2304 0.166888
6116 2304 0.166888
6117 2304 0.016689
6170 2304 0.166888
6755 2304 0.166888
6759 2304 0.166888
7787 2304 0.016689
9591 2304 0.166888
4070 2305 0.006099
2059 2306 0.001669
3205 2306 0.098253
3899 2306 0.016689
3908 2306 0.001669
4008 2306 0.001669
5423 2306 0.001669
6004 2306 0.016689
6415 2306 0.016689
6529 2306 0.016689
7173 2306 0.089573
7921 2306 0.016689
5398 2307 0.016689
729 2308 0.385159
3942 2308 0.385159
4545 2308 0.121597
5860 2308 0.385159
7138 2308 0.012160
2420 2309 0.001669
4259 2309 0.001216
4269 2309 0.001216
9932 2310 0.166888
6732 2311 0.016689
202 2312 0.166888
5687 2313 0.016689
8454 2313 0.016689
1593 2314 0.010000
2067 2314 0.006099
2348 2314 0.028351
5618 2314 0.000991
7513 2314 0.056743
7913 2314 0.060985
4075 2315 0.166888
4121 2315 0.166888
6635 2315 0.567433
9986 2315 0.895726
1768 2316 0.166888
6957 2316 0.016689
378 2317 0.016689
637 2317 0.609854
2403 2317 0.166888
3038 2317 0.609854
6031 2317 0.016689
6652 2317 0.166888
6784 2317 0.016689
7138 2317 0.028351
8095 2317 0.609854
8263 2317 0.060985
8624 2317 0.060985
8848 2317 0.060985
9315 2317 0.609854
9414 2317 0.609854
2144 2318 0.016689
4907 2318 0.001669
515 2319 0.166888
1315 2319 0.166888
1488 2319 0.016689
1603 2319 0.166888
2928 2319 0.166888
3636 2319 0.166888
5139 2319 0.166888
6011 2319 0.166888
6556 2319 0.016689
7257 2319 0.016689
9240 2319 0.016689
9254 2319 0.016689
637 2320 0.060985
1732 2320 0.016689
2158 2320 0.060985
7974 2321 0.038516
32 2322 0.009912
9932 2322 0.166888
1732 2323 0.166888
4921 2324 0.016689
9695 2324 0.121597
488 2325 0.006099
1078 2325 0.060985
2776 2325 0.006099
6006 2325 0.006099
8091 2325 0.006099
3404 2326 0.006099
6245 2326 0.001669
56 2327 0.009912
1835 2328 0.009912
2227 2328 0.016689
6038 2328 0.028351
6101 2328 0.016689
8168 2328 0.028351
9400 2328 0.099116
9784 2328 0.166888
1825 2329 0.016689
2631 2329 0.016689
5504 2329 0.016689
6437 2329 0.001669
8892 2329 0.001669
8903 2329 0.016689
3049 2330 0.166888
3742 2330 0.016689
4673 2330 0.166888
4675 2330 0.911002
6188 2330 0.121597
7248 2330 0.166888
7944 2330 0.056743
8787 2330 0.166888
9247 2330 0.911002
9959 2330 0.016689
2375 2331 0.016689
7637 2331 0.016689
2088 2332 0.166888
7974 2332 0.047548
363 2333 0.016689
1507 2333 0.056743
6626 2333 0.089573
9440 2333 0.016689
595 2334 0.166888
3494 2334 0.166888
1588 2335 0.166888
1592 2335 0.166888
7849 2336 0.166888
5359 2337 0.016689
3359 2338 0.089573
223 2339 0.567433
3464 2339 0.166888
4262 2339 0.016689
4537 2339 0.166888
6734 2339 0.166888
7128 2339 0.166888
8013 2339 0.166888
8614 2339 0.056743
9841 2339 0.016689
9923 2339 0.166888
7656 2340 0.911002
7658 2340 0.166888
7659 2340 0.166888
692 2341 0.002835
4545 2341 0.038516
6620 2342 0.016689
617 2343 0.121597
7971 2343 0.804006
7974 2343 0.047548
7976 2343 0.475480
8975 2344 0.016689
1291 2345 0.016689
37 2346 0.016689
2279 2346 0.016689
2896 2346 0.016689
2928 2346 0.016689
4610 2346 0.016689
4753 2346 0.016689
6442 2346 0.001669
7499 2346 0.016689
7858 2346 0.016689
8410 2346 0.089573
9701 2346 0.089573
1240 2347 0.609854
4573 2347 0.016689
1045 2348 0.028351
2314 2348 0.028351
3471 2348 0.283515
6368 2348 0.283515
2927 2349 0.911002
4159 2349 0.099116
4760 2349 0.016689
5600 2349 0.056743
6977 2349 0.166888
6978 2349 0.016689
6981 2349 0.016689
7156 2349 0.997727
7853 2349 0.166888
7860 2349 0.166888
8046 2349 0.166888
2250 2350 0.001669
2130 2351 0.016689
2132 2351 0.001669
7974 2351 0.004755
2137 2352 0.016689
1541 2353 0.016689
1661 2353 0.166888
6963 2354 0.038516
6355 2355 0.012160
1807 2356 0.016689
2992 2356 0.016689
4190 2356 0.016689
4531 2356 0.016689
7624 2356 0.016689
8511 2356 0.016689
271 2357 0.038516
9986 2358 0.016689
187 2359 0.166888
307 2359 0.166888
769 2359 0.166888
941 2359 0.016689
1077 2359 0.166888
1079 2359 0.166888
1083 2359 0.056743
1086 2359 0.166888
1090 2359 0.166888
1092 2359 0.166888
1093 2359 0.016689
1094 2359 0.166888
1095 2359 0.016689
1102 2359 0.166888
1104 2359 0.567433
1122 2359 0.016689
1130 2359 0.016689
1221 2359 0.016689
1369 2359 0.166888
1499 2359 0.166888
1515 2359 0.166888
1933 2359 0.166888
1952 2359 0.166888
1962 2359 0.016689
2686 2359 0.166888
3308 2359 0.166888
3483 2359 0.166888
3608 2359 0.166888
3672 2359 0.016689
3765 2359 0.166888
3767 2359 0.166888
3791 2359 0.016689
3805 2359 0.166888
3897 2359 0.166888
3898 2359 0.056743
3899 2359 0.895726
3908 2359 0.016689
3911 2359 0.166888
3915 2359 0.016689
3916 2359 0.016689
4158 2359 0.166888
4212 2359 0.016689
4235 2359 0.166888
4268 2359 0.016689
4273 2359 0.016689
4279 2359 0.016689
4317 2359 0.166888
4373 2359 0.016689
4374 2359 0.016689
4436 2359 0.166888
4580 2359 0.016689
4720 2359 0.166888
4755 2359 0.056743
4799 2359 0.016689
4869 2359 0.166888
5397 2359 0.166888
5906 2359 0.166888
5963 2359 0.166888
7017 2359 0.166888
7020 2359 0.166888
7245 2359 0.016689
7419 2359 0.166888
7545 2359 0.016689
7660 2359 0.567433
7667 2359 0.567433
7671 2359 0.166888
7719 2359 0.166888
7799 2359 0.016689
7878 2359 0.016689
7922 2359 0.016689
8491 2359 0.016689
8918 2359 0.166888
9290 2359 0.016689
9698 2359 0.016689
5546 2360 0.385159
288 2361 0.012160
5963 2361 0.166888
7800 2362 0.166888
4273 2363 0.016689
5241 2364 0.038516
449 2365 0.166888
2578 2365 0.911002
4139 2365 0.091100
5451 2365 0.016689
5963 2365 0.911002
9189 2365 0.016689
458 2366 0.056743
1700 2366 0.166888
2503 2366 0.166888
3071 2366 0.567433
3758 2366 0.166888
4075 2366 0.166888
5455 2366 0.166888
9758 2366 0.166888
201 2367 0.385159
617 2367 0.475480
7971 2367 0.475480
7974 2367 0.047548
7976 2367 0.475480
5716 2368 0.016689
7750 2368 0.016689
9019 2368 0.166888
1476 2369 0.016689
1479 2369 0.016689
3711 2369 0.016689
6315 2369 0.166888
6345 2369 0.166888
9647 2369 0.016689
3081 2370 0.166888
4075 2370 0.166888
2048 2371 0.166888
3911 2371 0.166888
3914 2371 0.166888
3916 2371 0.016689
6043 2371 0.166888
8548 2371 0.016689
7974 2372 0.001669
729 2373 0.385159
2482 2373 0.385159
3942 2373 0.121597
8348 2373 0.012160
8599 2373 0.121597
6815 2374 0.001669
7974 2374 0.008040
2195 2375 0.001669
2331 2375 0.016689
6732 2375 0.016689
7637 2375 0.001669
9934 2375 0.001669
7774 2376 0.038516
2487 2377 0.166888
2560 2377 0.166888
3781 2377 0.166888
4965 2377 0.567433
6079 2377 0.016689
6209 2377 0.056743
6210 2377 0.166888
8567 2377 0.567433
7858 2378 0.609854
9978 2379 0.166888
431 2380 0.016689
729 2380 0.804006
2395 2380 0.999994
2835 2380 0.089573
3612 2380 0.166888
4057 2380 0.166888
4084 2380 0.567433
7656 2380 0.911002
7661 2380 0.016689
8386 2380 0.121597
9284 2380 0.091100
1592 2381 0.166888
3463 2381 0.089573
7363 2381 0.166888
7542 2381 0.166888
729 2382 0.385159
4036 2382 0.121597
4545 2382 0.385159
4952 2382 0.609854
6124 2382 0.385159
3470 2383 0.009912
4036 2383 0.166888
4219 2383 0.016689
7609 2383 0.056743
8595 2383 0.016689
3942 2384 0.038516
8507 2384 0.056743
3307 2385 0.166888
845 2386 0.001669
974 2386 0.001669
2111 2386 0.001669
2174 2386 0.056743
2432 2386 0.016689
5259 2386 0.001669
5475 2386 0.001669
5571 2386 0.056743
6259 2386 0.016689
8237 2386 0.001669
8989 2386 0.016689
9305 2386 0.016689
1267 2387 0.016689
2867 2387 0.166888
2986 2387 0.166888
5774 2387 0.166888
9517 2387 0.016689
2535 2388 0.056743
5713 2388 0.003852
5954 2388 0.038516
6556 2388 0.001669
7922 2388 0.003852
9786 2388 0.038516
45 2389 0.009912
6583 2389 0.609854
1837 2390 0.166888
2212 2390 0.166888
2217 2390 0.166888
2423 2390 0.091100
2588 2390 0.609854
3428 2390 0.016689
3625 2390 0.166888
7746 2390 0.911002
2778 2391 1.000000
719 2392 0.016689
856 2392 0.060985
1426 2392 0.911002
1640 2392 0.166888
1641 2392 0.016689
1643 2392 0.911002
3966 2392 0.016689
5389 2392 0.999955
1339 2393 0.016689
1340 2393 0.016689
1837 2393 0.016689
2803 2393 0.001669
2817 2393 0.005674
6245 2393 0.001669
271 2394 0.003852
1911 2394 0.012160
5601 2394 0.038516
6005 2394 0.038516
6365 2394 0.012160
9175 2394 0.038516
431 2395 0.016689
729 2395 0.804006
2380 2395 0.999994
2835 2395 0.089573
3612 2395 0.166888
4057 2395 0.166888
8386 2395 0.121597
32 2396 0.002835
5477 2396 0.001669
6004 2396 0.016689
6245 2396 0.001669
6266 2396 0.001669
7172 2396 0.001669
8133 2396 0.028351
65 2397 0.060985
2499 2397 0.609854
3911 2397 0.567433
3914 2397 0.911002
4673 2397 0.166888
6318 2397 0.099116
6728 2397 0.609854
6918 2397 0.911002
9215 2397 0.166888
9612 2397 0.028351
2596 2398 0.609854
5038 2398 0.091100
6958 2398 0.166888
7548 2398 0.166888
9441 2398 0.016689
1301 2399 0.001669
1729 2399 0.001669
7279 2400 0.016689
7281 2400 0.166888
1685 2401 0.091100
1686 2401 0.166888
1689 2401 0.091100
2596 2401 0.166888
6768 2401 0.911002
6786 2401 0.016689
7970 2401 0.911002
8668 2401 0.166888
8734 2401 0.166888
8835 2401 0.016689
9119 2401 0.091100
479 2402 0.001669
3963 2402 0.016689
282 2403 0.016689
407 2403 0.166888
714 2403 0.166888
1136 2403 0.166888
2074 2403 0.166888
2317 2403 0.166888
2465 2403 0.166888
3209 2403 0.016689
4892 2403 0.166888
5331 2403 0.166888
6069 2403 0.166888
6339 2403 0.016689
8466 2403 0.016689
8796 2403 0.016689
9254 2403 0.016689
9552 2403 0.166888
783 2404 0.009912
2067 2404 0.091100
2249 2404 0.038516
4036 2404 0.385159
5477 2404 0.016689
6123 2404 0.099116
9115 2404 0.385159
9923 2404 0.283515
197 2405 0.012160
584 2405 0.121597
1241 2405 0.166888
2406 2405 0.895726
3457 2405 0.016689
4465 2405 0.099116
7562 2405 0.166888
7974 2405 0.080401
8129 2405 0.009912
8981 2405 0.385159
9133 2405 0.012160
9169 2405 0.121597
9232 2405 0.121597
197 2406 0.012160
580 2406 0.166888
584 2406 0.121597
1679 2406 0.166888
2080 2406 0.121597
2405 2406 0.895726
3307 2406 0.121597
4036 2406 0.385159
4264 2406 0.016689
4270 2406 0.016689
4273 2406 0.016689
5239 2406 0.016689
5766 2406 0.016689
5860 2406 0.121597
7974 2406 0.038516
7976 2406 0.121597
8226 2406 0.166888
9169 2406 0.385159
9172 2406 0.121597
9232 2406 0.121597
9410 2406 0.012160
9625 2406 0.121597
9786 2406 0.385159
9900 2406 0.016689
2803 2407 0.016689
4233 2407 0.016689
4266 2407 0.911002
4273 2407 0.091100
4581 2407 0.016689
5862 2407 0.016689
7245 2407 0.016689
8046 2407 0.166888
3612 2408 0.166888
4075 2408 0.166888
6635 2408 0.166888
6636 2408 0.166888
1433 2409 0.005674
4737 2410 0.166888
4738 2410 0.166888
15 2411 0.016689
28 2411 0.005674
112 2411 0.056743
603 2411 0.016689
839 2411 0.016689
1620 2411 0.001669
2557 2411 0.001669
2588 2411 0.091100
2710 2411 0.016689
2800 2411 0.016689
3427 2411 0.001669
3856 2411 0.001669
4133 2411 0.009110
4139 2411 0.009110
4323 2411 0.001669
4411 2411 0.016689
5015 2411 0.006099
7228 2411 0.001669
7334 2411 0.016689
7416 2411 0.060985
7527 2411 0.098530
7556 2411 0.001669
8079 2411 0.060985
8082 2411 0.001669
8285 2411 0.001669
8526 2411 0.001669
9145 2411 0.016689
9841 2411 0.001669
9857 2411 0.001669
604 2412 0.166888
873 2412 0.016689
1332 2412 0.016689
7774 2412 0.016689
1491 2413 0.000991
5226 2414 0.099116
6038 2414 0.028351
6728 2414 0.911002
8889 2414 0.009912
5260 2415 0.060985
8612 2415 0.060985
5963 2416 0.166888
6014 2416 0.099116
6738 2416 0.166888
6741 2416 0.016689
8087 2416 0.009912
9350 2416 0.009912
201 2417 0.385159
2249 2417 0.038516
4036 2417 0.385159
5711 2417 0.283515
7774 2417 0.038516
9115 2417 0.121597
7971 2418 0.385159
4249 2419 0.166888
2309 2420 0.001669
4259 2420 0.001216
4269 2420 0.001216
149 2421 0.609854
6768 2422 0.166888
2390 2423 0.091100
2714 2423 0.001669
3464 2423 0.091100
3625 2423 0.016689
4233 2423 0.001669
5446 2423 0.060985
9638 2423 0.001669
9669 2423 0.001669
9765 2423 0.016689
459 2424 0.016689
7771 2424 0.016689
7773 2424 0.166888
7774 2424 0.016689
8490 2424 0.166888
9105 2424 0.166888
2621 2425 0.060985
196 2426 0.385159
2237 2426 0.166888
2749 2426 0.016689
3102 2426 0.166888
4460 2426 0.385159
4745 2426 0.166888
5175 2426 0.038516
6004 2426 0.166888
6556 2426 0.089573
7245 2426 0.016689
8180 2426 0.016689
8962 2426 0.016689
9599 2426 0.016689
9600 2426 0.016689
6498 2427 0.001669
1645 2428 0.016689
3171 2428 0.001669
4715 2428 0.016689
729 2429 0.121597
4545 2429 0.385159
1005 2430 0.016689
1919 2430 0.016689
5477 2431 0.001669
136 2432 0.166888
584 2432 0.121597
845 2432 0.016689
974 2432 0.056743
2111 2432 0.016689
2174 2432 0.166888
2386 2432 0.016689
2738 2432 0.016689
4898 2432 0.166888
5259 2432 0.056743
5475 2432 0.016689
5552 2432 0.016689
5571 2432 0.166888
6259 2432 0.166888
7411 2432 0.016689
7974 2432 0.038516
6957 2433 0.016689
3624 2434 0.016689
5039 2435 0.099116
8863 2435 0.009912
1648 2436 0.166888
9001 2436 0.166888
9007 2436 0.166888
617 2437 0.166888
1603 2437 0.166888
3023 2437 0.016689
4358 2437 0.056743
4360 2437 0.016689
5867 2437 0.166888
5874 2437 0.567433
5881 2437 0.166888
8304 2437 0.166888
172 2438 0.166888
584 2438 0.121597
4289 2438 0.385159
5496 2438 0.166888
6525 2438 0.012160
7971 2438 0.475480
7974 2438 0.047548
1073 2439 0.895726
9498 2439 0.016689
360 2440 0.091100
362 2440 0.099996
1203 2440 0.166888
1291 2440 0.166888
1292 2440 0.091100
1517 2440 0.999963
1659 2440 0.911002
1792 2440 0.166888
1796 2440 0.166888
1856 2440 0.567433
1898 2440 0.911002
2450 2440 0.609854
2698 2440 0.166888
2817 2440 0.016689
3327 2440 0.091100
3936 2440 0.982533
3937 2440 0.999994
3938 2440 0.166888
4076 2440 0.016689
4190 2440 0.166888
4266 2440 0.166888
4274 2440 0.016689
4409 2440 0.911002
4598 2440 0.609854
4663 2440 0.166888
4673 2440 0.166888
5461 2440 0.609854
5962 2440 0.567433
6116 2440 0.895726
6313 2440 0.166888
6680 2440 0.091100
6728 2440 0.911002
6773 2440 0.166888
6879 2440 0.567433
7346 2440 0.911002
7359 2440 0.166888
7360 2440 0.166888
7490 2440 0.166888
7554 2440 0.166888
7567 2440 0.166888
7585 2440 0.166888
7595 2440 0.166888
7865 2440 0.166888
7900 2440 0.166888
7956 2440 0.911002
9001 2440 0.166888
9007 2440 0.166888
9034 2440 0.166888
9264 2440 0.166888
9766 2440 0.166888
9183 2441 0.166888
5385 2442 0.098530
513 2443 0.012160
729 2443 0.385159
2482 2443 0.121597
4545 2443 0.385159
5247 2443 0.166888
5860 2443 0.121597
6124 2443 0.121597
7101 2443 0.567433
7120 2443 0.166888
7189 2443 0.016689
4347 2444 0.009912
6617 2444 0.009912
3937 2445 0.166888
3938 2445 0.166888
5385 2446 0.016689
692 2447 0.028351
2045 2447 0.166888
2257 2447 0.166888
4218 2447 0.166888
4219 2447 0.016689
4419 2447 0.166888
6131 2447 0.567433
6143 2447 0.166888
6146 2447 0.567433
7684 2447 0.166888
8403 2447 0.016689
9681 2447 0.166888
649 2448 0.609854
1648 2448 0.166888
1889 2448 0.166888
1890 2448 0.166888
4633 2448 0.166888
5616 2448 0.016689
6957 2448 0.016689
7042 2448 0.060985
8783 2448 0.060985
9653 2448 0.166888
9881 2448 0.609854
1657 2449 0.911002
2180 2449 0.038516
2461 2449 0.038516
2537 2449 0.012160
3236 2449 0.012160
4086 2449 0.012160
4088 2449 0.012160
4097 2449 0.012160
4346 2449 0.060985
5175 2449 0.012160
5568 2449 0.609854
6694 2449 0.038516
6952 2449 0.609854
9068 2449 0.012160
9932 2449 0.121597
362 2450 0.060985
1517 2450 0.609854
2440 2450 0.609854
3936 2450 0.166888
3937 2450 0.999963
3938 2450 0.567433
7630 2450 0.060985
4264 2451 0.001669
4265 2451 0.016689
4266 2451 0.016689
4268 2451 0.001669
5381 2451 0.001669
6352 2451 0.016689
7189 2451 0.001669
7321 2451 0.001669
7661 2451 0.001669
9284 2451 0.001669
121 2452 0.016689
9247 2453 0.016689
350 2454 0.028351
418 2454 0.028351
628 2454 0.028351
721 2454 0.028351
1720 2454 0.028351
2815 2454 0.001669
2850 2454 0.016689
3127 2454 0.001669
3398 2454 0.001669
4016 2454 0.028351
4127 2454 0.028351
4265 2454 0.016689
4376 2454 0.016689
5882 2454 0.001669
5962 2454 0.016689
6757 2454 0.016689
7030 2454 0.001669
7172 2454 0.001669
7363 2454 0.016689
8042 2454 0.028351
8655 2454 0.001669
8920 2454 0.028351
9120 2454 0.001669
9286 2454 0.028351
9428 2454 0.001669
9843 2454 0.028351
267 2455 0.001669
4636 2455 0.001669
6121 2455 0.000991
8058 2455 0.016689
267 2456 0.005674
666 2456 0.016689
667 2456 0.016689
4636 2456 0.001669
3913 2457 0.121597
5713 2457 0.012160
5957 2457 0.012160
7974 2457 0.016689
9548 2458 0.609854
3074 2459 0.016689
4213 2460 0.166888
4216 2460 0.166888
2449 2461 0.038516
1426 2462 0.166888
3074 2462 0.911002
3429 2462 0.911002
6941 2462 0.016689
7707 2462 0.166888
17 2463 0.060985
164 2463 0.060985
1616 2463 0.009912
6702 2463 0.006099
8136 2463 0.006099
8941 2463 0.009876
9881 2463 0.060985
8498 2464 0.016689
742 2465 0.609854
2403 2465 0.166888
7661 2465 0.016689
8511 2466 0.016689
8558 2466 0.016689
8572 2466 0.001669
8599 2466 0.016689
8668 2466 0.016689
8734 2466 0.016689
5994 2467 0.006099
6713 2467 0.016689
7238 2467 0.000991
9614 2467 0.009110
649 2468 0.609854
9548 2468 0.609854
5847 2469 0.283515
6957 2470 0.016689
799 2471 0.012160
1919 2471 0.100000
3363 2471 0.283515
5713 2472 0.038516
7517 2472 0.016689
7774 2472 0.038516
7922 2472 0.038516
9011 2472 0.283515
4264 2473 0.005674
4265 2473 0.016689
4273 2473 0.001669
9864 2473 0.016689
17 2474 0.609854
94 2474 0.166888
2476 2475 0.016689
4337 2475 0.016689
4339 2475 0.166888
4340 2475 0.016689
4341 2475 0.166888
4342 2475 0.016689
4810 2475 0.016689
4812 2475 0.166888
8539 2475 0.056743
9942 2475 0.016689
128 2476 0.016689
2475 2476 0.016689
4340 2476 0.001669
4342 2476 0.001669
4809 2476 0.001669
4810 2476 0.008957
4812 2476 0.089573
4813 2476 0.056743
5896 2476 0.001669
8540 2476 0.001669
9404 2476 0.001669
9942 2476 0.001669
4409 2477 0.166888
6788 2477 0.016689
6789 2477 0.567433
8643 2477 0.016689
7837 2478 0.166888
1471 2479 0.100000
2289 2479 0.001669
7661 2479 0.001669
8435 2479 0.016689
2578 2480 0.016689
3205 2480 0.016689
3457 2480 0.001669
4727 2480 0.001669
5386 2480 0.016689
5398 2480 0.001669
6623 2480 0.001669
7400 2480 0.016689
7401 2480 0.016689
7445 2480 0.001669
7969 2480 0.016689
8051 2480 0.001669
8525 2480 0.016689
9053 2480 0.001669
9332 2480 0.001669
9409 2480 0.016689
9736 2480 0.001669
845 2481 0.016689
16 2482 0.121597
38 2482 0.385159
40 2482 0.038516
75 2482 0.038516
94 2482 0.121597
258 2482 0.385159
404 2482 0.121597
433 2482 0.121597
624 2482 0.385159
625 2482 0.385159
628 2482 0.385159
774 2482 0.385159
827 2482 0.038516
1523 2482 0.385159
1611 2482 0.385159
2093 2482 0.385159
2190 2482 0.121597
2260 2482 0.121597
2373 2482 0.385159
2443 2482 0.121597
2543 2482 0.038516
2651 2482 0.385159
2689 2482 0.038516
2712 2482 0.038516
2779 2482 0.385159
2840 2482 0.385159
2919 2482 0.038516
2997 2482 0.385159
3024 2482 0.038516
3492 2482 0.038516
3700 2482 0.038516
3717 2482 0.385159
3752 2482 0.385159
3934 2482 0.121597
3950 2482 0.038516
4139 2482 0.038516
4189 2482 0.385159
4340 2482 0.038516
4569 2482 0.385159
4570 2482 0.385159
4571 2482 0.038516
4592 2482 0.121597
4616 2482 0.385159
4703 2482 0.385159
4925 2482 0.038516
5004 2482 0.038516
5155 2482 0.038516
5226 2482 0.385159
5239 2482 0.038516
5243 2482 0.385159
5580 2482 0.038516
5669 2482 0.038516
5680 2482 0.121597
5792 2482 0.012160
5794 2482 0.385159
5946 2482 0.012160
6071 2482 0.385159
6124 2482 0.385159
6129 2482 0.038516
6293 2482 0.385159
6300 2482 0.012160
6309 2482 0.012160
6431 2482 0.012160
6528 2482 0.038516
6590 2482 0.385159
6615 2482 0.385159
6739 2482 0.038516
6740 2482 0.385159
6810 2482 0.012160
6863 2482 0.385159
6873 2482 0.385159
7090 2482 0.121597
7092 2482 0.385159
7116 2482 0.121597
7281 2482 0.385159
7333 2482 0.385159
7384 2482 0.385159
7470 2482 0.038516
7471 2482 0.121597
7533 2482 0.385159
7781 2482 0.385159
8216 2482 0.121597
8331 2482 0.038516
8594 2482 0.385159
8777 2482 0.038516
9004 2482 0.121597
9018 2482 0.038516
9152 2482 0.385159
9167 2482 0.385159
9309 2482 0.385159
9365 2482 0.385159
9447 2482 0.121597
9566 2482 0.012160
9567 2482 0.385159
9621 2482 0.385159
9718 2482 0.385159
9812 2482 0.012160
1648 2483 0.166888
3275 2483 0.166888
4633 2483 0.166888
6037 2483 0.166888
8069 2483 0.166888
9595 2483 0.166888
1217 2484 0.009110
3457 2484 0.001669
4075 2484 0.091100
6635 2484 0.091100
7445 2484 0.009110
9189 2484 0.001669
235 2485 0.016689
6779 2485 0.016689
4767 2486 0.056743
37 2487 0.166888
1287 2487 0.166888
2202 2487 0.166888
2377 2487 0.166888
2642 2487 0.016689
3301 2487 0.166888
3781 2487 0.166888
4218 2487 0.166888
4432 2487 0.166888
4691 2487 0.166888
4836 2487 0.166888
5277 2487 0.166888
5446 2487 0.166888
6203 2487 0.166888
6209 2487 0.016689
7057 2487 0.166888
8456 2487 0.016689
8989 2487 0.166888
4760 2488 0.016689
174 2489 0.009110
1217 2489 0.009997
1736 2489 0.016689
3205 2489 0.091100
4249 2489 0.016689
7445 2489 0.005674
8608 2489 0.016689
4133 2490 0.001669
848 2491 0.385159
1262 2491 0.166888
4049 2491 0.166888
5957 2491 0.038516
6729 2491 0.016689
7447 2491 0.016689
7490 2491 0.166888
7492 2491 0.166888
7562 2491 0.166888
8425 2491 0.016689
8652 2491 0.121597
1909 2492 0.609854
2869 2492 0.060985
9185 2492 0.609854
138 2493 0.089573
321 2493 0.016689
1522 2493 0.016689
1662 2493 0.006099
2292 2493 0.060985
2733 2493 0.060985
3325 2493 0.016689
3630 2493 0.001669
3796 2493 0.009912
4049 2493 0.016689
4056 2493 0.016689
4773 2493 0.016689
4898 2493 0.091100
4924 2493 0.006099
5426 2493 0.006099
5783 2493 0.006099
6135 2493 0.016689
6458 2493 0.091100
6660 2493 0.016689
7772 2493 0.016689
7962 2493 0.016689
9891 2493 0.009110
9982 2493 0.001669
4036 2494 0.385159
5203 2494 0.166888
6626 2494 0.567433
3635 2495 0.911002
3636 2495 0.166888
3637 2495 0.091100
3641 2495 0.973556
6038 2495 0.028351
9115 2495 0.385159
356 2496 0.016689
530 2496 0.060985
637 2496 0.609854
736 2496 0.609854
1005 2496 0.060985
2873 2496 0.609854
3041 2496 0.060985
4070 2496 0.060985
4079 2496 0.609854
4175 2496 0.609854
4598 2496 0.609854
5583 2496 0.609854
5590 2496 0.609854
5674 2496 0.609854
5822 2496 0.060985
6600 2496 0.609854
7129 2496 0.060985
7346 2496 0.609854
7997 2496 0.166888
8013 2496 0.609854
8237 2496 0.060985
8380 2496 0.060985
8501 2496 0.609854
8828 2496 0.060985
9220 2496 0.060985
9414 2496 0.609854
9701 2496 0.609854
7704 2497 0.001669
7706 2497 0.005674
708 2498 0.166888
1750 2498 0.166888
2135 2498 0.166888
3635 2498 0.911002
4249 2498 0.166888
4420 2498 0.166888
5588 2498 0.009912
5716 2498 0.091100
5898 2498 0.056743
6381 2498 0.911002
7335 2498 0.567433
7793 2498 0.166888
8467 2498 0.016689
9736 2498 0.028351
2397 2499 0.609854
3963 2499 0.999963
3990 2499 0.911002
4027 2499 0.911002
4036 2499 0.911002
6635 2499 0.999994
6636 2499 0.911002
8655 2499 0.060985
9185 2500 0.166888
1137 2501 0.028351
1176 2501 0.028351
1539 2501 0.001669
1835 2501 0.002835
1919 2501 0.002835
2049 2501 0.002835
3765 2501 0.009912
3913 2501 0.028351
4225 2501 0.028351
4690 2501 0.009912
4899 2501 0.028351
5019 2501 0.028351
5509 2501 0.001669
5785 2501 0.009912
5925 2501 0.060985
6318 2501 0.028351
7138 2501 0.002835
7961 2501 0.000991
8075 2501 0.009912
8630 2501 0.000991
8685 2501 0.002835
8882 2501 0.002835
9521 2501 0.001669
9825 2501 0.028351
9826 2501 0.000991
9923 2501 0.009912
658 2502 0.166888
3100 2502 0.060985
3503 2502 0.166888
3940 2502 0.016689
4273 2502 0.091100
4415 2502 0.609854
6034 2502 0.166888
6743 2502 0.166888
7858 2502 0.609854
7925 2502 0.911002
8165 2502 0.609854
8295 2502 0.609854
8363 2502 0.609854
8382 2502 0.060985
8444 2502 0.016689
8614 2502 0.060985
8762 2502 0.060985
8840 2502 0.060985
8930 2502 0.060985
9701 2502 0.609854
9899 2502 0.609854
2366 2503 0.166888
3019 2503 0.016689
6484 2503 0.283515
9896 2503 0.166888
6297 2504 0.091100
7281 2504 0.999708
730 2505 0.091100
2648 2505 0.609854
3015 2505 0.911002
3016 2505 0.999963
3559 2505 0.166888
5262 2505 0.056743
5263 2505 0.016689
6259 2505 0.911002
6531 2505 0.091100
7352 2505 0.091100
7383 2505 0.911002
7384 2505 0.166888
628 2506 0.028351
9768 2506 0.016689
85 2507 0.001669
1844 2508 0.005674
2815 2508 0.001669
2952 2508 0.016689
7363 2508 0.016689
8674 2508 0.001669
9120 2508 0.001669
9122 2508 0.056743
9565 2508 0.001669
9663 2508 0.001669
500 2509 0.121597
617 2509 0.121597
7971 2509 0.385159
7974 2509 0.080401
3306 2510 0.099729
3307 2510 0.098530
5267 2510 0.016689
9572 2510 0.001669
4264 2511 0.016689
4265 2511 0.166888
4266 2511 0.166888
4268 2511 0.016689
7321 2511 0.016689
7661 2511 0.016689
3306 2512 0.982533
4049 2512 0.166888
4050 2512 0.166888
3945 2513 0.016689
4000 2513 0.016689
6034 2513 0.016689
2242 2514 0.166888
4465 2514 0.166888
6004 2514 0.166888
7019 2514 0.166888
8991 2514 0.166888
1894 2515 0.911002
2925 2515 0.166888
3309 2515 0.166888
164 2516 0.609854
4805 2516 0.166888
9196 2516 0.609854
272 2517 0.038516
1766 2517 0.038516
1837 2517 0.567433
4351 2517 0.016689
6680 2517 0.099971
6681 2517 0.016689
6743 2517 0.166888
5254 2518 0.016689
7518 2519 0.166888
7922 2520 0.038516
8956 2520 0.016689
9786 2520 0.385159
2010 2521 0.028351
5567 2521 0.028351
7925 2522 0.016689
3602 2523 0.016689
4665 2523 0.016689
4666 2523 0.166888
4668 2523 0.166888
4747 2523 0.166888
5480 2523 0.166888
6203 2523 0.283515
3846 2524 0.016689
835 2525 0.038516
1258 2526 0.099116
5867 2526 0.911002
6720 2526 0.166888
6736 2526 0.091100
6456 2527 0.028351
7925 2527 0.099116
9784 2527 0.166888
1818 2528 0.016689
4075 2528 0.016689
7378 2528 0.001669
848 2529 0.609854
6209 2530 0.016689
3891 2531 0.166888
3933 2531 0.166888
4350 2531 0.016689
4728 2531 0.166888
5421 2531 0.016689
5423 2531 0.016689
6484 2531 0.166888
7173 2531 0.166888
9644 2531 0.166888
152 2532 0.016689
3912 2532 0.016689
4061 2532 0.001669
4100 2532 0.016689
4190 2532 0.016689
9074 2533 0.016689
9668 2533 0.016689
9700 2533 0.016689
1050 2534 0.001669
2388 2535 0.056743
2536 2535 0.166888
3205 2535 0.567433
6756 2535 0.166888
9509 2535 0.567433
9605 2535 0.016689
2535 2536 0.166888
241 2537 0.001669
2449 2537 0.012160
8793 2537 0.001669
5256 2538 0.009912
513 2539 0.012160
132 2540 0.385159
138 2540 0.385159
168 2540 0.385159
184 2540 0.385159
201 2540 0.385159
202 2540 0.385159
391 2540 0.385159
400 2540 0.385159
404 2540 0.385159
410 2540 0.385159
438 2540 0.038516
485 2540 0.385159
600 2540 0.385159
618 2540 0.385159
733 2540 0.038516
835 2540 0.385159
842 2540 0.385159
1105 2540 0.038516
1121 2540 0.038516
1177 2540 0.038516
1696 2540 0.385159
1719 2540 0.385159
1895 2540 0.385159
2282 2540 0.038516
2882 2540 0.385159
2964 2540 0.385159
3024 2540 0.038516
3036 2540 0.385159
3105 2540 0.385159
3303 2540 0.385159
3436 2540 0.385159
3505 2540 0.038516
3610 2540 0.385159
3623 2540 0.385159
3650 2540 0.385159
3785 2540 0.385159
3855 2540 0.385159
4114 2540 0.385159
4278 2540 0.038516
4406 2540 0.385159
4594 2540 0.385159
4597 2540 0.038516
4635 2540 0.385159
4638 2540 0.385159
4831 2540 0.385159
4833 2540 0.385159
4967 2540 0.038516
5007 2540 0.385159
5390 2540 0.038516
5427 2540 0.385159
5445 2540 0.385159
5504 2540 0.385159
5633 2540 0.385159
5792 2540 0.038516
5799 2540 0.385159
5820 2540 0.385159
5895 2540 0.385159
6071 2540 0.385159
6111 2540 0.038516
6233 2540 0.385159
6235 2540 0.385159
6240 2540 0.385159
6244 2540 0.385159
6257 2540 0.385159
6268 2540 0.038516
6298 2540 0.385159
6316 2540 0.038516
6324 2540 0.385159
6363 2540 0.385159
6590 2540 0.385159
6659 2540 0.385159
6662 2540 0.385159
6686 2540 0.385159
6853 2540 0.038516
6876 2540 0.385159
6886 2540 0.385159
6888 2540 0.385159
6911 2540 0.385159
6951 2540 0.385159
7159 2540 0.038516
7358 2540 0.385159
7372 2540 0.038516
7694 2540 0.385159
7760 2540 0.038516
7988 2540 0.385159
8102 2540 0.385159
8188 2540 0.385159
8489 2540 0.385159
8658 2540 0.385159
8953 2540 0.038516
8984 2540 0.385159
9005 2540 0.038516
9094 2540 0.038516
9116 2540 0.385159
9503 2540 0.385159
9730 2540 0.385159
9995 2540 0.385159
283 2541 0.009912
3965 2541 0.000991
7821 2542 0.166888
271 2543 0.004755
584 2543 0.012160
1889 2543 0.016689
2482 2543 0.038516
3260 2543 0.016689
3892 2543 0.016689
3910 2543 0.056743
4545 2543 0.038516
5698 2543 0.016689
7376 2543 0.038516
9625 2543 0.012160
4061 2544 0.001669
4190 2544 0.016689
6680 2545 0.009110
121 2546 0.056743
4359 2547 0.016689
7626 2547 0.005674
4005 2548 0.099116
7706 2548 0.016689
8053 2549 0.012160
5604 2550 0.006099
5644 2550 0.006099
3881 2551 0.016689
7567 2551 0.016689
7774 2551 0.001669
9299 2551 0.016689
9671 2552 0.016689
165 2553 0.016689
617 2553 0.166888
1766 2553 0.100000
1875 2553 0.567433
2064 2553 0.166888
2576 2553 0.016689
3404 2553 0.016689
5267 2553 0.166888
6435 2553 0.016689
6763 2553 1.000000
6883 2553 0.016689
6884 2553 0.016689
6915 2553 0.166888
7096 2553 0.016689
7637 2553 0.016689
1763 2554 0.012160
527 2555 0.001669
535 2555 0.001669
2557 2555 0.001669
1763 2556 0.385159
7771 2556 0.016689
7772 2556 0.166888
9299 2556 0.166888
617 2557 0.016689
1426 2557 0.016689
1883 2557 0.001669
2411 2557 0.001669
2555 2557 0.001669
2755 2557 0.001669
3190 2557 0.001669
3195 2557 0.001669
4252 2557 0.016689
6903 2557 0.016689
6935 2557 0.016689
7742 2557 0.016689
7841 2557 0.016689
7843 2557 0.016689
7844 2557 0.016689
8013 2557 0.016689
8504 2557 0.016689
6171 2558 0.016689
8737 2558 0.166888
9085 2558 0.166888
1220 2559 0.283515
1272 2559 0.166888
1758 2559 0.028351
2563 2559 0.992504
3281 2559 0.028351
4401 2559 0.166888
5039 2559 0.099116
8340 2559 0.283515
9701 2559 0.609854
8 2560 0.099729
109 2560 0.166888
135 2560 0.016689
393 2560 0.016689
743 2560 0.016689
744 2560 0.166888
1217 2560 0.099994
1218 2560 0.166888
1357 2560 0.016689
1625 2560 0.016689
1856 2560 0.166888
2377 2560 0.166888
2588 2560 0.166888
2849 2560 0.567433
2929 2560 0.166888
3051 2560 0.166888
3200 2560 0.166888
3205 2560 0.166888
3252 2560 0.016689
3457 2560 0.056743
3591 2560 0.166888
3781 2560 0.166888
3873 2560 0.166888
3931 2560 0.166888
3932 2560 0.895726
3936 2560 0.166888
4032 2560 0.016689
4304 2560 0.166888
4351 2560 0.016689
4609 2560 0.016689
4629 2560 0.567433
4639 2560 0.056743
4760 2560 0.056743
4860 2560 0.166888
5139 2560 0.166888
5386 2560 0.166888
5421 2560 0.016689
5446 2560 0.166888
5518 2560 0.166888
6060 2560 0.016689
6089 2560 0.016689
6107 2560 0.166888
6284 2560 0.016689
6520 2560 0.999586
6532 2560 0.567433
6556 2560 0.016689
6581 2560 0.166888
6638 2560 0.166888
6643 2560 0.056743
6648 2560 0.016689
6658 2560 0.166888
6676 2560 0.166888
6680 2560 0.056743
6744 2560 0.016689
6815 2560 0.016689
6821 2560 0.166888
6837 2560 0.166888
7163 2560 0.166888
7305 2560 0.166888
7401 2560 0.166888
7445 2560 0.056743
7447 2560 0.016689
7485 2560 0.166888
7609 2560 0.099729
7746 2560 0.567433
7750 2560 0.056743
7766 2560 0.166888
7774 2560 0.016689
7813 2560 0.166888
7977 2560 0.016689
8275 2560 0.016689
8493 2560 0.016689
8697 2560 0.166888
8727 2560 0.016689
8823 2560 0.567433
8988 2560 0.016689
9053 2560 0.016689
9111 2560 0.016689
9240 2560 0.016689
9254 2560 0.016689
9332 2560 0.016689
9437 2560 0.166888
9441 2560 0.016689
9536 2560 0.016689
9736 2560 0.016689
9764 2560 0.166888
9898 2560 0.016689
26 2561 0.009997
2562 2561 0.016689
3116 2561 0.016689
2561 2562 0.016689
136 2563 0.911002
1516 2563 0.009912
2559 2563 0.992504
4043 2563 0.016689
4273 2563 0.091100
4580 2563 0.016689
5259 2563 0.016689
6484 2563 0.283515
7563 2563 0.283515
8037 2563 0.028351
9725 2563 0.016689
309 2564 0.009110
9523 2564 0.091100
919 2565 0.001669
1352 2565 0.016689
2817 2565 0.001669
3323 2565 0.001669
3478 2565 0.001669
3892 2565 0.016689
3936 2565 0.016689
4683 2565 0.016689
5395 2565 0.009110
5949 2565 0.091100
6050 2565 0.001669
6116 2565 0.016689
6171 2565 0.001669
7403 2565 0.016689
7408 2565 0.016689
7411 2565 0.001669
8501 2565 0.099971
8975 2565 0.016689
9034 2565 0.016689
9085 2565 0.091100
9368 2565 0.001669
1170 2566 0.166888
1176 2566 0.166888
4374 2566 0.016689
4430 2566 0.016689
172 2567 0.166888
201 2567 0.385159
509 2567 0.567433
2249 2567 0.038516
3246 2567 0.016689
3252 2567 0.016689
3307 2567 0.385159
3623 2567 1.000000
3850 2567 0.166888
3913 2567 0.121597
4159 2567 0.385159
4289 2567 0.385159
4753 2567 0.166888
5518 2567 0.166888
5957 2567 0.038516
6376 2567 0.166888
6728 2567 0.166888
6918 2567 0.166888
7102 2567 0.166888
7107 2567 0.166888
7423 2567 0.016689
7678 2567 0.166888
7900 2567 0.121597
7978 2567 0.166888
8675 2567 0.038516
1190 2568 0.016689
3909 2568 0.016689
7056 2568 0.016689
3251 2569 0.009912
8736 2570 0.001669
8473 2571 0.016689
1837 2572 0.016689
1648 2573 0.016689
7512 2573 0.056743
6562 2574 0.016689
3296 2575 0.001669
3820 2575 0.016689
6986 2575 0.016689
6990 2575 0.016689
6991 2575 0.001669
6992 2575 0.001669
6999 2575 0.001669
7011 2575 0.001669
2553 2576 0.016689
2578 2577 0.895726
4145 2577 0.089573
4250 2577 0.016689
5139 2577 0.166888
6011 2577 0.166888
7445 2577 0.016689
7908 2577 0.166888
7938 2577 0.166888
9021 2577 0.166888
9053 2577 0.016689
9061 2577 0.166888
9239 2577 0.016689
9736 2577 0.016689
32 2578 0.016689
117 2578 0.016689
126 2578 0.098530
135 2578 0.016689
143 2578 0.166888
247 2578 0.911002
261 2578 0.999708
408 2578 0.166888
449 2578 0.567433
456 2578 0.016689
499 2578 0.016689
979 2578 0.166888
1063 2578 0.016689
1065 2578 0.166888
1074 2578 0.166888
1216 2578 0.016689
1217 2578 0.016689
1265 2578 0.166888
1270 2578 0.166888
1279 2578 0.567433
1345 2578 0.056743
1352 2578 0.166888
1357 2578 0.016689
1460 2578 0.911002
1592 2578 0.166888
1625 2578 0.016689
1850 2578 0.091100
1854 2578 0.091100
1858 2578 0.166888
1946 2578 0.895726
1982 2578 0.099996
1994 2578 0.166888
2277 2578 0.166888
2290 2578 0.166888
2365 2578 0.911002
2480 2578 0.016689
2577 2578 0.895726
3004 2578 0.166888
3207 2578 0.166888
3247 2578 0.567433
3248 2578 0.895726
3565 2578 0.985301
3612 2578 0.166888
3795 2578 0.911002
3805 2578 0.166888
3806 2578 0.166888
3819 2578 0.166888
3891 2578 0.166888
3912 2578 0.166888
3921 2578 0.166888
3926 2578 0.016689
3932 2578 0.166888
3939 2578 0.016689
4008 2578 0.016689
4032 2578 0.056743
4145 2578 0.016689
4250 2578 0.056743
4279 2578 0.016689
4301 2578 0.016689
4304 2578 0.567433
4332 2578 0.166888
4603 2578 0.567433
4639 2578 0.016689
4706 2578 0.567433
4727 2578 0.056743
4761 2578 0.166888
4891 2578 0.016689
5009 2578 0.567433
5139 2578 0.911002
5215 2578 0.985301
5287 2578 0.166888
5320 2578 0.166888
5386 2578 0.166888
5387 2578 0.166888
5413 2578 0.911002
5421 2578 0.016689
5424 2578 0.999652
5427 2578 0.166888
5996 2578 0.016689
6044 2578 0.166888
6051 2578 0.166888
6060 2578 0.016689
6064 2578 0.166888
6093 2578 0.166888
6101 2578 0.016689
6415 2578 0.166888
6529 2578 0.911002
6540 2578 0.098530
6544 2578 0.982533
6547 2578 0.567433
6548 2578 0.166888
6561 2578 0.016689
6581 2578 0.166888
6649 2578 0.911002
6698 2578 0.016689
6773 2578 0.166888
6957 2578 0.016689
7163 2578 0.166888
7173 2578 1.000000
7253 2578 0.985301
7370 2578 0.895726
7400 2578 0.166888
7429 2578 0.166888
7490 2578 0.166888
7536 2578 0.091100
7633 2578 0.166888
7680 2578 0.911002
7790 2578 0.016689
7815 2578 0.911002
7816 2578 0.999708
7829 2578 0.016689
7832 2578 0.911002
7836 2578 0.166888
7909 2578 0.911002
7938 2578 0.999993
7977 2578 0.091100
8275 2578 0.016689
8588 2578 0.016689
8668 2578 0.166888
8857 2578 0.016689
8912 2578 0.166888
8988 2578 0.016689
9021 2578 0.166888
9038 2578 0.016689
9053 2578 0.099994
9061 2578 0.166888
9111 2578 0.091100
9239 2578 0.091100
9240 2578 0.016689
9367 2578 0.091100
9409 2578 0.999963
9437 2578 0.166888
9454 2578 0.100000
9466 2578 0.056743
9536 2578 0.016689
9538 2578 0.911002
9682 2578 0.016689
9736 2578 0.016689
9758 2578 0.911002
9771 2578 0.609854
9807 2578 0.911002
9838 2578 0.166888
9845 2578 0.166888
9848 2578 0.567433
9898 2578 0.091100
1592 2579 0.166888
4765 2579 0.016689
346 2580 0.166888
5713 2581 0.003852
5862 2581 0.002835
6001 2581 0.012160
6957 2582 0.016689
4370 2583 0.012160
2212 2584 0.016689
4076 2585 0.001669
7597 2586 0.166888
721 2587 0.060985
929 2587 0.006099
4967 2587 0.009110
5189 2587 0.006099
5513 2587 0.009110
8184 2587 0.060985
8260 2587 0.006099
8828 2587 0.006099
177 2588 0.166888
631 2588 0.099116
701 2588 0.016689
824 2588 0.028351
943 2588 1.000000
980 2588 0.911002
999 2588 0.166888
1621 2588 0.091100
1736 2588 0.166888
2065 2588 0.099116
2199 2588 0.166888
2284 2588 0.283515
2390 2588 0.609854
2411 2588 0.091100
2560 2588 0.166888
2853 2588 0.166888
3463 2588 0.016689
3592 2588 0.016689
3624 2588 0.911002
3629 2588 0.091100
3892 2588 0.166888
4025 2588 0.009912
4266 2588 0.911002
4272 2588 0.016689
4468 2588 0.091100
4493 2588 0.016689
4608 2588 0.016689
4690 2588 0.099116
4693 2588 0.283515
4715 2588 0.099116
4838 2588 0.028351
4843 2588 0.028351
4967 2588 0.099971
5287 2588 0.283515
5334 2588 0.099116
5343 2588 0.016689
5369 2588 0.283515
5380 2588 0.099116
5554 2588 0.099116
5569 2588 0.911002
5575 2588 0.911002
6076 2588 0.028351
6107 2588 0.895726
6131 2588 0.166888
6557 2588 0.016689
6579 2588 0.009912
6686 2588 0.099116
6868 2588 0.283515
7245 2588 0.016689
7256 2588 0.028351
7388 2588 0.099116
7581 2588 0.099116
7636 2588 0.567433
7637 2588 0.016689
7746 2588 0.166888
7780 2588 0.166888
7909 2588 0.911002
7954 2588 0.567433
7967 2588 0.009912
7968 2588 0.997293
7976 2588 0.283515
8207 2588 0.283515
8228 2588 0.028351
8319 2588 0.016689
9001 2588 0.166888
9216 2588 0.091100
9358 2588 0.009912
9412 2588 0.016689
9486 2588 0.166888
9746 2588 0.091100
4606 2589 0.016689
5019 2590 0.028351
5227 2590 0.000991
6081 2590 0.000991
4709 2591 0.016689
534 2592 0.016689
1217 2592 0.016689
1218 2592 0.166888
1736 2592 0.567433
1864 2592 0.166888
2849 2592 0.166888
3205 2592 0.567433
3872 2592 0.166888
3877 2592 0.056743
4366 2592 0.166888
4376 2592 0.567433
4491 2592 0.166888
5215 2592 0.166888
5386 2592 0.166888
5421 2592 0.016689
5424 2592 0.166888
6116 2592 0.166888
6117 2592 0.016689
6120 2592 0.016689
6529 2592 0.982533
6735 2592 0.166888
7173 2592 0.166888
7400 2592 0.166888
7690 2592 0.166888
7942 2592 0.166888
9614 2592 0.016689
9848 2592 0.166888
1400 2593 0.016689
2071 2593 0.166888
6014 2593 0.099116
7976 2593 0.166888
9738 2593 0.567433
7546 2594 0.001669
7550 2594 0.016689
7552 2594 0.001669
1204 2595 0.016689
1837 2595 0.016689
2596 2595 0.098253
3456 2595 0.016689
4584 2595 0.001669
7411 2595 0.001669
7414 2595 0.001669
101 2596 0.016689
1950 2596 0.060985
2252 2596 0.166888
2398 2596 0.609854
2401 2596 0.166888
2595 2596 0.098253
3188 2596 0.060985
3456 2596 0.166888
4584 2596 0.016689
6095 2596 0.609854
9012 2596 0.609854
1642 2597 0.001669
5867 2597 0.016689
6044 2597 0.016689
6058 2597 0.001669
126 2598 0.000991
177 2599 0.016689
3404 2600 0.001669
6058 2601 0.016689
8918 2602 0.016689
6781 2603 0.016689
8617 2604 0.001669
9956 2605 0.016689
5381 2606 0.016689
7690 2606 0.166888
9688 2606 0.016689
3658 2607 0.016689
5867 2607 0.166888
6037 2607 0.166888
7344 2607 0.567433
261 2608 0.016689
5787 2608 0.016689
9688 2608 0.001669
3910 2609 0.016689
6649 2609 0.016689
7601 2610 0.056743
3404 2611 0.006099
6245 2611 0.001669
513 2612 0.012160
617 2612 0.121597
7974 2612 0.080401
1968 2613 0.006099
841 2614 0.016689
841 2615 0.895726
1643 2615 0.166888
5867 2615 0.166888
6034 2615 0.166888
6037 2615 0.166888
841 2616 0.016689
1291 2617 0.016689
2149 2617 0.001669
2619 2617 0.016689
4300 2617 0.056743
5962 2617 0.016689
6034 2617 0.056743
6110 2617 0.001669
6116 2617 0.016689
7298 2617 0.001669
9196 2617 0.016689
3129 2618 0.005674
3130 2618 0.001669
1291 2619 0.166888
2617 2619 0.016689
4300 2619 0.166888
6034 2619 0.166888
9196 2619 0.166888
6335 2620 0.001216
2425 2621 0.060985
2622 2621 0.016689
5787 2621 0.016689
5790 2621 0.016689
6051 2621 0.016689
1930 2622 0.166888
2621 2622 0.016689
6051 2622 0.166888
2014 2623 0.028351
4215 2623 0.009912
5862 2623 0.002835
7974 2623 0.001669
3142 2624 0.001669
295 2625 0.001669
6258 2625 0.006099
7771 2625 0.009110
7774 2625 0.010000
8919 2625 0.060985
6957 2626 0.016689
3913 2627 0.385159
4008 2627 0.056743
201 2628 0.385159
3463 2628 0.016689
3463 2629 0.001669
3527 2629 0.016689
7134 2630 0.006099
1352 2631 0.166888
2329 2631 0.016689
1256 2632 0.003852
5241 2632 0.038516
6634 2632 0.012160
7146 2632 0.038516
9169 2632 0.038516
9410 2632 0.003852
1039 2633 0.012160
1177 2633 0.012160
1418 2633 0.012160
1520 2633 0.012160
3502 2633 0.121597
3650 2633 0.121597
4263 2633 0.012160
4406 2633 0.121597
5176 2633 0.121597
5199 2633 0.121597
6244 2633 0.121597
6257 2633 0.121597
6634 2633 0.121597
6886 2633 0.121597
9786 2633 0.121597
617 2634 0.012160
6037 2634 0.016689
6044 2634 0.016689
6093 2634 0.016689
729 2635 0.121597
974 2635 0.016689
2137 2635 0.016689
3942 2635 0.385159
4036 2635 0.385159
9784 2635 0.166888
271 2636 0.001216
722 2636 0.091100
1288 2636 0.060985
1559 2636 0.006099
2733 2636 0.060985
2776 2636 0.006099
4985 2636 0.006099
6233 2636 0.060985
6643 2636 0.001669
7858 2636 0.060985
8112 2636 0.060985
8295 2636 0.060985
8308 2636 0.006099
8765 2636 0.006099
8828 2636 0.006099
9072 2636 0.006099
1850 2637 0.009110
4899 2637 0.028351
177 2638 0.166888
1787 2639 0.016689
3627 2639 0.166888
7248 2639 0.911002
1352 2640 0.016689
1909 2641 0.609854
4346 2641 0.060985
5446 2641 0.609854
2487 2642 0.016689
6246 2643 0.001669
6972 2643 0.016689
8166 2643 0.001669
8504 2643 0.016689
9660 2643 0.001669
9710 2643 0.001669
9805 2643 0.016689
42 2644 0.099971
135 2644 0.091100
958 2644 0.999708
999 2644 0.166888
1204 2644 0.166888
3641 2644 0.911002
3892 2644 0.166888
8535 2644 0.099116
9012 2644 0.609854
9220 2644 0.099971
9285 2644 0.911002
4144 2645 0.099971
5616 2645 0.001669
6957 2645 0.001669
7446 2645 0.091100
6756 2646 0.166888
3892 2647 0.166888
4697 2647 0.166888
164 2648 0.609854
730 2648 0.060985
1820 2648 0.091100
2505 2648 0.609854
3015 2648 0.609854
3016 2648 0.609854
5552 2648 0.016689
5560 2648 0.166888
6531 2648 0.060985
7352 2648 0.091100
7383 2648 0.911002
8783 2648 0.060985
9232 2648 0.121597
9384 2648 0.091100
669 2649 0.060985
4372 2650 0.060985
196 2651 0.385159
729 2651 0.385159
835 2651 0.385159
2482 2651 0.385159
3083 2651 0.166888
3852 2651 0.385159
3942 2651 0.121597
4284 2651 0.038516
4804 2651 0.038516
5250 2651 0.012160
6124 2651 0.385159
7518 2651 0.121597
9115 2651 0.385159
9695 2651 0.121597
2271 2652 0.038516
3259 2652 0.006099
8044 2652 0.012160
8386 2652 0.012160
1654 2653 0.001669
5425 2654 0.166888
7860 2654 0.567433
9499 2654 0.166888
9675 2654 0.166888
5713 2655 0.003852
6796 2655 0.028351
9786 2655 0.038516
3781 2656 0.099729
1104 2657 0.009912
7248 2657 0.091100
3793 2658 0.001669
5601 2658 0.038516
7971 2658 0.038516
7974 2658 0.001669
1204 2659 0.016689
692 2660 0.028351
1488 2660 0.009912
2164 2661 0.016689
2845 2661 0.166888
305 2662 0.895726
2062 2662 0.999955
9456 2662 0.099996
9602 2662 0.089573
28 2663 0.016689
640 2663 0.166888
756 2663 0.016689
1002 2663 0.016689
3437 2663 0.016689
4842 2663 0.009912
4987 2663 0.099116
6001 2663 0.166888
7486 2663 0.166888
7554 2663 0.166888
7825 2663 0.016689
8502 2663 0.016689
8526 2663 0.056743
8574 2663 0.016689
8575 2663 0.166888
8589 2663 0.016689
9927 2663 0.091100
410 2664 0.283515
637 2664 0.609854
778 2664 0.009912
1220 2664 0.099116
1603 2664 0.166888
1792 2664 0.099116
1867 2664 0.166888
2113 2664 0.609854
2151 2664 0.099116
2862 2664 0.121597
2881 2664 0.099116
3261 2664 0.012160
4333 2664 0.385159
4337 2664 0.009912
4567 2664 0.099116
4578 2664 0.099116
4702 2664 0.166888
4916 2664 0.099116
4950 2664 0.099116
5274 2664 0.121597
6038 2664 0.028351
6073 2664 0.038516
6424 2664 0.099116
6560 2664 0.009912
7506 2664 0.099116
7863 2664 0.009912
7922 2664 0.012160
8710 2664 0.009912
8723 2664 0.121597
9119 2664 0.009912
9893 2664 0.121597
9904 2664 0.099116
9923 2664 0.099116
5446 2665 0.609854
8720 2665 0.060985
584 2666 0.385159
7321 2667 0.001669
7661 2667 0.001669
792 2668 0.001669
1713 2668 0.100000
2714 2668 0.001669
3103 2668 0.100000
3464 2668 0.016689
3465 2668 0.016689
3859 2668 0.016689
6038 2668 0.002835
6681 2668 0.001669
6686 2668 0.016689
6692 2668 0.016689
6710 2668 0.016689
8739 2668 0.001669
9157 2668 0.016689
4221 2669 0.166888
8991 2669 0.166888
816 2670 0.016689
5635 2670 0.001669
9649 2670 0.001669
421 2671 0.166888
5206 2671 0.016689
4955 2672 0.089573
5862 2673 0.002835
9595 2673 0.091100
201 2674 0.385159
848 2674 0.385159
4289 2674 0.121597
5713 2674 0.038516
5954 2674 0.385159
6847 2674 0.099116
7774 2674 0.038516
7988 2674 0.121597
8348 2674 0.038516
8993 2674 0.012160
9023 2674 0.038516
9115 2674 0.385159
9117 2674 0.385159
9332 2674 0.012160
9410 2674 0.038516
9786 2674 0.385159
6124 2675 0.385159
6868 2675 0.099116
8198 2676 0.006099
9453 2676 0.060985
201 2677 0.385159
3862 2678 0.001669
7247 2678 0.001669
7280 2678 0.001669
7293 2678 0.016689
7300 2678 0.016689
7306 2678 0.016689
8499 2678 0.001669
364 2679 0.016689
4545 2679 0.038516
4676 2679 0.001669
5614 2679 0.001669
7146 2679 0.016689
9476 2679 0.016689
1158 2680 0.016689
8025 2680 0.060985
8073 2680 0.911002
9366 2680 0.060985
4524 2681 0.166888
6548 2681 0.166888
5016 2682 0.009110
8454 2683 0.001669
2989 2684 0.016689
5260 2684 0.001669
7393 2684 0.016689
7819 2684 0.001669
7854 2684 0.001669
7860 2684 0.016689
7914 2684 0.016689
8794 2684 0.016689
9499 2684 0.016689
9775 2684 0.001669
1648 2685 0.016689
3892 2685 0.016689
7746 2685 0.016689
8548 2685 0.001669
9489 2685 0.001669
1785 2686 0.895726
1908 2686 0.016689
1920 2686 0.016689
2359 2686 0.166888
4524 2687 0.982533
1196 2688 0.060985
7966 2688 0.609854
8548 2688 0.016689
9849 2688 0.609854
513 2689 0.003852
2482 2689 0.038516
3852 2689 0.038516
4545 2689 0.038516
4804 2689 0.001216
6679 2689 0.003852
8599 2689 0.012160
9175 2689 0.038516
9695 2689 0.012160
9918 2689 0.038516
6343 2690 0.016689
9560 2690 0.012160
548 2691 0.008761
9005 2691 0.001216
7256 2692 0.098530
7635 2692 0.016689
9042 2692 0.166888
3015 2693 0.911002
5263 2694 0.001669
6624 2695 0.166888
9454 2696 0.016689
9800 2696 0.166888
9548 2697 0.609854
1889 2698 0.166888
2440 2698 0.166888
3936 2698 0.166888
5175 2698 0.012160
7447 2698 0.056743
8148 2698 0.098253
3205 2699 0.016689
3206 2699 0.016689
6957 2700 0.001669
4576 2701 0.056743
6629 2701 0.016689
1691 2702 0.001669
4264 2702 0.001669
4268 2702 0.001669
4545 2703 0.385159
128 2704 0.038516
3913 2704 0.038516
5436 2704 0.001669
6279 2704 0.038516
7247 2705 0.005674
7280 2705 0.001669
7300 2705 0.016689
7306 2705 0.056743
9949 2705 0.001669
584 2706 0.038516
764 2706 0.001669
4863 2706 0.001669
7352 2706 0.001669
7376 2706 0.016689
7380 2706 0.001669
7381 2706 0.016689
7382 2706 0.001669
7383 2706 0.016689
7516 2706 0.001669
8858 2706 0.016689
6318 2707 0.009912
1603 2708 0.166888
4333 2708 0.385159
6756 2708 0.911002
7976 2708 0.166888
628 2709 0.028351
1861 2709 0.000991
5039 2709 0.009912
8920 2709 0.028351
9286 2709 0.028351
9923 2709 0.028351
2411 2710 0.016689
8082 2710 0.016689
8285 2710 0.016689
4877 2711 0.166888
7627 2711 0.060985
7628 2711 0.609854
7691 2711 0.016689
7973 2711 0.911002
9007 2711 0.166888
9572 2711 0.016689
2482 2712 0.038516
1909 2713 0.609854
223 2714 0.056743
412 2714 0.016689
764 2714 0.001669
792 2714 0.001669
1339 2714 0.016689
1458 2714 0.016689
1905 2714 0.001669
2423 2714 0.001669
2668 2714 0.001669
2920 2714 0.016689
3463 2714 0.001669
3464 2714 0.056743
3465 2714 0.056743
3859 2714 0.016689
4262 2714 0.001669
4356 2714 0.016689
4452 2714 0.016689
4537 2714 0.016689
4975 2714 0.001669
5206 2714 0.001669
5284 2714 0.016689
5347 2714 0.016689
5461 2714 0.016689
6458 2714 0.016689
6487 2714 0.001669
6681 2714 0.001669
6686 2714 0.089573
6692 2714 0.016689
6710 2714 0.016689
6781 2714 0.016689
7089 2714 0.016689
7128 2714 0.016689
7241 2714 0.001669
7337 2714 0.016689
7568 2714 0.016689
7665 2714 0.016689
7746 2714 0.056743
8013 2714 0.056743
8614 2714 0.001669
8619 2714 0.001669
8739 2714 0.001669
8797 2714 0.005674
8834 2714 0.016689
9014 2714 0.016689
9157 2714 0.016689
9236 2714 0.016689
9408 2714 0.016689
9787 2714 0.016689
9841 2714 0.001669
9923 2714 0.016689
4426 2715 0.005674
6170 2715 0.091100
6570 2715 0.091100
6571 2715 0.016689
6572 2715 0.016689
255 2716 0.016689
1829 2716 0.001669
4285 2716 0.006099
5496 2717 0.166888
1779 2718 0.166888
5416 2718 0.166888
6037 2718 0.567433
7440 2718 0.166888
8304 2718 0.985301
8378 2718 0.609854
9405 2718 0.166888
350 2719 0.166888
365 2719 0.283515
794 2719 0.166888
1648 2719 0.166888
2084 2719 0.016689
3276 2719 0.016689
3463 2719 0.016689
3781 2719 0.911002
3892 2719 0.166888
4076 2719 0.016689
4122 2719 0.283515
4389 2719 0.012160
4580 2719 0.016689
4843 2719 0.028351
4849 2719 0.283515
5340 2719 0.166888
5369 2719 0.283515
5427 2719 0.166888
5602 2719 0.028351
5955 2719 0.028351
6069 2719 0.911002
6153 2719 0.028351
6359 2719 0.283515
6618 2719 0.166888
6756 2719 0.166888
6828 2719 1.000000
6931 2719 0.911002
6957 2719 0.016689
7182 2719 0.166888
7275 2719 0.166888
7278 2719 0.016689
7425 2719 0.911002
7693 2719 0.028351
7830 2719 0.121597
7913 2719 0.609854
8429 2719 0.166888
8449 2719 0.166888
8660 2719 0.012160
8938 2719 0.166888
9041 2719 0.166888
2049 2720 0.016689
3205 2720 0.166888
3877 2720 0.056743
3932 2720 0.895726
4760 2720 0.056743
4761 2720 0.166888
9914 2720 0.166888
7166 2721 0.009912
7167 2721 0.283515
2067 2722 0.016689
4629 2722 0.166888
431 2723 0.016689
905 2723 0.016689
2801 2723 0.166888
4899 2723 0.099116
5247 2723 0.166888
7771 2723 0.060985
7922 2723 0.012160
8809 2723 0.016689
9494 2723 0.166888
1956 2724 0.000991
2937 2725 0.060985
4036 2725 0.385159
6068 2725 0.060985
7245 2726 0.001669
7771 2727 0.006099
9236 2727 0.016689
713 2728 0.012160
1840 2728 0.038516
5175 2728 0.012160
6349 2728 0.121597
6908 2728 0.385159
7376 2728 0.121597
8599 2728 0.121597
9175 2728 0.385159
201 2729 0.385159
4333 2729 0.385159
4460 2729 0.385159
7774 2729 0.038516
9677 2729 0.385159
271 2730 0.003852
1763 2730 0.038516
6753 2730 0.012160
7609 2730 0.001669
9232 2730 0.012160
1468 2731 0.166888
1616 2731 0.166888
2032 2731 0.166888
3261 2732 0.012160
5359 2732 0.385159
9314 2732 0.385159
610 2733 0.166888
2493 2733 0.060985
2636 2733 0.060985
3100 2733 0.098530
4406 2733 0.609854
4701 2733 0.609854
4705 2733 0.609854
4902 2733 0.609854
5544 2733 0.016689
6116 2733 0.166888
6176 2733 0.609854
6617 2733 0.911002
6618 2733 0.911002
7655 2733 0.166888
7771 2733 0.060985
8459 2733 0.609854
8970 2733 0.016689
9061 2733 0.609854
6658 2734 0.099116
8548 2734 0.016689
9268 2734 0.028351
1905 2735 0.016689
5181 2735 0.166888
3852 2736 0.385159
4284 2736 0.038516
5870 2736 0.038516
9604 2736 0.385159
6123 2737 0.099116
140 2738 0.016689
835 2738 0.016689
845 2738 0.001669
974 2738 0.001669
1539 2738 0.001669
1751 2738 0.001669
1761 2738 0.016689
1768 2738 0.016689
2067 2738 0.001669
2195 2738 0.001669
2432 2738 0.016689
3015 2738 0.016689
3235 2738 0.001669
4299 2738 0.016689
4921 2738 0.001669
5477 2738 0.001669
5552 2738 0.001669
5571 2738 0.016689
6732 2738 0.056743
6834 2738 0.016689
6891 2738 0.016689
6900 2738 0.016689
7270 2738 0.001669
7979 2738 0.016689
8237 2738 0.001669
8461 2738 0.016689
7971 2739 0.047548
7974 2739 0.004755
4330 2740 0.001669
9513 2741 0.016689
164 2742 0.609854
5963 2742 0.911002
6667 2742 0.060985
7858 2742 0.609854
8226 2742 0.911002
9701 2742 0.609854
9886 2742 0.609854
356 2743 0.001669
1592 2743 0.016689
9599 2743 0.001669
4545 2744 0.385159
179 2745 0.609854
1204 2745 0.166888
1837 2745 0.166888
2018 2745 0.060985
7086 2746 0.016689
3248 2747 0.016689
4745 2747 0.016689
5456 2747 0.001669
6371 2747 0.001669
6378 2747 0.016689
6410 2747 0.001669
6425 2747 0.001669
6543 2747 0.001669
7655 2747 0.016689
8543 2747 0.016689
8545 2747 0.001669
729 2748 0.038516
2242 2749 0.016689
2426 2749 0.016689
3946 2749 0.001669
6361 2749 0.016689
7577 2749 0.001669
8991 2749 0.016689
9790 2749 0.016689
9041 2750 0.166888
9663 2750 0.016689
4233 2751 0.001669
7865 2751 0.016689
6335 2752 0.016689
7464 2752 0.166888
7974 2752 0.016689
8759 2752 0.016689
9116 2752 0.567433
9483 2752 0.166888
1763 2753 0.385159
3207 2753 0.166888
2164 2754 0.001669
3062 2754 0.016689
8892 2754 0.001669
8899 2754 0.001669
8903 2754 0.016689
8952 2754 0.016689
9233 2754 0.001669
1494 2755 0.001669
1875 2755 0.016689
1883 2755 0.001669
2557 2755 0.001669
4958 2755 0.016689
5381 2755 0.001669
5812 2755 0.006099
6624 2755 0.016689
6692 2755 0.016689
7771 2755 0.006099
9473 2755 0.016689
929 2756 0.006099
617 2757 0.475480
7971 2757 0.475480
7974 2757 0.047548
7976 2757 0.121597
9784 2757 0.166888
3404 2758 0.006099
9268 2758 0.002835
1176 2759 0.283515
4967 2759 0.091100
5513 2759 0.091100
8685 2759 0.028351
9175 2759 0.385159
9273 2759 0.028351
5434 2760 0.166888
3704 2761 0.006099
8624 2761 0.006099
9453 2761 0.060985
9548 2761 0.060985
9881 2761 0.060985
803 2762 0.056743
999 2762 0.166888
2927 2762 0.166888
3040 2762 0.166888
3760 2762 0.567433
3963 2762 0.567433
4220 2762 0.166888
4255 2762 0.166888
4266 2762 0.166888
5641 2762 0.166888
5864 2762 0.016689
5900 2762 0.016689
6903 2762 0.166888
6927 2762 0.166888
7399 2762 0.166888
7797 2762 0.166888
9405 2762 0.166888
4190 2763 0.166888
4191 2763 0.016689
5716 2763 0.060985
9410 2764 0.038516
622 2765 0.283515
3363 2765 1.000000
1352 2766 0.016689
6813 2766 0.005674
999 2767 0.166888
1493 2767 0.609854
4150 2767 0.567433
4219 2767 0.016689
7641 2767 0.911002
196 2768 0.121597
729 2768 0.121597
1628 2768 0.609854
2920 2768 0.166888
3035 2768 0.609854
3942 2768 0.121597
5848 2768 0.060985
6751 2768 0.060985
6958 2768 0.166888
8128 2768 0.060985
8282 2768 0.060985
9324 2768 0.060985
9569 2768 0.060985
7971 2769 0.804006
875 2770 0.016689
3797 2770 0.166888
7728 2770 0.911002
7771 2770 0.091100
8919 2770 0.911002
9080 2770 0.016689
9100 2770 0.016689
9497 2770 0.016689
43 2771 0.016689
142 2771 0.016689
262 2771 0.016689
675 2771 0.721545
1475 2771 0.166888
5214 2771 0.166888
5438 2771 0.283515
7621 2771 0.166888
7925 2771 0.283515
8975 2771 0.166888
559 2772 0.098530
5139 2772 0.166888
6011 2772 0.985301
6237 2772 0.016689
7440 2772 0.166888
7701 2772 0.567433
7908 2772 0.985301
8039 2772 0.166888
9074 2772 0.911002
9883 2772 0.166888
3886 2773 0.001669
2992 2774 0.016689
7772 2774 0.016689
582 2775 0.060985
1909 2775 0.060985
637 2776 0.060985
804 2776 0.060985
1493 2776 0.060985
2158 2776 0.060985
2325 2776 0.006099
2636 2776 0.006099
2891 2776 0.006099
3374 2776 0.060985
3396 2776 0.006099
3416 2776 0.060985
3939 2776 0.006099
3940 2776 0.006099
4070 2776 0.006099
4530 2776 0.006099
6154 2776 0.006099
6469 2776 0.060985
6847 2776 0.009912
7094 2776 0.028351
7771 2776 0.006099
7925 2776 0.060985
8624 2776 0.006099
8826 2776 0.006099
732 2777 0.283515
1220 2777 0.587320
1828 2777 0.028351
4264 2777 0.016689
5237 2777 0.028351
6456 2777 0.028351
637 2778 0.609854
2391 2778 1.000000
3962 2778 0.028351
4899 2778 0.099116
500 2779 0.385159
1648 2779 0.166888
2482 2779 0.385159
3852 2779 0.121597
4545 2779 0.385159
5616 2779 0.016689
5860 2779 0.121597
6038 2779 0.060985
9695 2779 0.121597
5957 2780 0.003852
7988 2780 0.012160
8333 2781 0.016689
9270 2781 0.001669
3307 2782 0.038516
1464 2783 0.001216
1837 2784 0.166888
6004 2784 0.166888
7360 2784 0.166888
1719 2785 0.166888
1733 2785 0.099116
1784 2785 0.385159
2249 2785 0.038516
3674 2785 0.166888
7774 2785 0.038516
9786 2785 0.385159
5870 2786 0.001216
349 2787 0.099116
4545 2787 0.385159
4726 2788 0.016689
6327 2788 0.166888
4036 2789 0.121597
3627 2790 0.016689
7177 2790 0.001669
9130 2790 0.016689
7248 2791 0.911002
8787 2791 0.166888
1279 2792 0.016689
3205 2792 0.016689
9053 2792 0.001669
6556 2793 0.001669
8515 2793 0.016689
469 2794 0.016689
1204 2794 0.166888
6957 2794 0.016689
7858 2794 0.166888
6245 2795 0.001669
6322 2796 0.060985
302 2797 0.166888
6043 2797 0.166888
7836 2797 0.567433
9604 2798 0.121597
7248 2799 0.016689
603 2800 0.166888
2411 2800 0.016689
4050 2800 0.166888
4706 2800 0.166888
2723 2801 0.166888
4076 2801 0.016689
1946 2802 0.016689
4032 2802 0.001669
7629 2802 0.005674
9089 2802 0.016689
15 2803 0.016689
356 2803 0.001669
1204 2803 0.016689
1481 2803 0.005674
1875 2803 0.016689
2238 2803 0.009110
2393 2803 0.001669
2407 2803 0.016689
4202 2803 0.091100
5611 2803 0.001669
6116 2803 0.016689
6117 2803 0.001669
7423 2803 0.001669
7492 2803 0.016689
8013 2803 0.091100
1757 2804 0.016689
3908 2804 0.016689
7248 2804 0.166888
7248 2805 0.911002
7248 2806 0.016689
15 2807 0.166888
336 2807 0.016689
1481 2807 0.016689
1875 2807 0.166888
2942 2807 0.016689
3936 2807 0.166888
5461 2807 0.911002
5562 2807 0.016689
6116 2807 0.166888
6671 2807 0.609854
7423 2807 0.016689
7492 2807 0.166888
8013 2807 0.911002
9172 2807 0.911002
637 2808 0.609854
4051 2808 0.609854
1754 2809 0.012160
4159 2809 0.012160
330 2810 0.166888
1080 2810 0.016689
3073 2810 0.016689
3076 2810 0.166888
4801 2810 0.016689
1898 2811 0.911002
1899 2811 0.911002
4195 2811 0.016689
4202 2811 0.911002
5611 2811 0.016689
7568 2811 0.166888
3957 2812 0.001669
5956 2813 0.016689
3307 2814 0.166888
263 2815 0.006099
1346 2815 0.006099
1866 2815 0.006099
1968 2815 0.006099
2454 2815 0.001669
2508 2815 0.001669
2850 2815 0.016689
3127 2815 0.001669
3178 2815 0.016689
4924 2815 0.006099
5499 2815 0.006099
5758 2815 0.006099
5765 2815 0.006099
5882 2815 0.001669
7282 2815 0.001669
8198 2815 0.006099
8655 2815 0.001669
7248 2816 0.056743
9892 2816 0.016689
9985 2816 0.056743
1215 2817 0.001669
1335 2817 0.056743
1837 2817 0.016689
2393 2817 0.005674
2440 2817 0.016689
2565 2817 0.001669
3935 2817 0.016689
4359 2817 0.016689
4664 2817 0.016689
5611 2817 0.001669
6117 2817 0.001669
7450 2817 0.005674
7587 2817 0.016689
8975 2817 0.016689
9669 2817 0.001669
5174 2818 0.001216
7248 2819 0.166888
1215 2820 0.016689
1837 2820 0.166888
5611 2820 0.016689
7691 2820 0.016689
5068 2821 0.091100
7248 2821 0.060985
8048 2821 0.001669
9949 2821 0.010000
1787 2822 0.001669
4638 2822 0.012160
7248 2822 0.047548
8787 2822 0.012160
7026 2823 0.060985
7256 2824 0.009853
7635 2824 0.007215
7636 2824 0.056743
3487 2825 0.001669
8416 2825 0.016689
8459 2825 0.016689
9668 2825 0.016689
4265 2826 0.166888
4753 2827 0.016689
5461 2827 0.016689
7746 2827 0.016689
7812 2827 0.001669
8978 2827 0.001669
3363 2828 0.028351
6103 2828 0.028351
7181 2828 0.028351
7880 2828 0.002835
8094 2828 0.028351
8310 2828 0.002835
9581 2828 0.002835
6203 2829 0.911002
481 2830 0.028351
622 2830 0.028351
672 2830 0.038516
1129 2830 0.009110
1993 2830 0.001669
2881 2830 0.028351
4545 2830 0.016689
5241 2830 0.038516
5713 2830 0.003852
5988 2830 0.009912
6444 2830 0.002835
6484 2830 0.028351
7472 2830 0.009912
7922 2830 0.003852
8462 2830 0.056743
8659 2830 0.009110
9217 2830 0.091100
9267 2830 0.001669
9746 2830 0.003852
3173 2831 0.001669
6031 2831 0.001669
1784 2832 0.012160
848 2833 0.385159
5336 2834 0.009912
2380 2835 0.089573
2395 2835 0.089573
4759 2836 0.001216
235 2837 0.283515
2136 2837 0.099116
3013 2837 0.283515
3650 2837 0.283515
4843 2837 0.028351
5369 2837 0.283515
5766 2837 0.028351
5955 2837 0.028351
6531 2837 0.009912
6952 2837 0.283515
8410 2837 0.283515
9477 2837 0.099116
9656 2838 0.001669
1291 2839 0.016689
2975 2839 0.060985
3643 2839 0.089573
6034 2839 0.016689
6117 2839 0.001669
9716 2839 0.091100
197 2840 0.012160
2482 2840 0.385159
4545 2840 0.385159
4804 2840 0.012160
5840 2840 0.166888
5957 2840 0.012160
7746 2840 0.911002
8685 2840 0.028351
9332 2840 0.038516
9604 2840 0.385159
3646 2841 0.166888
9786 2841 0.385159
120 2842 0.002835
4219 2842 0.001669
6038 2842 0.002835
6556 2842 0.008957
6655 2842 0.016689
7624 2842 0.056743
7766 2842 0.016689
8168 2842 0.002835
8350 2842 0.016689
1176 2843 0.091100
1380 2843 0.016689
2844 2843 0.001669
3052 2843 0.016689
4373 2843 0.005674
4374 2843 0.001669
9563 2843 0.001669
2843 2844 0.001669
3078 2844 0.016689
404 2845 0.166888
2112 2845 0.166888
2661 2845 0.166888
2846 2845 0.166888
3641 2845 0.166888
4691 2845 0.166888
6771 2845 0.166888
2845 2846 0.166888
2848 2847 0.098253
3868 2847 0.001669
5326 2847 0.016689
2847 2848 0.098253
1279 2849 0.166888
1869 2849 0.016689
2560 2849 0.567433
2592 2849 0.166888
4148 2849 0.567433
7445 2849 0.056743
7629 2849 0.056743
9331 2849 0.016689
9332 2849 0.089573
2454 2850 0.016689
2815 2850 0.016689
3127 2850 0.016689
4092 2850 0.016689
4715 2850 0.166888
4898 2850 0.166888
5882 2850 0.016689
6484 2850 0.283515
7030 2850 0.016689
9385 2850 0.166888
1837 2851 0.166888
2154 2851 0.016689
7774 2852 0.003852
301 2853 0.016689
391 2853 0.166888
1204 2853 0.166888
1837 2853 0.166888
2139 2853 0.166888
2588 2853 0.166888
3890 2853 0.016689
4545 2853 0.166888
4715 2853 0.166888
7548 2853 0.166888
7553 2853 0.016689
7922 2853 0.038516
8529 2853 0.016689
464 2854 0.099116
5275 2854 0.166888
9765 2854 0.166888
1472 2855 0.001669
1757 2855 0.001669
3954 2855 0.001669
4846 2855 0.016689
5716 2855 0.001669
6972 2855 0.016689
9805 2855 0.016689
6037 2856 0.016689
4190 2857 0.911002
729 2858 0.038516
8386 2858 0.012160
649 2859 0.609854
729 2859 0.121597
3565 2859 0.609854
4346 2859 0.060985
8386 2859 0.121597
8612 2859 0.060985
83 2860 0.016689
649 2860 0.060985
4266 2860 0.091100
4272 2860 0.001669
4273 2860 0.009110
5716 2860 0.009110
6004 2860 0.016689
7245 2860 0.001669
8046 2860 0.016689
9638 2860 0.001669
9669 2860 0.001669
842 2861 0.060985
947 2861 0.006099
3570 2861 0.006099
4346 2861 0.006099
4820 2861 0.006099
8198 2861 0.006099
8612 2861 0.006099
9244 2861 0.006099
1545 2862 0.047548
1840 2862 0.038516
2249 2862 0.038516
2664 2862 0.121597
[truncated: 92,184,707 more chars]
