# Supplementary material for: Enhancing the Prioritization of Disease-Causing Genes through Tissue Specific Protein Interaction Networks
Source: PLoS Comput Biol. 2012 Sep 27;8(9):e1002690. doi: 10.1371/journal.pcbi.1002690 (PMC3459874; doi:10.1371/journal.pcbi.1002690)
Supplement: Dataset S3 — The Node-Removal tissue-specific PPI network. The file is divided to 60 sections. Section headers are denoted with ‘#’. Each row represents a single interaction. The first and second columns are the interacting genes' indices, and the third column is the interaction confidence. Confidences are not normalized. Note that even though some of the genes are removed at each network, the gene indices are the same as in the other Datasets. (ZIP) [file pcbi.1002690.s003.zip]

Archive with 1 entries (1 files):
- data_s3.txt
