# Supplementary material for: Enhancing the Prioritization of Disease-Causing Genes through Tissue Specific Protein Interaction Networks
Source: PLoS Comput Biol. 2012 Sep 27;8(9):e1002690. doi: 10.1371/journal.pcbi.1002690 (PMC3459874; doi:10.1371/journal.pcbi.1002690)
Supplement: Dataset S3 — The Node-Removal tissue-specific PPI network. The file is divided to 60 sections. Section headers are denoted with ‘#’. Each row represents a single interaction. The first and second columns are the interacting genes' indices, and the third column is the interaction confidence. Confidences are not normalized. Note that even though some of the genes are removed at each network, the gene indices are the same as in the other Datasets. (ZIP) [file pcbi.1002690.s003.zip › data_s3.txt]

#1#adrenal cortex
21 4 0.166888
1204 4 0.166888
1350 4 0.166888
1352 4 0.567433
3071 4 0.166888
4361 4 0.166888
5386 4 0.166888
6503 4 0.166888
9848 4 0.166888
5267 5 0.567433
6044 5 0.166888
8423 5 0.166888
3277 12 0.911002
3797 12 0.166888
7770 12 0.166888
7772 12 0.166888
8069 12 0.166888
8316 12 0.609854
8919 12 0.911002
9786 12 0.166888
247 14 0.166888
1834 14 0.166888
1837 14 0.166888
2139 14 0.911002
6773 14 0.166888
7815 14 0.166888
7914 14 0.166888
8013 14 0.911002
9001 14 0.166888
841 15 0.099116
1720 15 0.099116
2807 15 0.166888
3081 15 0.166888
3106 15 0.166888
3285 15 0.166888
4359 15 0.166888
4394 15 0.166888
6049 15 0.166888
6519 15 0.166888
6781 15 0.166888
7527 15 0.166888
7971 15 0.166888
7973 15 0.567433
8013 15 0.567433
8938 15 0.895726
9028 15 0.166888
9172 15 0.895726
9765 15 0.166888
9766 15 0.166888
17 16 0.985301
183 16 0.099116
729 16 0.385159
1648 16 0.166888
2482 16 0.121597
2927 16 0.911002
3262 16 0.997727
3942 16 0.121597
4333 16 0.385159
5518 16 0.121597
5519 16 0.121597
7167 16 0.166888
7649 16 0.385159
7797 16 0.166888
8723 16 0.121597
9786 16 0.385159
16 17 0.985301
2474 17 0.609854
3510 17 0.166888
3518 17 0.911002
3761 17 0.166888
3795 17 0.911002
3805 17 0.166888
4368 17 0.166888
5871 17 0.166888
9217 17 0.911002
9570 17 0.609854
1875 19 0.166888
4336 19 0.166888
6131 19 0.567433
6138 19 0.166888
6720 19 1.000000
6745 19 1.000000
7915 19 0.166888
7971 19 0.166888
9041 19 0.567433
2255 20 0.166888
3205 20 0.985301
4 21 0.166888
7620 24 0.166888
7664 24 0.911002
5756 25 0.166888
392 29 0.166888
1248 29 0.166888
8668 29 0.166888
9448 29 0.166888
2135 33 0.166888
999 34 0.166888
192 35 0.609854
1856 35 0.166888
1946 35 0.166888
6116 35 0.166888
584 37 0.121597
2487 37 0.166888
2992 37 0.166888
3240 37 0.166888
3892 37 0.166888
3909 37 0.166888
4265 37 0.166888
4266 37 0.166888
4376 37 0.166888
6043 37 0.166888
6658 37 0.166888
7400 37 0.166888
7653 37 0.166888
7868 37 0.166888
8513 37 0.166888
9714 37 0.166888
2482 38 0.385159
2909 38 0.385159
4079 38 0.911002
9175 38 0.385159
7692 41 0.567433
1352 46 0.166888
1720 47 0.609854
3984 47 0.567433
4147 47 0.166888
7509 47 0.166888
6671 48 0.911002
6918 48 0.567433
8501 48 0.911002
8737 48 0.911002
9085 48 0.911002
622 49 0.283515
732 49 0.283515
1713 49 0.283515
7746 49 0.099116
8654 49 0.099116
274 50 0.283515
9709 50 0.911002
1736 51 0.567433
577 53 0.609854
4049 56 0.166888
6583 56 0.283515
6846 56 0.099116
7962 56 0.166888
2927 57 0.166888
4265 57 0.166888
7782 57 0.385159
8046 57 0.166888
1352 58 0.166888
3074 58 0.166888
3075 58 0.166888
3076 58 0.166888
8952 58 0.166888
622 60 1.000000
6484 60 1.000000
4576 62 0.567433
9653 62 0.166888
574 63 0.166888
732 63 0.099116
997 63 0.099116
1713 63 0.283515
4369 63 0.099116
4916 63 0.099116
5278 63 0.567433
5518 63 0.166888
3906 64 0.166888
68 67 0.166888
70 67 0.567433
71 67 0.166888
72 67 0.567433
9509 67 0.166888
67 68 0.166888
69 68 0.166888
70 68 0.567433
71 68 0.567433
72 68 0.567433
78 68 0.166888
201 68 0.385159
6057 68 0.099116
8482 68 0.283515
68 69 0.166888
71 69 0.166888
943 69 0.099116
3623 69 0.099116
4160 69 0.099116
4231 69 0.099116
5845 69 0.099116
8133 69 0.283515
67 70 0.567433
68 70 0.567433
72 70 0.985301
78 70 0.567433
6756 70 0.567433
7938 70 0.166888
67 71 0.166888
68 71 0.567433
69 71 0.166888
72 71 0.567433
78 71 0.567433
201 71 0.121597
528 71 0.166888
1818 71 0.166888
9986 71 0.166888
67 72 0.567433
68 72 0.567433
70 72 0.985301
71 72 0.567433
201 72 0.385159
516 72 0.166888
2191 72 0.385159
3458 72 0.911002
7624 72 0.911002
1909 73 0.609854
4333 76 0.385159
3269 77 0.166888
7915 77 0.166888
68 78 0.166888
70 78 0.567433
71 78 0.567433
6360 78 0.166888
5267 79 0.166888
1475 83 0.166888
2271 83 0.166888
3795 83 0.166888
3892 83 0.166888
4177 83 0.166888
5975 83 0.166888
6754 83 0.166888
7195 83 0.166888
7201 83 0.166888
7646 83 0.166888
7657 83 0.166888
7719 83 0.166888
7865 83 0.166888
8039 83 0.166888
8226 83 0.166888
9276 83 0.166888
9383 83 0.166888
9929 83 0.166888
675 87 0.099116
1507 87 0.166888
1507 88 0.166888
4771 88 0.166888
4989 88 0.567433
7443 88 0.166888
1677 93 0.609854
3416 93 0.609854
5040 93 0.609854
5060 93 0.609854
729 94 0.121597
848 94 0.121597
2474 94 0.166888
2482 94 0.121597
3942 94 0.121597
4036 94 0.121597
4333 94 0.385159
4545 94 0.385159
7649 94 0.385159
8667 94 0.166888
9695 94 0.121597
9786 94 0.121597
1350 95 0.166888
1352 95 0.166888
3071 95 0.166888
4361 95 0.166888
4702 96 0.121597
5954 96 0.385159
9115 96 0.121597
9786 96 0.121597
1910 97 0.166888
1911 97 0.166888
7703 97 0.166888
7728 97 0.166888
2247 98 0.166888
2927 98 0.911002
3333 98 0.166888
4369 98 0.911002
9483 98 0.166888
1817 99 0.166888
2191 99 0.385159
3781 99 0.166888
4488 99 0.166888
4561 99 0.166888
5442 99 0.166888
6720 99 0.166888
7531 99 0.166888
7707 99 0.166888
8504 99 0.166888
8558 99 0.166888
8668 99 0.567433
9564 99 0.166888
9786 99 0.385159
9515 102 0.166888
2151 104 0.099116
3362 104 0.567433
4261 104 0.166888
4265 104 0.166888
4266 104 0.911002
6116 104 0.567433
9923 104 0.099116
2080 106 0.121597
4702 106 0.385159
6676 106 0.911002
7913 106 0.609854
9377 106 0.911002
9786 106 0.385159
2560 109 0.166888
4952 109 0.609854
5450 109 0.609854
5742 109 0.166888
7913 109 0.609854
8756 109 0.609854
9315 109 0.609854
4545 110 0.385159
4684 110 0.166888
7746 110 0.166888
8850 111 0.166888
119 112 0.166888
603 112 0.567433
675 112 0.836565
839 112 0.166888
1889 112 0.166888
3260 112 0.166888
3515 112 0.385159
4036 112 0.385159
4545 112 0.385159
4860 112 0.385159
5546 112 0.385159
5954 112 0.385159
7422 112 0.283515
7649 112 0.121597
7925 112 0.283515
7989 112 0.567433
9145 112 0.166888
9604 112 0.385159
9786 112 0.385159
9876 112 0.166888
9923 112 0.166888
1870 113 0.099116
4822 113 0.099116
622 114 0.283515
9674 118 0.166888
112 119 0.166888
177 121 0.911002
185 121 0.999994
230 121 0.997293
729 121 0.121597
930 121 0.999994
2026 121 0.911002
2925 121 0.385159
3105 121 0.385159
3362 121 0.911002
3701 121 0.166888
3942 121 0.385159
4249 121 0.567433
4266 121 0.911002
4339 121 0.567433
4488 121 0.385159
4507 121 0.385159
4623 121 0.385159
4638 121 0.121597
4683 121 0.166888
4728 121 0.567433
4833 121 0.121597
5068 121 0.166888
5696 121 0.166888
6005 121 0.166888
6064 121 0.911002
6458 121 0.911002
6507 121 0.166888
6696 121 0.166888
6720 121 0.166888
6893 121 0.385159
6927 121 0.121597
6933 121 0.385159
7060 121 0.166888
7580 121 0.385159
7746 121 0.982533
7803 121 0.385159
7847 121 0.166888
7867 121 0.567433
8415 121 0.911002
8599 121 0.121597
8658 121 0.385159
8834 121 0.121597
9175 121 0.121597
9215 121 0.567433
9298 121 0.166888
9314 121 0.121597
9403 121 0.166888
192 122 0.609854
348 122 0.609854
1677 122 0.609854
3031 122 0.609854
3565 122 0.609854
3873 122 0.166888
5568 122 0.609854
6116 122 0.166888
8257 122 0.609854
9061 122 0.609854
9453 122 0.609854
9485 122 0.166888
9803 122 0.166888
177 128 0.911002
185 128 0.911002
193 128 0.166888
202 128 0.855829
335 128 0.166888
1328 128 0.385159
3362 128 0.911002
3645 128 0.911002
3727 128 0.911002
4249 128 0.121597
4265 128 0.166888
4266 128 0.911002
4333 128 0.385159
4932 128 0.121597
5776 128 0.385159
6005 128 0.166888
6188 128 0.243194
6355 128 0.911002
6458 128 0.911002
6713 128 0.895726
6738 128 0.166888
7090 128 0.385159
8133 128 0.890150
8519 128 0.099116
9243 128 0.999963
9248 128 0.997727
9519 128 0.385159
9923 128 0.283515
628 129 1.000000
675 129 0.283515
3223 129 0.283515
6484 129 0.283515
8920 129 0.283515
9784 129 1.000000
9923 129 0.283515
201 132 0.385159
584 132 0.121597
651 132 0.099116
1648 132 0.166888
2540 132 0.385159
2909 132 0.385159
3515 132 0.385159
3639 132 0.099116
4333 132 0.121597
4853 132 0.099116
9677 132 0.385159
9701 132 0.609854
9786 132 0.385159
732 136 0.099116
1616 136 0.166888
2432 136 0.166888
2563 136 0.911002
2873 136 0.911002
2881 136 0.283515
4873 136 0.166888
6896 136 0.166888
7334 136 0.166888
7696 136 0.283515
7746 136 0.283515
8594 136 0.911002
8654 136 0.283515
9049 136 0.911002
182 137 0.999999
183 137 0.895726
1147 137 0.166888
3022 137 0.166888
8176 137 0.997293
2540 138 0.385159
6458 138 0.166888
6658 138 0.999947
2578 143 0.166888
3781 143 0.166888
5039 143 0.099116
8823 143 0.166888
3240 144 0.166888
6995 144 0.166888
8143 144 0.166888
4333 145 0.385159
5954 145 0.385159
6365 145 0.121597
9786 145 0.385159
9918 145 0.121597
953 146 0.911002
2421 149 0.609854
6141 152 0.166888
6146 152 0.166888
7083 152 0.166888
3760 153 0.567433
4255 153 0.567433
4265 153 0.166888
9590 153 0.911002
6059 154 0.166888
6526 154 0.166888
8687 154 0.911002
9057 154 0.999708
9058 154 0.166888
5867 155 0.567433
4057 158 0.166888
6662 158 0.166888
1953 159 0.099116
3623 159 1.000000
7329 159 0.166888
7988 159 0.121597
964 161 0.166888
8965 161 0.911002
9246 161 0.166888
585 164 0.609854
721 164 0.609854
736 164 0.609854
848 164 0.609854
1475 164 0.166888
2516 164 0.609854
2648 164 0.609854
2742 164 0.609854
2927 164 0.911002
2978 164 0.609854
3025 164 0.609854
3035 164 0.609854
4162 164 0.609854
4175 164 0.609854
5214 164 0.609854
5979 164 0.609854
6233 164 0.609854
6376 164 0.609854
7173 164 0.609854
7346 164 0.609854
7446 164 0.609854
7606 164 0.609854
8423 164 0.609854
9701 164 0.609854
9881 164 0.609854
9590 166 0.911002
279 167 0.166888
2540 168 0.385159
373 169 0.911002
518 169 0.166888
3643 169 0.166888
5677 169 0.166888
584 172 0.121597
2438 172 0.166888
2567 172 0.166888
7459 172 0.166888
8120 172 0.166888
420 175 0.985301
1736 175 0.567433
1867 175 0.166888
2927 175 0.911002
3931 175 0.567433
3932 175 0.166888
3933 175 0.911002
7832 175 0.911002
9414 175 0.609854
9881 175 0.609854
121 177 0.911002
128 177 0.911002
185 177 0.609854
261 177 0.099116
577 177 0.911002
637 177 0.609854
1248 177 0.166888
1291 177 0.166888
1296 177 0.166888
1875 177 0.166888
2220 177 0.099116
2588 177 0.166888
2638 177 0.166888
4550 177 0.166888
5383 177 0.166888
5715 177 0.099116
6131 177 0.166888
6235 177 0.911002
6617 177 0.283515
6713 177 0.895726
7086 177 0.911002
7492 177 0.911002
7797 177 0.911002
8647 177 0.099116
9215 177 0.567433
9243 177 0.609854
9248 177 0.911002
9403 177 0.166888
9931 177 0.911002
580 179 0.166888
2745 179 0.609854
8756 179 0.609854
9183 179 0.166888
9851 179 0.609854
7937 180 0.099116
8415 180 0.911002
137 182 0.999999
8176 182 0.166888
8270 182 0.166888
16 183 0.099116
137 183 0.895726
8270 183 0.166888
2540 184 0.385159
121 185 0.999994
128 185 0.911002
177 185 0.609854
502 185 0.166888
617 185 0.166888
626 185 0.166888
930 185 0.166888
1875 185 0.166888
3205 185 0.911002
4051 185 0.166888
4159 185 0.099116
6713 185 0.567433
7843 185 0.895726
7868 185 0.911002
7962 185 0.567433
7971 185 0.166888
7973 185 0.911002
7975 185 0.166888
8668 185 0.166888
9215 185 0.166888
9243 185 0.609854
9248 185 0.911002
1523 186 0.166888
6025 186 0.567433
6713 186 0.166888
6728 186 0.166888
9243 186 0.166888
9248 186 0.166888
2359 187 0.166888
449 188 0.283515
1889 188 0.166888
3635 188 0.911002
3641 188 0.911002
3646 188 0.985301
3651 188 0.911002
4463 188 0.099116
6235 188 0.166888
6331 188 0.166888
6352 188 0.166888
6381 188 0.911002
7843 188 0.166888
489 189 0.166888
4265 189 0.166888
6640 189 0.166888
7914 191 0.166888
35 192 0.609854
122 192 0.609854
1946 192 0.166888
6415 192 0.911002
6532 192 0.166888
8112 192 0.609854
128 193 0.166888
4774 193 0.166888
3194 194 0.166888
7513 195 0.166888
223 196 0.911002
433 196 0.121597
1519 196 0.121597
1522 196 0.121597
2426 196 0.385159
2651 196 0.385159
2768 196 0.121597
3059 196 0.385159
3309 196 0.385159
3464 196 0.911002
3634 196 0.385159
3643 196 0.385159
3879 196 0.121597
4314 196 0.385159
5680 196 0.121597
6758 196 0.243194
6873 196 0.121597
6876 196 0.099116
7971 196 0.385159
8984 196 0.121597
9567 196 0.385159
1889 198 0.166888
1890 198 0.166888
4333 198 0.385159
7053 198 0.166888
500 199 0.982533
1291 199 0.567433
3074 199 0.166888
3075 199 0.567433
3076 199 0.166888
3080 199 0.166888
3222 199 0.166888
6034 199 0.567433
6116 199 0.166888
68 201 0.385159
71 201 0.121597
72 201 0.385159
132 201 0.385159
202 201 0.385159
319 201 0.121597
361 201 0.385159
410 201 0.385159
428 201 0.121597
484 201 0.385159
549 201 0.385159
652 201 0.385159
737 201 0.385159
768 201 0.385159
899 201 0.385159
918 201 0.385159
1296 201 0.385159
1696 201 0.385159
1709 201 0.385159
1718 201 0.385159
1719 201 0.385159
1744 201 0.385159
1750 201 0.121597
1846 201 0.385159
1882 201 0.121597
1895 201 0.385159
1909 201 0.385159
1928 201 0.385159
1958 201 0.385159
2073 201 0.385159
2130 201 0.385159
2136 201 0.385159
2367 201 0.385159
2417 201 0.385159
2540 201 0.385159
2567 201 0.385159
2628 201 0.385159
2674 201 0.385159
2677 201 0.385159
2729 201 0.385159
2884 201 0.385159
2964 201 0.385159
3036 201 0.121597
3105 201 0.385159
3436 201 0.385159
3538 201 0.385159
3610 201 0.121597
3623 201 0.385159
3624 201 0.385159
3879 201 0.121597
4015 201 0.121597
4114 201 0.385159
4406 201 0.385159
4567 201 0.385159
4780 201 0.385159
4903 201 0.385159
5051 201 0.385159
5086 201 0.121597
5277 201 0.385159
5320 201 0.385159
5323 201 0.385159
5445 201 0.385159
5470 201 0.385159
5529 201 0.385159
5799 201 0.385159
5938 201 0.385159
5999 201 0.121597
6170 201 0.385159
6222 201 0.385159
6234 201 0.385159
6235 201 0.385159
6240 201 0.385159
6241 201 0.385159
6257 201 0.385159
6278 201 0.385159
6365 201 0.385159
6659 201 0.385159
6686 201 0.385159
6763 201 0.385159
6798 201 0.385159
6832 201 0.385159
6847 201 0.385159
6849 201 0.385159
6856 201 0.385159
6857 201 0.385159
6858 201 0.385159
6876 201 0.121597
6886 201 0.121597
6887 201 0.385159
6888 201 0.121597
6890 201 0.385159
6893 201 0.385159
6895 201 0.385159
6901 201 0.385159
6904 201 0.385159
6905 201 0.121597
7086 201 0.385159
7183 201 0.121597
7394 201 0.385159
7453 201 0.385159
7471 201 0.385159
7570 201 0.385159
7580 201 0.385159
7591 201 0.121597
7694 201 0.385159
7793 201 0.385159
7830 201 0.385159
7858 201 0.385159
7860 201 0.385159
7868 201 0.121597
7940 201 0.385159
8070 201 0.121597
8189 201 0.385159
8332 201 0.385159
8399 201 0.385159
8422 201 0.385159
8525 201 0.385159
8658 201 0.121597
8984 201 0.121597
9044 201 0.121597
9047 201 0.121597
9048 201 0.121597
9049 201 0.121597
9050 201 0.121597
9051 201 0.121597
9393 201 0.385159
9469 201 0.385159
9564 201 0.385159
9708 201 0.385159
9918 201 0.385159
9948 201 0.385159
128 202 0.855829
201 202 0.385159
1683 202 0.166888
2312 202 0.166888
2540 202 0.385159
3309 202 0.166888
3500 202 0.166888
3647 202 0.166888
4333 202 0.385159
4545 202 0.166888
4610 202 0.166888
4812 202 0.166888
6541 202 0.166888
6885 202 0.166888
7505 202 0.121597
7756 202 0.166888
7847 202 0.166888
7954 202 0.166888
8090 202 0.166888
9285 202 0.166888
9677 202 0.385159
9786 202 0.385159
9931 202 0.166888
580 203 0.166888
600 203 0.985301
3307 203 0.385159
3852 203 0.385159
4036 203 0.385159
4266 203 0.166888
5954 203 0.385159
6279 203 0.385159
6352 203 0.166888
7915 203 0.385159
8469 203 0.166888
9786 203 0.385159
5274 206 0.121597
6689 206 0.121597
617 209 0.121597
2050 209 0.166888
3205 209 0.166888
3906 209 0.166888
3914 209 0.911002
5643 209 0.099116
7971 209 0.385159
7976 209 0.475480
9986 209 0.978868
3467 210 0.166888
7962 210 0.166888
699 212 0.166888
1763 212 0.385159
3654 215 0.911002
3781 215 0.985301
6828 216 0.567433
2048 218 0.166888
6348 218 0.911002
6526 218 0.609854
7879 218 0.166888
8652 218 0.609854
9701 218 0.609854
1847 219 0.166888
2927 221 0.911002
6116 221 0.166888
6834 221 0.166888
7725 221 0.567433
196 223 0.911002
675 223 0.166888
958 223 0.609854
1339 223 0.911002
2339 223 0.567433
3464 223 0.911002
3465 223 0.166888
6693 223 0.911002
7128 223 0.567433
7334 223 0.166888
7585 223 0.166888
7858 223 0.609854
5571 228 0.911002
121 230 0.997293
2099 231 0.166888
2191 231 0.385159
3280 231 0.166888
9786 231 0.385159
732 235 0.283515
1220 235 0.836565
2837 235 0.283515
5446 235 0.609854
6520 235 0.166888
7173 235 1.000000
9629 235 0.166888
9843 235 0.283515
2252 238 0.166888
4633 238 0.166888
8069 238 0.166888
666 243 0.166888
1837 243 0.166888
8066 246 0.166888
14 247 0.166888
2578 247 0.911002
3294 247 0.166888
4545 247 0.166888
4675 247 0.911002
5325 247 0.166888
5386 247 0.166888
6581 247 0.166888
7195 247 0.911002
8044 247 0.166888
9938 247 0.166888
7490 248 0.166888
7491 248 0.166888
386 250 0.099116
449 250 0.099116
841 250 0.099116
1572 250 0.283515
1720 250 0.283515
2302 250 0.283515
4170 250 0.099116
5731 250 0.283515
7639 250 0.283515
8143 250 0.283515
9193 250 0.099116
9846 250 0.283515
7329 251 0.166888
7499 251 0.166888
3490 252 0.166888
6368 252 0.283515
7913 252 0.609854
3280 255 0.166888
2090 256 0.166888
8558 256 0.567433
8599 256 0.166888
8668 256 0.166888
8697 256 0.911002
9117 256 0.999999
9695 256 0.385159
1522 258 0.121597
1614 258 0.121597
1875 258 0.166888
2482 258 0.385159
2925 258 0.121597
6001 258 0.121597
7371 258 0.121597
4005 259 0.099116
9879 259 0.283515
4560 260 0.283515
177 261 0.099116
1241 261 0.166888
1270 261 0.166888
1603 261 0.166888
1834 261 0.166888
1864 261 0.166888
2135 261 0.166888
2578 261 0.999708
2925 261 0.166888
3081 261 0.911002
3248 261 0.166888
3743 261 0.911002
3758 261 0.567433
3806 261 0.911002
3811 261 0.166888
3892 261 0.166888
3909 261 0.911002
3913 261 0.911002
3914 261 0.911002
3931 261 0.166888
5039 261 0.283515
5104 261 0.999994
5428 261 0.166888
6034 261 0.166888
6037 261 0.911002
6044 261 0.166888
6051 261 0.567433
6484 261 0.283515
6553 261 0.166888
6676 261 0.911002
7490 261 0.911002
7492 261 0.166888
7542 261 0.166888
7728 261 0.911002
7832 261 0.911002
7913 261 0.609854
8243 261 0.166888
8459 261 0.609854
8755 261 0.166888
6484 264 0.283515
3781 268 0.166888
481 270 0.895726
652 270 0.166888
7971 270 0.166888
9786 273 0.385159
50 274 0.283515
350 274 0.283515
943 274 0.283515
1713 274 0.283515
1720 274 0.283515
1831 274 0.283515
3058 274 0.283515
3811 274 0.283515
4003 274 0.283515
5799 274 0.283515
6484 274 0.283515
6839 274 0.283515
7746 274 0.283515
7860 274 0.836565
7881 274 0.609854
9223 274 0.283515
323 276 0.166888
1291 277 0.166888
1909 277 0.609854
4266 277 0.911002
5860 278 0.385159
8599 278 0.385159
167 279 0.166888
286 279 0.166888
729 279 0.385159
3942 279 0.385159
5860 279 0.121597
3436 281 0.911002
9786 281 0.385159
449 283 0.283515
1371 283 0.099116
5710 283 0.099116
6278 283 0.099116
6368 283 0.099116
279 286 0.166888
9286 286 0.099116
7913 289 0.609854
6982 290 0.911002
4420 292 0.166888
9879 292 0.283515
1736 293 0.166888
3205 293 0.166888
3758 293 0.166888
4075 293 0.166888
4121 293 0.166888
5386 293 0.166888
6635 293 0.166888
6821 293 0.166888
7163 293 0.166888
7173 293 0.166888
8039 293 0.166888
5585 294 0.166888
617 296 0.166888
1818 296 0.166888
3458 296 0.166888
5344 296 0.166888
5346 296 0.166888
9048 296 0.609854
9175 296 0.385159
732 298 0.099116
1580 298 0.166888
1648 298 0.567433
2144 298 0.166888
4898 298 0.911002
5182 298 0.609854
6011 298 0.166888
6635 298 0.985301
7078 298 0.166888
9160 298 0.166888
9986 298 0.911002
2797 302 0.166888
3205 302 0.166888
7329 302 0.166888
2662 305 0.895726
4362 305 0.166888
2359 307 0.166888
3861 307 0.166888
7293 307 0.166888
5325 310 0.166888
1909 318 0.609854
4592 318 0.911002
201 319 0.121597
1763 319 0.121597
2191 319 0.385159
2909 319 0.385159
4702 319 0.385159
5954 319 0.385159
9044 319 0.121597
9048 319 0.283515
9786 319 0.385159
695 321 0.166888
737 321 0.166888
1530 321 0.166888
3273 321 0.985301
3414 321 0.166888
4055 321 0.166888
4292 321 0.166888
4299 321 0.166888
4300 321 0.166888
4773 321 0.166888
6109 321 0.911002
7101 321 0.166888
7111 321 0.166888
7272 321 0.166888
7839 321 0.911002
8329 321 0.567433
8845 321 0.166888
9780 322 0.609854
9786 322 0.385159
276 323 0.166888
5034 323 0.166888
9780 323 0.166888
326 325 0.911002
5963 325 0.911002
7707 325 0.166888
325 326 0.911002
481 326 0.609854
5368 326 0.911002
6756 326 0.166888
342 327 0.609854
1517 327 0.609854
1807 327 0.609854
3456 327 0.982533
4671 327 0.911002
9374 327 0.609854
9683 327 0.609854
649 328 0.609854
4578 328 0.283515
7591 328 0.911002
7592 328 0.911002
3103 329 0.099116
8687 329 0.567433
9683 329 0.985301
426 330 0.166888
1865 330 0.166888
2080 330 0.121597
2288 330 0.166888
2810 330 0.166888
2925 330 0.166888
3402 330 0.567433
3557 330 0.166888
3559 330 0.166888
5954 330 0.385159
7542 330 0.166888
7913 330 0.609854
7988 330 0.121597
8047 330 0.166888
8723 330 0.121597
9786 330 0.385159
1862 333 0.166888
7509 333 0.166888
8771 333 0.567433
8772 333 0.567433
9696 333 0.166888
335 334 0.166888
544 334 0.166888
1204 334 0.166888
1777 334 0.166888
1837 334 0.166888
2925 334 0.166888
3438 334 0.166888
6728 334 0.166888
9034 334 0.166888
128 335 0.166888
334 335 0.166888
348 335 0.166888
544 335 0.166888
1204 335 0.166888
1352 335 0.166888
1523 335 0.166888
1595 335 0.166888
1837 335 0.166888
1889 335 0.166888
3260 335 0.166888
3285 335 0.166888
3500 335 0.166888
3548 335 0.166888
3553 335 0.166888
3623 335 0.166888
3892 335 0.567433
3936 335 0.166888
4012 335 0.166888
4013 335 0.166888
4016 335 0.166888
4359 335 0.166888
6819 335 0.166888
6918 335 0.567433
7351 335 0.166888
7679 335 0.166888
7865 335 0.166888
7918 335 0.166888
7975 335 0.166888
8903 335 0.166888
9139 335 0.166888
9248 335 0.166888
9313 335 0.166888
1592 337 0.166888
9162 337 0.166888
9162 341 0.166888
327 342 0.609854
1073 342 0.609854
2288 342 0.609854
2291 342 0.609854
3781 342 0.911002
4425 342 0.609854
4683 342 0.609854
8173 342 0.609854
1648 344 0.166888
7395 344 0.166888
2580 346 0.166888
3896 346 0.166888
4257 346 0.166888
4877 346 0.166888
5077 346 0.166888
6107 346 0.166888
6210 346 0.166888
6415 346 0.166888
9784 346 0.166888
1204 347 0.166888
1837 347 0.166888
6728 347 0.166888
122 348 0.609854
335 348 0.166888
1241 348 0.166888
1523 348 0.166888
3464 348 0.911002
5278 348 0.609854
7373 348 0.166888
7978 348 0.609854
8500 348 0.166888
9034 348 0.166888
2787 349 0.099116
274 350 0.283515
387 350 0.283515
577 350 0.166888
1202 350 0.166888
1204 350 0.166888
1326 350 0.283515
1683 350 0.166888
1708 350 0.166888
1837 350 0.166888
2135 350 0.166888
2719 350 0.166888
3438 350 0.166888
3464 350 0.166888
3563 350 0.283515
3591 350 0.166888
3781 350 0.166888
3796 350 1.000000
3825 350 0.166888
3892 350 0.567433
4190 350 1.000000
4218 350 0.166888
4545 350 0.567433
4629 350 0.166888
4632 350 0.283515
4673 350 0.166888
6021 350 0.283515
6518 350 1.000000
6619 350 0.283515
6773 350 0.567433
6952 350 0.283515
7338 350 0.283515
7381 350 0.283515
7492 350 0.166888
7538 350 0.283515
7599 350 0.166888
7992 350 1.000000
8075 350 0.283515
8201 350 0.283515
8230 350 0.283515
9286 350 0.166888
9655 350 0.283515
9752 350 0.283515
9939 350 0.099116
9986 350 0.283515
1911 351 0.121597
4036 351 0.385159
4333 351 0.385159
7156 351 0.385159
9786 351 0.121597
3422 353 0.166888
4049 353 0.567433
6658 353 0.166888
6834 353 0.166888
6850 353 0.166888
6885 353 0.166888
7454 353 0.166888
4545 354 0.385159
7329 354 0.166888
7608 354 0.166888
6756 355 0.166888
8039 355 0.166888
9074 355 0.166888
841 357 0.166888
848 357 0.166888
7145 357 0.166888
8461 357 1.000000
9677 357 1.000000
201 361 0.385159
2191 361 0.385159
2909 361 0.385159
3416 361 0.609854
4702 361 0.385159
5446 361 0.609854
5568 361 0.609854
6093 361 0.166888
6305 361 0.609854
7284 361 0.609854
9786 361 0.385159
3076 363 0.283515
5039 363 0.099116
7269 363 0.911002
9447 363 0.166888
9786 363 0.385159
1777 364 0.895726
1713 365 0.283515
2719 365 0.283515
3223 365 0.836565
8013 365 0.283515
9843 365 0.836565
4849 367 0.911002
773 368 0.166888
1023 368 0.166888
7254 368 0.911002
373 372 0.166888
511 372 0.166888
518 372 0.166888
597 372 0.166888
697 372 0.567433
8269 372 0.166888
169 373 0.911002
372 373 0.166888
511 373 0.999963
518 373 0.166888
597 373 0.999963
697 373 0.166888
5677 373 0.166888
8269 373 0.166888
6124 374 0.121597
9695 374 0.121597
9704 374 0.911002
729 379 0.385159
2089 379 0.166888
4578 379 0.166888
2065 381 0.911002
2882 381 0.911002
3373 381 0.609854
3612 381 0.166888
4075 381 0.911002
5060 381 0.609854
6295 381 0.609854
6398 381 0.911002
6617 381 0.911002
6624 381 0.911002
6626 381 0.911002
6634 381 0.166888
6662 381 0.911002
7105 381 0.166888
7532 381 0.911002
7925 381 0.099116
8070 381 0.911002
9701 381 0.609854
9821 381 0.166888
7167 383 0.283515
2929 385 0.166888
9603 385 0.166888
250 386 0.099116
3663 386 0.166888
350 387 0.283515
1220 387 0.283515
1720 387 0.283515
4899 387 0.099116
4916 387 0.283515
7610 387 0.166888
6655 388 0.166888
6756 388 0.166888
6756 389 0.567433
1204 391 0.166888
1837 391 0.166888
2540 391 0.385159
2853 391 0.166888
6919 391 0.166888
7335 391 0.166888
9177 391 0.166888
29 392 0.166888
1248 392 0.166888
1580 392 0.166888
1581 392 0.166888
5738 394 0.099116
7272 394 0.166888
8459 396 0.609854
2540 400 0.385159
584 402 0.121597
848 402 0.385159
4545 402 0.121597
5954 402 0.385159
7376 402 0.121597
9175 402 0.121597
9232 402 0.121597
9625 402 0.121597
9786 402 0.385159
9453 403 0.609854
729 404 0.385159
2482 404 0.121597
2540 404 0.385159
2845 404 0.166888
3646 404 0.567433
3913 404 0.385159
3942 404 0.385159
6124 404 0.385159
8723 404 0.121597
2403 407 0.166888
7886 407 0.283515
9986 407 0.911002
1864 408 0.166888
1875 408 0.166888
2578 408 0.166888
3205 408 0.567433
3931 408 0.166888
3932 408 0.166888
3933 408 0.166888
4249 408 0.166888
4761 408 0.166888
7173 408 0.166888
9507 408 0.166888
1761 409 0.166888
2925 409 0.567433
5077 409 0.166888
201 410 0.385159
675 410 0.283515
2540 410 0.385159
2664 410 0.283515
3078 410 0.121597
3913 410 0.121597
4333 410 0.121597
7156 410 0.385159
9701 410 0.609854
4319 412 0.911002
7607 412 0.567433
6037 415 0.911002
6051 415 0.166888
6756 415 0.166888
9074 415 0.166888
3502 416 0.166888
8416 416 0.166888
1648 418 0.166888
4789 418 0.166888
1204 419 0.166888
175 420 0.985301
1867 420 0.166888
1897 420 0.166888
2927 420 0.166888
3205 420 0.166888
4265 420 0.166888
5247 420 0.166888
6165 420 0.166888
6343 420 0.166888
8345 420 0.985301
8464 420 0.166888
958 421 0.166888
2671 421 0.166888
5937 421 0.166888
9556 425 0.567433
330 426 0.166888
675 426 0.283515
5332 426 0.283515
7120 426 0.099116
7925 426 0.099116
9923 427 0.099116
201 428 0.121597
2191 428 0.385159
4333 428 0.385159
5954 428 0.385159
9786 428 0.385159
3464 429 0.166888
4050 429 0.166888
7830 429 0.166888
7831 429 0.166888
8013 429 0.166888
7562 430 0.567433
196 433 0.121597
2482 433 0.121597
9175 433 0.385159
3074 435 0.911002
3075 435 0.166888
3076 435 0.911002
5962 435 0.166888
6662 435 0.911002
6668 435 0.166888
8304 441 0.567433
8429 441 0.567433
8938 441 0.567433
5394 447 0.121597
7465 447 0.121597
8397 447 0.121597
188 449 0.283515
250 449 0.099116
283 449 0.283515
751 449 0.166888
1204 449 0.166888
1530 449 0.166888
2365 449 0.166888
2578 449 0.567433
3205 449 0.997293
3565 449 0.166888
3623 449 0.166888
3921 449 0.567433
3933 449 0.166888
4249 449 0.166888
4265 449 0.166888
5386 449 0.895726
5424 449 0.166888
6116 449 0.166888
6520 449 0.166888
6676 449 0.166888
7492 449 0.166888
7841 449 0.166888
9437 449 0.166888
9198 450 0.099116
3402 451 0.166888
3689 451 0.166888
4903 451 0.166888
1291 453 0.166888
5962 453 0.166888
7335 453 0.166888
7337 453 0.166888
3536 455 0.166888
4266 455 0.166888
4753 455 0.166888
5518 455 0.166888
7679 455 0.166888
7075 457 1.000000
3257 462 0.166888
5962 463 0.166888
2854 464 0.099116
3085 464 0.166888
3086 464 0.166888
3087 464 0.166888
3088 464 0.911002
4534 464 0.283515
6757 464 0.567433
9052 464 0.099116
6642 468 0.609854
7960 468 0.166888
9887 468 0.911002
6756 471 0.166888
519 472 0.166888
3074 472 0.166888
270 481 0.895726
326 481 0.609854
526 481 0.911002
4177 481 0.982533
4653 481 0.166888
5541 481 0.567433
5700 481 0.911002
6655 481 0.911002
6756 481 0.609854
7557 481 0.121597
7624 481 0.911002
7638 481 0.982533
7707 481 0.609854
7756 481 0.911002
7976 481 0.567433
9967 481 0.166888
960 482 0.121597
9932 483 0.166888
201 484 0.385159
1784 484 0.385159
2191 484 0.385159
3515 484 0.385159
3913 484 0.385159
4036 484 0.385159
4839 484 0.567433
4860 484 0.121597
5954 484 0.385159
6265 484 0.385159
7915 484 0.385159
9677 484 0.385159
613 485 0.166888
1870 485 0.911002
1889 485 0.166888
2074 485 0.166888
2540 485 0.385159
2909 485 0.385159
3260 485 0.166888
3635 485 0.166888
3646 485 0.567433
3651 485 0.911002
4333 485 0.385159
6148 485 0.166888
6279 485 0.121597
9329 485 0.567433
9786 485 0.385159
189 489 0.166888
4545 489 0.385159
6640 489 0.567433
1340 492 0.609854
7708 495 0.166888
199 500 0.982533
1640 500 0.166888
2190 500 0.121597
2221 500 0.166888
2509 500 0.121597
2779 500 0.385159
3758 500 0.166888
3899 500 0.567433
4218 500 0.166888
4310 500 0.121597
4570 500 0.121597
4761 500 0.895726
5676 500 0.166888
7018 500 0.166888
7090 500 0.121597
7275 500 0.166888
7471 500 0.385159
7557 500 0.121597
7663 500 0.166888
9074 500 0.166888
9519 500 0.121597
185 502 0.166888
4049 502 0.166888
4050 502 0.166888
6658 502 0.166888
7962 502 0.166888
4886 504 0.166888
3362 505 0.567433
6879 505 0.166888
1899 508 0.911002
4265 508 0.166888
9041 508 0.166888
9765 508 0.166888
617 509 0.121597
1241 509 0.166888
2567 509 0.567433
3368 509 0.911002
7373 509 0.166888
7971 509 0.166888
372 511 0.166888
373 511 0.999963
597 511 0.911002
697 511 0.166888
5078 511 0.985301
5677 511 0.166888
4377 514 0.911002
2319 515 0.166888
2928 515 0.567433
6635 515 0.567433
7971 515 0.121597
7976 515 0.121597
72 516 0.166888
4121 516 0.166888
4545 516 0.385159
6635 516 0.567433
8304 516 0.166888
9986 516 0.567433
169 518 0.166888
372 518 0.166888
373 518 0.166888
597 518 0.166888
697 518 0.166888
8269 518 0.166888
472 519 0.166888
3078 519 0.166888
2254 521 0.911002
4637 521 0.911002
6020 521 0.166888
9935 521 0.567433
9548 522 0.609854
481 526 0.911002
675 526 0.283515
967 526 0.911002
1291 526 0.567433
3641 526 0.911002
4839 526 0.166888
5340 526 0.166888
7815 526 0.911002
7845 526 0.166888
71 528 0.166888
5386 528 0.166888
5387 528 0.166888
6756 528 0.166888
2048 533 0.567433
3205 533 0.166888
3944 533 0.099116
4761 533 0.166888
6069 533 0.166888
6116 533 0.166888
6529 533 0.166888
7329 533 0.166888
3205 537 0.166888
6933 539 0.166888
6980 539 0.166888
5962 540 0.166888
4986 541 0.166888
729 542 0.385159
6124 542 0.121597
9175 542 0.385159
9604 542 0.121597
560 543 0.099116
334 544 0.166888
335 544 0.166888
1204 544 0.567433
8101 544 0.099116
9177 544 0.166888
6728 545 0.567433
7746 545 0.166888
7146 546 0.166888
7867 546 0.166888
9423 546 0.166888
201 549 0.385159
1519 549 0.121597
2142 549 0.166888
4333 549 0.385159
4460 549 0.385159
4702 549 0.385159
4860 549 0.385159
5680 549 0.121597
6578 549 0.121597
8352 549 0.121597
9621 549 0.121597
9677 549 0.385159
9786 549 0.385159
543 560 0.099116
8442 566 0.166888
4306 567 0.099116
6294 567 0.911002
8474 568 0.567433
958 569 0.609854
3879 569 0.609854
6668 569 0.166888
5844 570 0.166888
6918 570 0.911002
7679 570 0.166888
63 574 0.166888
53 577 0.609854
177 577 0.911002
350 577 0.166888
1713 577 0.166888
1720 577 0.166888
1889 577 0.166888
2881 577 0.166888
4367 577 0.166888
4550 577 0.166888
4916 577 0.166888
5214 577 0.166888
5607 577 0.911002
5982 577 0.166888
6484 577 0.166888
6552 577 0.166888
6658 577 0.166888
6671 577 0.166888
6918 577 0.911002
7800 577 0.609854
8654 577 0.166888
9286 577 0.166888
9327 577 0.166888
1085 578 0.166888
1699 578 0.166888
7770 578 0.166888
7772 578 0.166888
9299 578 0.166888
4265 579 0.166888
7374 579 0.911002
7973 579 0.166888
179 580 0.166888
203 580 0.166888
600 580 0.166888
675 580 0.166888
842 580 0.166888
2406 580 0.166888
3561 580 0.166888
3635 580 0.166888
3639 580 0.166888
3641 580 0.166888
4347 580 0.166888
4592 580 0.166888
4728 580 0.166888
4903 580 0.166888
5214 580 0.166888
5518 580 0.567433
5982 580 0.166888
7101 580 0.166888
7761 580 0.166888
7978 580 0.166888
9923 580 0.166888
1713 581 0.099116
4545 581 0.385159
9175 581 0.385159
1137 582 0.609854
1395 582 0.166888
3438 582 0.609854
4179 582 0.609854
4202 582 0.609854
8393 582 0.609854
8520 582 0.609854
9262 582 0.609854
9414 582 0.609854
622 583 0.567433
626 583 0.567433
3879 583 0.166888
3923 583 0.166888
4884 583 0.567433
4978 583 0.982533
7746 583 0.166888
8381 583 0.166888
8933 583 0.567433
9546 583 0.567433
37 584 0.121597
132 584 0.121597
172 584 0.121597
402 584 0.121597
737 584 0.121597
842 584 0.121597
1241 584 0.385159
1291 584 0.121597
1296 584 0.121597
1493 584 0.121597
1677 584 0.609854
1882 584 0.385159
2080 584 0.121597
2177 584 0.121597
2239 584 0.385159
2405 584 0.121597
2406 584 0.121597
2432 584 0.121597
2438 584 0.121597
2666 584 0.385159
4292 584 0.385159
4412 584 0.121597
4695 584 0.166888
5099 584 0.121597
5217 584 0.121597
5286 584 0.121597
5322 584 0.385159
5496 584 0.475480
5718 584 0.121597
5963 584 0.121597
5982 584 0.121597
6318 584 0.385159
6474 584 0.385159
6605 584 0.121597
6608 584 0.121597
7101 584 0.121597
7102 584 0.121597
7107 584 0.385159
7111 584 0.121597
7117 584 0.121597
7120 584 0.475480
7373 584 0.121597
7374 584 0.121597
7377 584 0.385159
7385 584 0.385159
7413 584 0.385159
7455 584 0.166888
7459 584 0.121597
7460 584 0.121597
7782 584 0.385159
7839 584 0.385159
7971 584 0.804006
7976 584 0.385159
8069 584 0.121597
8132 584 0.385159
8134 584 0.385159
8226 584 0.385159
8339 584 0.385159
8463 584 0.385159
8510 584 0.385159
8639 584 0.385159
8858 584 0.121597
9364 584 0.385159
9397 584 0.385159
9533 584 0.804006
9578 584 0.385159
9749 584 0.385159
9840 584 0.166888
9864 584 0.385159
164 585 0.609854
649 585 0.609854
7682 585 0.911002
651 586 0.911002
1291 586 0.166888
1326 586 0.911002
1837 586 0.166888
3553 586 0.166888
7554 586 0.166888
7585 586 0.166888
1483 587 0.911002
958 590 0.911002
3374 590 0.609854
6635 590 0.911002
6652 590 0.166888
6654 590 0.911002
8668 590 0.166888
8919 590 0.166888
1241 591 0.166888
3689 592 0.166888
893 593 0.609854
5844 593 0.166888
2899 594 0.166888
2334 595 0.166888
3493 595 0.166888
3758 595 0.166888
1712 596 0.099116
372 597 0.166888
373 597 0.999963
511 597 0.911002
518 597 0.166888
5078 597 0.166888
5677 597 0.166888
1785 598 0.099116
4333 598 0.385159
9786 598 0.385159
607 599 0.121597
1136 599 0.911002
3963 599 0.911002
4999 599 0.121597
5860 599 0.385159
6010 599 0.999708
9813 599 0.121597
203 600 0.985301
580 600 0.166888
637 600 0.609854
651 600 0.911002
1241 600 0.166888
2080 600 0.121597
2540 600 0.385159
7839 600 0.166888
7780 601 0.099116
9509 601 0.166888
3362 602 0.166888
9560 602 0.609854
112 603 0.567433
839 603 0.166888
2800 603 0.166888
5383 603 0.166888
6843 603 0.099116
7527 603 0.567433
7868 603 0.836565
9145 603 0.166888
774 604 0.166888
2412 604 0.166888
2998 604 0.166888
3678 604 0.166888
3646 605 0.911002
5085 605 0.166888
7914 605 0.166888
9786 605 0.385159
9835 605 0.166888
599 607 0.121597
641 607 0.121597
835 607 0.121597
7314 607 0.121597
7916 607 0.121597
3913 608 0.099116
4265 608 0.166888
3892 609 0.166888
618 610 0.567433
1132 610 0.166888
2733 610 0.166888
3963 610 0.166888
4333 610 0.385159
6010 610 0.166888
3639 612 0.166888
4333 612 0.385159
9786 612 0.385159
485 613 0.166888
3635 613 0.567433
3646 613 0.166888
4702 613 0.121597
6159 613 0.911002
9786 613 0.385159
741 614 0.121597
7988 615 0.121597
5411 616 0.166888
185 617 0.166888
209 617 0.121597
296 617 0.166888
509 617 0.121597
810 617 0.121597
818 617 0.166888
1284 617 0.166888
1526 617 0.121597
1543 617 0.385159
1808 617 0.121597
1842 617 0.166888
1843 617 0.121597
2242 617 0.475480
2259 617 0.121597
2343 617 0.121597
2367 617 0.475480
2437 617 0.166888
2509 617 0.121597
2553 617 0.166888
2612 617 0.121597
2757 617 0.475480
3218 617 0.166888
3635 617 0.166888
3641 617 0.166888
3859 617 0.166888
3912 617 0.166888
4013 617 0.475480
4016 617 0.121597
4058 617 0.166888
4066 617 0.166888
4292 617 0.475480
4306 617 0.121597
4366 617 0.166888
4368 617 0.166888
4491 617 0.166888
4664 617 0.166888
4968 617 0.121597
5267 617 0.166888
5326 617 0.166888
5382 617 0.166888
5389 617 0.475480
6649 617 0.121597
6754 617 0.166888
6757 617 0.166888
6837 617 0.166888
6848 617 0.121597
7101 617 0.121597
7103 617 0.475480
7111 617 0.385159
7163 617 0.166888
7215 617 0.475480
7302 617 0.166888
7456 617 0.475480
7794 617 0.166888
7816 617 0.166888
7874 617 0.166888
8110 617 0.166888
8297 617 0.121597
8518 617 0.166888
9043 617 0.121597
9405 617 0.121597
9865 617 0.166888
9965 617 0.166888
610 618 0.567433
2540 618 0.385159
3942 618 0.385159
3963 618 0.166888
49 622 0.283515
60 622 1.000000
114 622 0.283515
583 622 0.567433
626 622 0.895726
782 622 0.283515
1618 622 0.283515
1807 622 0.283515
1837 622 0.283515
1882 622 0.099116
1958 622 0.099116
2765 622 0.283515
3260 622 0.166888
3547 622 0.099116
3879 622 0.166888
4122 622 0.283515
4214 622 0.283515
4333 622 0.385159
4406 622 0.166888
4898 622 0.911002
4933 622 0.283515
4978 622 0.982533
5328 622 0.283515
5369 622 0.283515
6203 622 0.283515
6359 622 0.283515
6378 622 0.283515
6518 622 0.283515
6629 622 0.283515
6742 622 0.283515
6828 622 1.000000
6845 622 0.283515
6935 622 0.099116
6952 622 0.283515
7275 622 0.283515
7385 622 0.283515
7501 622 0.283515
7513 622 0.283515
7746 622 0.166888
7925 622 0.166888
7992 622 1.000000
8075 622 0.283515
8186 622 0.283515
8381 622 0.166888
8488 622 0.283515
8787 622 0.166888
8933 622 0.567433
9546 622 0.567433
9598 622 0.283515
9879 622 0.099116
9985 622 0.166888
6025 623 0.166888
2235 624 0.166888
2482 624 0.385159
4202 624 0.609854
729 625 0.121597
2246 625 0.121597
2482 625 0.385159
4545 625 0.121597
5860 625 0.121597
5954 625 0.385159
6124 625 0.121597
8599 625 0.121597
9115 625 0.121597
9175 625 0.121597
9695 625 0.121597
9786 625 0.385159
185 626 0.166888
583 626 0.567433
622 626 0.895726
777 626 0.166888
1884 626 0.166888
1889 626 0.166888
1923 626 0.166888
2892 626 0.166888
3500 626 0.166888
3936 626 0.166888
3938 626 0.166888
4265 626 0.166888
4406 626 0.911002
4884 626 0.567433
4978 626 0.982533
6773 626 0.166888
7746 626 0.166888
7830 626 0.166888
7868 626 0.911002
8381 626 0.166888
8933 626 0.567433
9034 626 0.166888
9546 626 0.567433
6116 627 0.166888
6148 627 0.166888
6635 627 0.166888
6930 627 0.166888
9986 627 0.166888
129 628 1.000000
675 628 0.721545
683 628 0.099116
1326 628 0.283515
2146 628 0.587320
2482 628 0.385159
3942 628 0.385159
4036 628 0.385159
4047 628 0.283515
5207 628 0.099116
5214 628 0.166888
5217 628 1.000000
5322 628 0.283515
5712 628 0.283515
7338 628 0.587320
7513 628 0.283515
8130 628 0.166888
8133 628 0.283515
8441 628 0.283515
9198 628 0.166888
9286 628 0.166888
9784 628 0.166888
9923 629 0.283515
2588 631 0.099116
3872 636 0.166888
6520 636 0.567433
6529 636 0.166888
177 637 0.609854
600 637 0.609854
672 637 0.609854
736 637 0.609854
1195 637 0.609854
1746 637 0.609854
2317 637 0.609854
2496 637 0.609854
2664 637 0.609854
2778 637 0.609854
2808 637 0.609854
2935 637 0.609854
2997 637 0.609854
3025 637 0.609854
3035 637 0.609854
3558 637 0.609854
3824 637 0.609854
4062 637 0.609854
4077 637 0.609854
4079 637 0.609854
4614 637 0.609854
4978 637 0.609854
5010 637 0.609854
5535 637 0.609854
5668 637 0.609854
5674 637 0.609854
5686 637 0.609854
5819 637 0.609854
5833 637 0.609854
5923 637 0.609854
6053 637 0.609854
6056 637 0.609854
6095 637 0.609854
6233 637 0.609854
6298 637 0.609854
6386 637 0.609854
6600 637 0.609854
6797 637 0.609854
7194 637 0.609854
7346 637 0.609854
7606 637 0.609854
7979 637 0.609854
8013 637 0.609854
8084 637 0.609854
8165 637 0.609854
8343 637 0.609854
8363 637 0.609854
8393 637 0.609854
8501 637 0.609854
8510 637 0.609854
9050 637 0.609854
9262 637 0.609854
9305 637 0.609854
9372 637 0.609854
9505 637 0.609854
9686 637 0.609854
9701 637 0.609854
9957 637 0.609854
2663 640 0.166888
4325 640 0.166888
6001 640 0.475480
7976 640 0.166888
9784 640 0.166888
607 641 0.121597
1203 642 0.166888
8044 642 0.166888
8386 642 0.166888
5255 645 0.609854
3717 646 0.099116
8757 646 0.099116
328 649 0.609854
585 649 0.609854
714 649 0.609854
1648 649 0.166888
1677 649 0.609854
1909 649 0.609854
2284 649 0.609854
2448 649 0.609854
2468 649 0.609854
2859 649 0.609854
5979 649 0.609854
7978 649 0.609854
8990 649 0.609854
9548 649 0.609854
9653 649 0.166888
9701 649 0.609854
9881 649 0.609854
9933 649 0.609854
4465 650 0.099116
132 651 0.099116
586 651 0.911002
600 651 0.911002
1284 651 0.166888
4610 651 0.911002
6034 651 0.166888
6051 651 0.166888
6069 651 0.911002
6566 651 0.166888
6886 651 0.166888
7102 651 0.166888
201 652 0.385159
270 652 0.166888
2191 652 0.385159
2909 652 0.385159
6756 652 0.609854
6908 652 0.121597
7707 652 0.911002
9786 652 0.385159
749 656 0.166888
1284 656 0.166888
2191 656 0.385159
4051 656 0.911002
4773 656 0.166888
5954 656 0.385159
6458 656 0.911002
6658 656 0.999994
6659 656 0.166888
7962 656 0.166888
8554 656 0.911002
8571 656 0.166888
8895 656 0.911002
3563 657 1.000000
4625 657 0.283515
6848 657 0.099116
2150 658 0.166888
2502 658 0.166888
3752 658 0.166888
2909 660 0.385159
6319 660 0.166888
3464 661 0.166888
6945 661 0.166888
7103 661 0.166888
7472 661 0.166888
9765 661 0.166888
3942 664 0.385159
243 666 0.166888
1461 666 0.166888
1648 666 0.567433
1909 666 0.609854
2927 666 0.911002
3035 666 0.609854
3807 666 0.166888
6676 666 0.166888
7641 666 0.166888
8046 666 0.166888
9881 666 0.609854
1461 667 0.166888
1648 667 0.567433
1909 667 0.609854
2927 667 0.911002
3807 667 0.166888
6676 667 0.166888
6977 667 0.166888
7641 667 0.166888
7908 667 0.609854
7978 667 0.609854
8069 667 0.166888
9507 667 0.609854
4836 668 0.166888
637 672 0.609854
5446 672 0.609854
9653 672 0.166888
87 675 0.099116
112 675 0.836565
129 675 0.283515
223 675 0.166888
410 675 0.283515
426 675 0.283515
526 675 0.283515
580 675 0.166888
628 675 0.721545
1082 675 0.283515
1176 675 0.283515
1202 675 0.836565
1326 675 1.000000
1818 675 0.283515
2080 675 0.283515
2135 675 0.721545
2771 675 0.721545
3223 675 0.166888
3796 675 1.000000
4049 675 0.166888
4050 675 0.166888
4275 675 0.836565
4295 675 0.836565
4645 675 0.166888
5196 675 0.283515
5214 675 0.166888
5217 675 1.000000
5963 675 0.166888
6368 675 0.283515
6484 675 0.721545
6856 675 0.283515
6945 675 0.283515
6952 675 1.000000
6953 675 0.166888
7359 675 0.166888
7360 675 0.836565
7568 675 0.166888
7711 675 0.099116
7746 675 0.567433
7858 675 0.166888
7865 675 0.166888
7925 675 0.166888
7966 675 1.000000
8122 675 0.283515
8314 675 0.283515
8668 675 0.283515
8974 675 0.836565
9115 675 0.283515
9198 675 0.283515
9607 675 0.099116
9946 675 0.283515
1683 677 0.567433
2103 677 0.166888
4629 677 0.166888
5077 677 0.166888
5461 677 0.166888
6638 677 0.166888
7329 677 0.166888
7744 677 0.166888
8016 677 0.166888
9932 677 0.166888
1713 679 0.283515
5962 679 0.567433
6138 679 0.166888
9843 679 0.283515
7925 682 0.283515
628 683 0.099116
7167 683 0.283515
9286 683 0.283515
1837 684 0.166888
3464 684 0.166888
5564 684 0.166888
6743 684 0.166888
7128 684 0.166888
7334 684 0.166888
2136 688 0.283515
6318 688 0.099116
321 695 0.166888
732 695 1.000000
1220 695 0.836565
3622 695 0.911002
4310 695 0.099116
4916 695 0.283515
5954 695 0.385159
5963 695 1.000000
6135 695 0.166888
7146 695 0.121597
7988 695 0.121597
372 697 0.567433
373 697 0.166888
511 697 0.166888
518 697 0.166888
5078 697 0.911002
5677 697 0.166888
9276 697 0.166888
212 699 0.166888
4182 699 0.166888
9604 699 0.385159
4266 700 0.911002
1592 702 0.166888
2992 702 0.166888
4075 702 0.166888
6554 705 0.166888
2498 708 0.166888
4011 708 0.166888
4419 708 0.166888
4647 708 0.166888
9594 708 0.166888
4266 710 0.166888
9447 712 0.567433
649 714 0.609854
2058 714 0.609854
2403 714 0.166888
5446 714 0.609854
8119 714 0.609854
9986 714 0.609854
6352 715 0.166888
846 717 0.283515
847 717 0.283515
3305 717 0.283515
4306 717 0.099116
4793 717 0.283515
5523 717 0.099116
6164 717 0.283515
6378 717 0.283515
6920 717 0.099116
6933 717 0.099116
6958 717 0.283515
7579 717 0.283515
7867 717 0.099116
8056 717 0.283515
8330 717 0.283515
9036 717 0.283515
9803 717 0.283515
5962 720 0.121597
9041 720 0.166888
164 721 0.609854
1531 721 0.283515
1648 721 0.283515
1678 721 0.609854
2158 721 0.609854
3374 721 0.609854
3892 721 0.166888
4981 721 0.166888
5511 721 0.283515
5639 721 1.000000
6619 721 0.283515
6887 721 0.283515
6952 721 1.000000
7925 721 1.000000
8363 721 0.609854
6827 722 0.166888
16 729 0.385159
94 729 0.121597
121 729 0.121597
279 729 0.385159
379 729 0.385159
404 729 0.385159
542 729 0.385159
625 729 0.121597
737 729 0.385159
774 729 0.385159
794 729 0.385159
960 729 0.385159
1519 729 0.385159
1522 729 0.385159
1769 729 0.385159
2188 729 0.121597
2190 729 0.385159
2308 729 0.385159
2373 729 0.385159
2380 729 0.804006
2382 729 0.385159
2395 729 0.804006
2429 729 0.121597
2443 729 0.385159
2635 729 0.121597
2651 729 0.385159
2768 729 0.121597
2859 729 0.121597
2989 729 0.385159
3332 729 0.121597
3381 729 0.385159
3414 729 0.121597
3634 729 0.385159
4471 729 0.385159
4477 729 0.385159
4570 729 0.385159
4592 729 0.121597
4700 729 0.121597
4732 729 0.121597
4780 729 0.385159
4796 729 0.385159
4991 729 0.385159
5226 729 0.385159
5680 729 0.121597
5776 729 0.121597
5821 729 0.121597
6008 729 0.385159
6181 729 0.121597
6293 729 0.385159
6324 729 0.121597
6578 729 0.121597
6590 729 0.121597
7090 729 0.121597
7204 729 0.385159
7281 729 0.385159
7468 729 0.385159
7471 729 0.385159
7490 729 0.385159
8216 729 0.121597
9012 729 0.121597
9093 729 0.385159
9152 729 0.385159
9400 729 0.121597
9447 729 0.385159
9575 729 0.121597
9808 729 0.385159
9814 729 0.385159
49 732 0.283515
63 732 0.099116
136 732 0.099116
235 732 0.283515
298 732 0.099116
695 732 1.000000
748 732 0.099116
1202 732 0.099116
1326 732 0.283515
1937 732 0.283515
1996 732 0.099116
2136 732 0.283515
2777 732 0.283515
3013 732 0.283515
3536 732 0.099116
3563 732 0.283515
3650 732 0.283515
3795 732 0.099116
5331 732 0.283515
5369 732 0.283515
5520 732 0.099116
6021 732 0.283515
6580 732 0.283515
6629 732 0.283515
6871 732 0.283515
6933 732 0.099116
6952 732 0.283515
7376 732 0.283515
7385 732 0.283515
7501 732 0.099116
7992 732 0.283515
8410 732 0.283515
9041 732 0.099116
9101 732 0.283515
9786 732 0.385159
9879 732 0.099116
9986 732 0.099116
6839 734 0.283515
6868 734 0.283515
7105 734 0.283515
8227 734 0.283515
3456 735 0.166888
7101 735 0.166888
164 736 0.609854
637 736 0.609854
1358 736 0.385159
2158 736 0.609854
2496 736 0.609854
3374 736 0.609854
3416 736 0.609854
5815 736 0.121597
6469 736 0.609854
7830 736 0.385159
7925 736 0.609854
8504 736 0.099116
9970 736 0.385159
201 737 0.385159
321 737 0.166888
584 737 0.121597
729 737 0.385159
2191 737 0.385159
2909 737 0.121597
3307 737 0.121597
4265 737 0.166888
4266 737 0.911002
4300 737 0.166888
4702 737 0.385159
5267 737 0.166888
5954 737 0.385159
6352 737 0.166888
7064 737 0.166888
9786 737 0.385159
1720 740 0.166888
614 741 0.121597
2465 742 0.609854
1218 744 0.567433
1736 744 0.166888
2560 744 0.166888
2945 744 0.166888
2956 744 0.166888
3205 744 0.895726
3458 744 0.166888
4249 744 0.166888
4419 744 0.166888
7173 744 0.166888
7567 744 0.166888
1651 746 0.166888
1655 746 0.166888
1658 746 0.166888
3892 747 0.166888
3899 747 0.567433
8829 747 0.166888
732 748 0.099116
4903 748 0.166888
5754 748 0.283515
7696 748 0.283515
656 749 0.166888
6004 750 0.166888
9918 750 0.385159
449 751 0.166888
7376 751 0.166888
6527 753 0.166888
1241 754 0.166888
3325 754 0.166888
4333 754 0.385159
9440 754 0.166888
3078 755 0.166888
6649 755 0.166888
1889 760 0.166888
1890 760 0.166888
3071 760 0.567433
3077 760 0.166888
4075 760 0.567433
6025 760 0.895726
6919 760 0.166888
7678 760 0.166888
7971 760 0.475480
7973 760 0.166888
7976 760 0.166888
9091 760 0.166888
3307 761 0.166888
6005 761 0.166888
6025 761 0.166888
6030 761 0.166888
6279 761 0.121597
1258 767 0.895726
6131 767 0.567433
6133 767 0.166888
6138 767 0.166888
201 768 0.385159
4289 768 0.385159
7988 768 0.385159
9745 768 0.385159
2359 769 0.166888
368 773 0.166888
1023 773 0.166888
604 774 0.166888
729 774 0.385159
2482 774 0.385159
3942 774 0.121597
4333 774 0.385159
7702 774 0.166888
4333 776 0.121597
8723 776 0.876141
626 777 0.166888
8133 780 0.283515
622 782 0.283515
1220 782 0.283515
2881 782 0.099116
3223 782 1.000000
4668 782 0.567433
4884 782 0.166888
4916 782 0.099116
6484 782 0.283515
3340 788 0.166888
3805 788 0.166888
6952 789 0.099116
1507 791 0.166888
4898 791 0.911002
2188 793 0.166888
3467 793 0.166888
6658 793 0.567433
6660 793 0.166888
8329 793 0.166888
729 794 0.385159
2221 794 0.166888
2719 794 0.166888
5860 794 0.385159
7305 794 0.567433
7308 794 0.166888
2139 795 0.166888
1677 798 0.609854
7797 798 0.166888
8187 798 0.166888
8470 798 0.166888
4602 804 0.166888
4629 804 0.166888
5564 804 0.567433
6107 804 0.166888
6827 804 0.166888
9315 804 0.609854
617 810 0.121597
4172 810 0.121597
5680 810 0.121597
6611 810 0.609854
7966 810 0.475480
9004 810 0.121597
9280 810 0.121597
4916 816 0.166888
5756 816 0.166888
7388 816 0.099116
7591 816 0.166888
8314 816 0.166888
9651 816 0.166888
9652 816 0.166888
9679 816 0.166888
9879 816 0.099116
9977 816 0.166888
617 818 0.166888
1296 818 0.166888
1648 818 0.166888
1891 818 0.166888
4049 818 0.166888
4592 818 0.166888
7971 818 0.166888
8304 818 0.166888
8508 818 0.166888
9414 818 0.166888
9977 818 0.166888
6059 822 0.166888
9058 822 0.166888
1584 823 0.099116
2151 823 0.099116
4916 823 0.099116
7865 825 0.567433
9340 825 0.985301
1132 826 0.721545
1136 826 0.166888
2074 826 0.166888
3963 826 0.911002
8599 826 0.385159
3260 828 0.911002
6931 828 0.609854
1714 829 0.166888
3205 829 0.166888
9236 830 0.166888
9453 830 0.609854
989 834 0.567433
5355 834 0.166888
7426 834 0.166888
607 835 0.121597
960 835 0.385159
1352 835 0.121597
1611 835 0.385159
1889 835 0.166888
1909 835 0.385159
2074 835 0.121597
2139 835 0.121597
2190 835 0.121597
2260 835 0.121597
2540 835 0.385159
2651 835 0.385159
3674 835 0.385159
4158 835 0.121597
4333 835 0.385159
5344 835 0.385159
5799 835 0.385159
6458 835 0.911002
7090 835 0.121597
7281 835 0.385159
7649 835 0.121597
9117 835 0.121597
9172 835 0.385159
9175 835 0.385159
9786 835 0.385159
9815 835 0.385159
9965 835 0.121597
9970 835 0.121597
5193 837 0.166888
5197 837 0.911002
5215 837 0.911002
2078 838 0.121597
9924 838 0.121597
112 839 0.166888
603 839 0.166888
4411 839 0.166888
5383 839 0.166888
7416 839 0.166888
9145 839 0.166888
15 841 0.099116
250 841 0.099116
357 841 0.166888
1529 841 0.099116
2280 841 0.836565
2615 841 0.895726
4987 841 0.099116
5253 841 0.099116
7145 841 0.166888
7653 841 0.166888
8664 841 0.475480
580 842 0.166888
584 842 0.121597
1526 842 0.166888
1677 842 0.609854
2080 842 0.978868
2108 842 0.609854
2540 842 0.385159
2909 842 0.385159
4300 842 0.166888
5963 842 0.911002
7101 842 0.609854
7459 842 0.166888
7460 842 0.609854
7839 842 1.000000
7913 842 0.609854
7978 842 0.985301
8512 842 0.166888
8858 842 0.166888
9432 842 0.166888
9533 842 0.166888
717 846 0.283515
717 847 0.283515
2214 847 0.121597
4100 847 0.121597
5018 847 0.121597
7214 847 0.121597
8525 847 0.121597
8530 847 0.121597
8541 847 0.121597
94 848 0.121597
164 848 0.609854
357 848 0.166888
402 848 0.385159
1611 848 0.385159
1696 848 0.385159
1768 848 0.121597
2280 848 0.641663
2491 848 0.385159
2529 848 0.609854
2674 848 0.385159
2833 848 0.385159
3309 848 0.385159
3436 848 0.385159
3610 848 0.385159
3674 848 0.385159
4831 848 0.385159
5330 848 0.385159
5820 848 0.385159
6009 848 0.385159
6097 848 0.385159
6156 848 0.385159
6233 848 0.385159
6241 848 0.385159
6319 848 0.385159
6661 848 0.385159
6849 848 0.385159
6872 848 0.385159
7145 848 0.121597
7486 848 0.385159
7607 848 0.609854
7694 848 0.385159
7915 848 0.121597
7924 848 0.121597
8070 848 0.385159
8261 848 0.609854
8664 848 0.166888
8914 848 0.385159
8984 848 0.385159
8989 848 0.385159
9052 848 0.385159
9196 848 0.969707
9440 848 0.121597
9713 848 0.166888
9867 848 0.609854
9477 849 0.166888
863 850 0.166888
5954 861 0.385159
850 863 0.166888
8137 863 0.166888
3096 882 0.166888
593 893 0.609854
7800 893 0.609854
1226 897 0.609854
201 899 0.385159
4333 899 0.385159
9117 899 0.121597
9677 899 0.385159
3031 902 0.609854
3623 902 0.166888
6265 902 0.121597
7913 902 0.609854
7815 907 0.911002
8069 907 0.166888
5446 916 0.609854
201 918 0.385159
3297 918 0.166888
3913 918 0.385159
7915 918 0.999708
9786 918 0.385159
6274 921 0.283515
1511 925 0.166888
1879 925 0.166888
2962 925 0.099116
1591 927 0.121597
121 930 0.999994
185 930 0.166888
934 930 0.166888
930 934 0.166888
1713 934 0.283515
8459 934 0.609854
1592 936 0.166888
3247 936 0.166888
69 943 0.099116
274 943 0.283515
2588 943 1.000000
1842 944 0.166888
5386 944 0.166888
146 953 0.911002
9074 953 0.911002
9139 953 0.166888
5601 955 0.121597
6952 955 0.609854
223 958 0.609854
421 958 0.166888
569 958 0.609854
590 958 0.911002
1456 958 0.911002
1493 958 0.911002
1509 958 0.166888
1677 958 0.609854
2296 958 0.166888
2644 958 0.999708
3494 958 0.166888
4128 958 0.911002
4836 958 0.166888
9557 958 0.166888
9701 958 0.609854
9867 958 0.609854
1467 959 0.166888
3381 959 0.121597
7314 959 0.121597
9218 959 0.385159
9567 959 0.121597
9786 959 0.385159
482 960 0.121597
729 960 0.385159
835 960 0.385159
1493 960 0.911002
4333 960 0.385159
4545 960 0.385159
6349 960 0.121597
9604 960 0.385159
9676 960 0.385159
161 964 0.166888
3891 964 0.166888
9246 964 0.166888
9694 964 0.166888
3912 966 0.567433
3996 966 0.166888
526 967 0.911002
979 967 0.166888
3701 967 0.911002
4653 967 0.166888
5962 967 0.166888
6044 967 0.567433
6817 967 0.166888
7439 967 0.567433
7442 967 0.166888
8304 967 0.911002
5981 975 0.166888
967 979 0.166888
2112 979 0.895726
2578 979 0.166888
5962 979 0.567433
6044 979 0.567433
8304 979 0.166888
2200 980 0.166888
2588 980 0.911002
3781 980 0.567433
4152 980 0.166888
5542 980 0.166888
6159 980 0.166888
7835 980 0.166888
7848 980 0.166888
7929 980 0.166888
3015 981 0.166888
4036 981 0.385159
4333 981 0.385159
9786 981 0.385159
4325 984 0.166888
5039 984 0.099116
5214 984 0.166888
5286 984 0.166888
6503 984 0.567433
6687 984 0.911002
7101 984 0.911002
9397 984 0.911002
9578 984 0.911002
988 987 0.609854
6503 987 0.567433
987 988 0.609854
6308 988 0.609854
834 989 0.567433
1365 989 0.166888
1373 989 0.999955
1926 989 0.166888
3583 989 0.166888
3781 989 0.985301
4490 989 0.166888
7091 989 0.166888
6034 990 0.166888
4698 991 0.166888
2242 993 0.166888
3896 993 0.166888
6756 993 0.166888
7376 993 0.166888
999 996 0.567433
3641 996 0.911002
9306 996 0.166888
63 997 0.099116
999 997 0.166888
1291 997 0.166888
8304 997 0.166888
9306 997 0.567433
34 999 0.166888
996 999 0.567433
997 999 0.166888
2202 999 0.567433
2258 999 0.166888
2588 999 0.166888
2644 999 0.166888
2762 999 0.166888
2767 999 0.166888
3378 999 0.166888
3515 999 0.385159
4252 999 0.567433
4333 999 0.121597
4787 999 0.166888
5207 999 0.099116
5954 999 0.385159
6581 999 0.166888
7641 999 0.166888
7649 999 0.121597
7913 999 0.166888
8531 999 0.166888
8641 999 0.166888
8965 999 0.166888
9306 999 0.166888
9414 999 0.166888
9786 999 0.121597
9810 999 0.166888
3963 1015 0.166888
1023 1019 0.166888
3932 1019 0.166888
6986 1019 0.567433
6993 1019 0.166888
6998 1019 0.166888
1426 1022 0.166888
1427 1022 0.166888
6990 1022 0.567433
368 1023 0.166888
773 1023 0.166888
1019 1023 0.166888
1426 1023 0.166888
1427 1023 0.166888
1616 1023 0.166888
1946 1023 0.166888
3074 1023 0.166888
3075 1023 0.166888
3076 1023 0.166888
3077 1023 0.166888
3931 1023 0.166888
3932 1023 0.166888
6239 1023 0.166888
6415 1023 0.166888
6986 1023 0.166888
6990 1023 0.997293
6993 1023 0.567433
6995 1023 0.166888
6998 1023 0.166888
7490 1023 0.166888
7492 1023 0.166888
7494 1023 0.166888
8062 1023 0.166888
6986 1027 0.999708
6990 1027 0.911002
6993 1027 0.166888
6995 1027 0.166888
7001 1027 0.911002
7003 1027 0.911002
1678 1059 0.609854
6756 1064 0.166888
2578 1065 0.166888
4144 1065 0.166888
6044 1066 0.166888
8057 1066 0.911002
3072 1069 0.166888
342 1073 0.609854
2439 1073 0.895726
3817 1073 0.166888
5446 1073 0.609854
2578 1074 0.166888
4715 1074 0.166888
4717 1074 0.166888
6159 1074 0.166888
7738 1074 0.567433
1104 1077 0.166888
1499 1077 0.999708
1515 1077 0.911002
2129 1077 0.911002
2359 1077 0.166888
3765 1077 0.166888
3895 1077 0.895726
3899 1077 0.911002
4317 1077 0.166888
4432 1077 0.911002
4436 1077 0.911002
4692 1077 0.166888
4766 1077 0.166888
4831 1077 0.911002
5197 1077 0.911002
5906 1077 0.911002
6972 1077 0.911002
7226 1077 0.166888
7419 1077 0.911002
7660 1077 0.999708
7671 1077 0.166888
7830 1077 0.166888
8511 1077 0.166888
9758 1077 0.911002
1499 1079 0.895726
2129 1079 0.166888
2359 1079 0.166888
3781 1079 0.166888
3895 1079 0.166888
3896 1079 0.166888
3911 1079 0.166888
4243 1079 0.166888
4436 1079 0.166888
4831 1079 0.166888
4846 1079 0.895726
6972 1079 0.166888
7419 1079 0.166888
7660 1079 0.567433
9758 1079 0.166888
675 1082 0.283515
4766 1084 0.166888
4996 1084 0.166888
7419 1084 0.911002
7671 1084 0.166888
8042 1084 0.166888
8511 1084 0.166888
578 1085 0.166888
1090 1086 0.166888
1104 1086 0.166888
1499 1086 0.166888
2129 1086 0.166888
2359 1086 0.166888
3440 1086 0.166888
3608 1086 0.166888
3781 1086 0.166888
4317 1086 0.166888
4423 1086 0.166888
4436 1086 0.166888
4692 1086 0.166888
5367 1086 0.166888
6944 1086 0.166888
7267 1086 0.166888
7660 1086 0.166888
1086 1090 0.166888
2129 1090 0.166888
2359 1090 0.166888
3440 1090 0.166888
3781 1090 0.166888
4317 1090 0.166888
4436 1090 0.166888
5367 1090 0.166888
5936 1090 0.166888
6004 1090 0.166888
6972 1090 0.166888
7267 1090 0.166888
7660 1090 0.166888
1499 1092 0.166888
2129 1092 0.166888
2359 1092 0.166888
3440 1092 0.166888
3781 1092 0.166888
4317 1092 0.166888
4436 1092 0.166888
5367 1092 0.166888
7660 1092 0.166888
8449 1092 0.166888
1499 1094 0.166888
2129 1094 0.166888
2359 1094 0.166888
3440 1094 0.166888
3781 1094 0.166888
4317 1094 0.166888
4436 1094 0.166888
5367 1094 0.166888
9955 1094 0.099116
1499 1098 0.166888
4158 1098 0.166888
4846 1098 0.895726
7226 1098 0.166888
7671 1098 0.567433
9807 1098 0.166888
4158 1101 0.166888
2359 1102 0.166888
6578 1102 0.166888
1077 1104 0.166888
1086 1104 0.166888
2359 1104 0.567433
3641 1104 0.099116
4123 1104 0.166888
4126 1104 0.166888
4432 1104 0.166888
7226 1104 0.166888
7671 1104 0.166888
9286 1113 0.283515
9784 1113 0.283515
4333 1131 0.385159
9548 1131 0.609854
9703 1131 0.099116
610 1132 0.166888
826 1132 0.721545
2122 1132 0.166888
3934 1132 0.166888
5215 1132 0.166888
6010 1132 0.166888
8647 1132 0.283515
9519 1132 0.567433
9683 1132 0.166888
9879 1133 0.283515
599 1136 0.911002
826 1136 0.166888
2074 1136 0.166888
2403 1136 0.166888
3535 1136 0.911002
3934 1136 0.166888
3963 1136 0.985301
3994 1136 0.166888
5215 1136 0.911002
6051 1136 0.166888
6753 1136 0.911002
6755 1136 0.911002
7574 1136 0.166888
9012 1136 0.609854
9092 1136 0.166888
582 1137 0.609854
1733 1137 0.099116
3336 1137 0.283515
6115 1137 0.283515
6252 1137 0.283515
7746 1137 0.166888
9172 1137 0.166888
9543 1137 0.911002
5241 1142 0.121597
9786 1142 0.385159
3892 1145 0.166888
137 1147 0.166888
1843 1153 0.911002
3074 1153 0.911002
3076 1153 0.911002
3078 1153 0.166888
3080 1153 0.911002
6484 1161 0.283515
1640 1166 0.166888
8416 1166 0.911002
9074 1166 0.911002
9139 1166 0.166888
9513 1166 0.166888
2566 1170 0.166888
5465 1170 0.166888
675 1176 0.283515
2566 1176 0.166888
2759 1176 0.283515
3336 1176 0.283515
4767 1176 0.166888
4916 1176 0.283515
6827 1176 0.283515
7766 1183 0.166888
3910 1186 0.166888
6649 1186 0.166888
6720 1187 0.166888
1460 1190 0.166888
7719 1190 0.166888
7766 1190 0.567433
7777 1190 0.166888
7783 1190 0.166888
637 1195 0.609854
1909 1195 0.609854
3558 1195 0.609854
6095 1195 0.609854
9701 1195 0.609854
9248 1198 0.911002
350 1202 0.166888
675 1202 0.836565
732 1202 0.099116
1204 1202 0.166888
1206 1202 0.911002
1258 1202 0.911002
1679 1202 0.166888
1875 1202 0.166888
3049 1202 0.166888
3260 1202 0.999708
3307 1202 0.166888
6617 1202 0.099116
6879 1202 0.997293
6880 1202 0.997293
6882 1202 0.997293
7678 1202 0.166888
7925 1202 0.283515
7970 1202 0.609854
8241 1202 0.099116
9085 1202 0.911002
9264 1202 0.997293
9501 1202 0.982533
9509 1202 0.166888
642 1203 0.166888
1258 1203 0.982533
1291 1203 0.166888
2440 1203 0.166888
3892 1203 0.166888
3936 1203 0.895726
4266 1203 0.166888
4602 1203 0.166888
6131 1203 0.567433
6133 1203 0.166888
6139 1203 0.166888
7858 1203 0.166888
8571 1203 0.166888
9085 1203 0.166888
9501 1203 0.166888
4 1204 0.166888
334 1204 0.166888
335 1204 0.166888
347 1204 0.166888
350 1204 0.166888
391 1204 0.166888
419 1204 0.166888
449 1204 0.166888
544 1204 0.567433
1202 1204 0.166888
1206 1204 0.166888
1279 1204 0.166888
1291 1204 0.166888
1339 1204 0.166888
1352 1204 0.166888
1395 1204 0.166888
1458 1204 0.166888
1475 1204 0.166888
1523 1204 0.166888
1683 1204 0.166888
1737 1204 0.166888
1754 1204 0.166888
1784 1204 0.166888
1792 1204 0.166888
1837 1204 0.166888
1889 1204 0.166888
1898 1204 0.166888
1899 1204 0.166888
1909 1204 0.166888
2048 1204 0.166888
2057 1204 0.166888
2199 1204 0.166888
2212 1204 0.166888
2644 1204 0.166888
2745 1204 0.166888
2794 1204 0.166888
2853 1204 0.166888
2947 1204 0.166888
2948 1204 0.166888
3050 1204 0.166888
3240 1204 0.166888
3260 1204 0.166888
3320 1204 0.166888
3387 1204 0.166888
3464 1204 0.166888
3500 1204 0.166888
3532 1204 0.166888
3553 1204 0.567433
3583 1204 0.166888
3584 1204 0.166888
3588 1204 0.166888
3598 1204 0.166888
3887 1204 0.567433
3892 1204 0.166888
3936 1204 0.895726
4050 1204 0.166888
4265 1204 0.895726
4266 1204 0.166888
4275 1204 0.166888
4420 1204 0.567433
4492 1204 0.567433
4545 1204 0.166888
4594 1204 0.166888
4664 1204 0.166888
4668 1204 0.166888
4670 1204 0.166888
4713 1204 0.166888
4724 1204 0.166888
4725 1204 0.166888
4773 1204 0.166888
5461 1204 0.997293
5518 1204 0.166888
6044 1204 0.166888
6067 1204 0.166888
6458 1204 0.166888
6655 1204 0.166888
6686 1204 0.166888
6728 1204 0.567433
6773 1204 0.166888
6879 1204 0.166888
6882 1204 0.166888
6920 1204 0.166888
7408 1204 0.166888
7424 1204 0.166888
7448 1204 0.166888
7449 1204 0.166888
7490 1204 0.567433
7491 1204 0.567433
7492 1204 0.166888
7493 1204 0.166888
7496 1204 0.567433
7527 1204 0.166888
7561 1204 0.166888
7595 1204 0.166888
7596 1204 0.166888
7597 1204 0.567433
7601 1204 0.166888
7621 1204 0.166888
7678 1204 0.166888
7746 1204 0.567433
7867 1204 0.166888
7918 1204 0.166888
7975 1204 0.166888
8016 1204 0.166888
8226 1204 0.166888
8429 1204 0.166888
8500 1204 0.895726
8919 1204 0.166888
8975 1204 0.166888
9034 1204 0.982533
9172 1204 0.166888
9177 1204 0.895726
9236 1204 0.166888
9501 1204 0.166888
9543 1204 0.166888
9552 1204 0.166888
9553 1204 0.166888
9809 1204 0.166888
9819 1204 0.166888
9876 1204 0.166888
9878 1204 0.166888
9965 1204 0.166888
2134 1205 0.166888
4685 1205 0.166888
5071 1205 0.166888
9084 1205 0.166888
1202 1206 0.911002
1204 1206 0.166888
1284 1206 0.166888
1291 1206 0.166888
3306 1206 0.166888
3307 1206 0.166888
4671 1206 0.609854
5962 1206 0.166888
6034 1206 0.166888
7585 1206 0.166888
8474 1206 0.166888
9374 1206 0.911002
9979 1206 0.911002
1211 1208 0.166888
1212 1208 0.166888
1208 1211 0.166888
3076 1211 0.166888
3077 1211 0.166888
3078 1211 0.166888
8304 1211 0.166888
1208 1212 0.166888
744 1218 0.567433
1860 1218 0.166888
1864 1218 0.166888
1984 1218 0.166888
2560 1218 0.166888
2592 1218 0.166888
3205 1218 0.166888
3758 1218 0.166888
3872 1218 0.166888
4249 1218 0.166888
5139 1218 0.166888
5202 1218 0.166888
5386 1218 0.166888
5387 1218 0.166888
6424 1218 0.166888
6529 1218 0.166888
6581 1218 0.166888
7173 1218 0.166888
7400 1218 0.166888
7401 1218 0.166888
7494 1218 0.567433
7495 1218 0.895726
7657 1218 0.567433
7832 1218 0.166888
7938 1218 0.166888
7939 1218 0.166888
8829 1218 0.166888
9061 1218 0.166888
9674 1218 0.166888
9848 1218 0.166888
9906 1218 0.166888
235 1220 0.836565
387 1220 0.283515
695 1220 0.836565
782 1220 0.283515
1634 1220 0.166888
1719 1220 0.099116
1937 1220 0.283515
2136 1220 0.283515
2559 1220 0.283515
2664 1220 0.099116
2777 1220 0.587320
3013 1220 0.099116
3378 1220 0.283515
3536 1220 0.099116
3561 1220 0.099116
3563 1220 0.836565
3650 1220 0.283515
3795 1220 0.283515
4632 1220 0.283515
5331 1220 0.283515
5369 1220 0.283515
5406 1220 0.099116
6021 1220 0.587320
6348 1220 0.099116
6359 1220 0.283515
6619 1220 0.283515
6817 1220 0.166888
6828 1220 0.283515
6871 1220 0.283515
6952 1220 0.283515
7385 1220 0.283515
7849 1220 0.283515
7925 1220 0.166888
7992 1220 0.283515
8410 1220 0.099116
8535 1220 1.000000
9198 1220 0.283515
9202 1220 0.099116
9204 1220 0.099116
9210 1220 0.283515
9548 1220 0.283515
897 1226 0.609854
9440 1230 0.166888
2347 1240 0.609854
3932 1240 0.166888
6520 1240 0.999652
6529 1240 0.166888
9280 1240 0.609854
9763 1240 0.985301
261 1241 0.166888
348 1241 0.166888
509 1241 0.166888
584 1241 0.385159
591 1241 0.166888
600 1241 0.166888
754 1241 0.166888
1248 1241 0.166888
1291 1241 0.166888
1462 1241 0.166888
1522 1241 0.166888
1777 1241 0.166888
1987 1241 0.166888
2405 1241 0.166888
2875 1241 0.166888
2925 1241 0.166888
3031 1241 0.166888
3555 1241 0.166888
3556 1241 0.166888
3558 1241 0.166888
3559 1241 0.166888
3561 1241 0.166888
3565 1241 0.166888
3567 1241 0.166888
3849 1241 0.166888
4610 1241 0.166888
4728 1241 0.166888
4753 1241 0.166888
6945 1241 0.166888
7089 1241 0.166888
7101 1241 0.567433
7102 1241 0.895726
7103 1241 0.895726
7107 1241 0.166888
7109 1241 0.166888
7111 1241 0.166888
7120 1241 0.166888
7459 1241 0.166888
7472 1241 0.166888
8143 1241 0.166888
9114 1241 0.166888
1244 1242 0.166888
1253 1242 0.166888
1255 1242 0.166888
3643 1242 0.166888
1242 1244 0.166888
1255 1244 0.911002
3643 1244 0.567433
6235 1244 0.911002
7329 1244 0.166888
29 1248 0.166888
177 1248 0.166888
392 1248 0.166888
1241 1248 0.166888
1373 1248 0.166888
1879 1248 0.166888
2199 1248 0.166888
4610 1248 0.166888
4638 1248 0.166888
4673 1248 0.166888
4728 1248 0.166888
5569 1248 0.166888
5652 1248 0.166888
5954 1248 0.385159
6107 1248 0.166888
6671 1248 0.166888
6720 1248 0.166888
6728 1248 0.166888
6876 1248 0.166888
6918 1248 0.166888
7746 1248 0.567433
7954 1248 0.166888
7968 1248 0.166888
8558 1248 0.166888
9448 1248 0.166888
9786 1248 0.385159
1242 1253 0.166888
4333 1253 0.385159
9786 1253 0.385159
9972 1254 0.567433
1242 1255 0.166888
1244 1255 0.911002
3913 1255 0.385159
4036 1255 0.385159
4333 1255 0.385159
4349 1255 0.999708
7156 1255 0.385159
9041 1255 0.166888
767 1258 0.895726
1202 1258 0.911002
1203 1258 0.982533
1296 1258 0.166888
1517 1258 0.911002
1666 1258 0.166888
1792 1258 0.895726
1795 1258 0.166888
1889 1258 0.166888
2255 1258 0.166888
2526 1258 0.099116
3069 1258 0.911002
3196 1258 0.166888
3205 1258 0.911002
3553 1258 0.166888
3937 1258 0.567433
4079 1258 0.911002
4266 1258 0.166888
4310 1258 0.166888
4319 1258 0.166888
4325 1258 0.166888
4359 1258 0.999993
4409 1258 0.166888
4660 1258 0.166888
4664 1258 0.166888
5461 1258 0.911002
6116 1258 0.166888
6131 1258 0.166888
6141 1258 0.166888
6143 1258 0.985301
6145 1258 0.997727
6272 1258 0.166888
6521 1258 0.997727
6720 1258 0.166888
6735 1258 0.166888
7083 1258 0.166888
7488 1258 0.609854
7490 1258 0.166888
7493 1258 0.166888
7567 1258 0.166888
8065 1258 0.911002
8500 1258 0.567433
8987 1258 0.166888
9264 1258 0.567433
9319 1258 0.911002
9503 1258 0.911002
9509 1258 0.997293
9965 1258 0.166888
9968 1258 0.999652
2491 1262 0.166888
3566 1262 0.099116
4049 1262 0.166888
5889 1262 0.283515
6658 1262 0.166888
6849 1262 0.283515
7490 1262 0.166888
8294 1262 0.283515
1265 1264 0.567433
3514 1264 0.166888
7722 1264 0.166888
1264 1265 0.567433
2578 1265 0.166888
3205 1265 0.895726
3872 1265 0.166888
3873 1265 0.166888
4249 1265 0.166888
5386 1265 0.166888
5387 1265 0.166888
6676 1265 0.166888
7173 1265 0.166888
7400 1265 0.166888
7969 1265 0.166888
9300 1265 0.166888
261 1270 0.166888
1864 1270 0.166888
2578 1270 0.166888
3813 1270 0.166888
3931 1270 0.166888
3932 1270 0.166888
4249 1270 0.567433
6037 1270 0.166888
6520 1270 0.895726
6529 1270 0.567433
7173 1270 0.567433
7490 1270 0.166888
7492 1270 0.166888
7976 1270 0.567433
2559 1272 0.166888
3205 1272 0.166888
3872 1272 0.166888
3931 1272 0.166888
3932 1272 0.166888
4249 1272 0.166888
6529 1272 0.166888
7173 1272 0.166888
7492 1272 0.166888
9300 1272 0.166888
4265 1274 0.166888
6532 1274 0.166888
4266 1276 0.911002
5518 1276 0.166888
1204 1279 0.166888
1409 1279 0.166888
1456 1279 0.166888
2578 1279 0.567433
2849 1279 0.166888
2923 1279 0.166888
3004 1279 0.166888
3308 1279 0.166888
3565 1279 0.166888
3758 1279 0.166888
4117 1279 0.166888
4249 1279 0.166888
5287 1279 0.166888
5427 1279 0.166888
5962 1279 0.166888
6415 1279 0.166888
6532 1279 0.166888
6581 1279 0.567433
6676 1279 0.166888
6761 1279 0.567433
7173 1279 0.567433
7969 1279 0.166888
9758 1279 0.166888
9807 1279 0.166888
4647 1281 0.166888
617 1284 0.166888
651 1284 0.166888
656 1284 0.166888
1206 1284 0.166888
1352 1284 0.567433
1880 1284 0.166888
3536 1284 0.166888
3558 1284 0.166888
4049 1284 0.166888
4050 1284 0.166888
4157 1284 0.567433
4663 1284 0.166888
5840 1284 0.166888
6210 1284 0.166888
6756 1284 0.166888
7746 1284 0.567433
7976 1284 0.166888
8535 1284 0.166888
8965 1284 0.166888
9209 1284 0.166888
1352 1287 0.567433
1676 1287 0.166888
1678 1287 0.609854
2487 1287 0.166888
2923 1287 0.911002
4333 1287 0.121597
5309 1287 0.911002
6010 1287 0.911002
6210 1287 0.895726
7370 1287 0.567433
7746 1287 0.985301
9188 1287 0.166888
1676 1288 0.567433
1677 1288 0.609854
1678 1288 0.166888
3604 1288 0.166888
4242 1288 0.166888
4333 1288 0.121597
5309 1288 0.999708
7746 1288 0.609854
8535 1288 0.567433
9188 1288 0.567433
9300 1288 0.166888
177 1291 0.166888
199 1291 0.567433
277 1291 0.166888
453 1291 0.166888
526 1291 0.567433
584 1291 0.121597
586 1291 0.166888
997 1291 0.166888
1203 1291 0.166888
1204 1291 0.166888
1206 1291 0.166888
1241 1291 0.166888
1296 1291 0.895726
1335 1291 0.166888
1352 1291 0.567433
1517 1291 0.166888
1676 1291 0.166888
1678 1291 0.166888
1700 1291 0.166888
1718 1291 0.982533
1719 1291 0.166888
1737 1291 0.166888
1770 1291 0.166888
1882 1291 0.166888
1926 1291 0.166888
2440 1291 0.166888
2619 1291 0.166888
3069 1291 0.567433
3115 1291 0.166888
3334 1291 0.166888
3400 1291 0.166888
3458 1291 0.166888
3464 1291 0.166888
3465 1291 0.567433
3547 1291 0.166888
3556 1291 0.166888
3558 1291 0.166888
3588 1291 0.166888
3624 1291 0.166888
3646 1291 0.567433
3726 1291 0.166888
3765 1291 0.166888
3844 1291 0.166888
3891 1291 0.166888
3936 1291 0.567433
4114 1291 0.166888
4157 1291 0.567433
4170 1291 0.567433
4252 1291 0.166888
4319 1291 0.567433
4321 1291 0.166888
4359 1291 0.166888
4545 1291 0.166888
4595 1291 0.166888
4610 1291 0.166888
4675 1291 0.567433
4839 1291 0.166888
4890 1291 0.166888
4995 1291 0.166888
5391 1291 0.166888
5836 1291 0.166888
5981 1291 0.166888
6159 1291 0.166888
6210 1291 0.895726
6235 1291 0.166888
6236 1291 0.166888
6378 1291 0.166888
6503 1291 0.567433
6544 1291 0.166888
6661 1291 0.166888
6728 1291 0.166888
6834 1291 0.166888
6906 1291 0.567433
6952 1291 0.166888
7370 1291 0.567433
7424 1291 0.567433
7432 1291 0.166888
7472 1291 0.166888
7509 1291 0.567433
7598 1291 0.166888
7742 1291 0.166888
7746 1291 0.999937
7769 1291 0.166888
7867 1291 0.166888
7918 1291 0.166888
7935 1291 0.166888
7938 1291 0.166888
7966 1291 0.166888
7971 1291 0.475480
8304 1291 0.982533
8834 1291 0.166888
9057 1291 0.567433
9172 1291 0.166888
9209 1291 0.166888
9210 1291 0.166888
9280 1291 0.166888
9421 1291 0.166888
9476 1291 0.166888
9538 1291 0.166888
9540 1291 0.166888
9768 1291 0.166888
9965 1291 0.166888
177 1296 0.166888
201 1296 0.385159
584 1296 0.121597
818 1296 0.166888
1258 1296 0.166888
1291 1296 0.895726
1352 1296 0.166888
1770 1296 0.166888
1889 1296 0.166888
2909 1296 0.385159
3891 1296 0.166888
3910 1296 0.166888
4249 1296 0.166888
4289 1296 0.121597
5272 1296 0.166888
6159 1296 0.166888
6834 1296 0.999586
6865 1296 0.567433
7183 1296 0.166888
7571 1296 0.166888
7744 1296 0.166888
7746 1296 0.997293
9012 1296 0.895726
9210 1296 0.166888
9235 1296 0.166888
9327 1296 0.166888
9421 1296 0.166888
9476 1296 0.166888
9559 1296 0.166888
9768 1296 0.567433
9965 1296 0.166888
9979 1296 0.166888
1952 1299 0.166888
1964 1299 0.166888
3866 1299 0.166888
5406 1299 0.567433
6986 1299 0.166888
6990 1299 0.166888
7003 1299 0.166888
7056 1299 0.166888
7057 1299 0.166888
7738 1299 0.166888
9699 1299 0.567433
9758 1299 0.166888
3536 1300 0.166888
4603 1300 0.166888
6484 1300 0.166888
9074 1303 0.166888
1713 1304 0.166888
8975 1304 0.166888
5954 1308 0.385159
9115 1308 0.385159
9175 1308 0.385159
9695 1308 0.385159
1368 1314 0.895726
1369 1314 0.166888
1380 1314 0.166888
7777 1314 0.166888
2319 1315 0.166888
5331 1315 0.166888
7938 1315 0.166888
8756 1315 0.166888
7394 1316 0.385159
7858 1318 0.609854
1368 1320 0.166888
1369 1320 0.166888
1376 1320 0.166888
1380 1320 0.166888
350 1326 0.283515
586 1326 0.911002
628 1326 0.283515
675 1326 1.000000
732 1326 0.283515
1328 1326 0.911002
1521 1326 0.911002
1695 1326 0.283515
1720 1326 0.283515
8133 1326 0.283515
8920 1326 0.283515
9784 1326 0.283515
128 1328 0.385159
1326 1328 0.911002
9786 1328 0.385159
1291 1335 0.166888
3240 1335 0.166888
3935 1335 0.166888
7587 1335 0.166888
223 1339 0.911002
1204 1339 0.166888
1340 1339 0.911002
1719 1339 0.166888
1795 1339 0.911002
1837 1339 0.166888
3464 1339 0.911002
3465 1339 0.567433
3604 1339 0.166888
4709 1339 0.166888
5496 1339 0.166888
6693 1339 0.999994
7329 1339 0.166888
7594 1339 0.166888
7599 1339 0.166888
7665 1339 0.911002
8501 1339 0.911002
9177 1339 0.166888
492 1340 0.609854
1339 1340 0.911002
1719 1340 0.166888
1837 1340 0.166888
2058 1340 0.911002
3411 1340 0.609854
5036 1340 0.166888
5496 1340 0.166888
7594 1340 0.166888
7599 1340 0.166888
7628 1340 0.609854
7665 1340 0.609854
8501 1340 0.609854
9686 1340 0.609854
1871 1343 0.166888
3652 1343 0.166888
4218 1343 0.166888
4720 1343 0.166888
7656 1343 0.166888
7658 1343 0.166888
7659 1343 0.166888
7919 1343 0.166888
9246 1343 0.166888
4 1350 0.166888
95 1350 0.166888
1352 1350 0.895726
1588 1350 0.166888
5397 1350 0.166888
7440 1350 0.166888
7692 1350 0.166888
7913 1350 0.911002
9074 1350 0.911002
4 1352 0.567433
46 1352 0.166888
58 1352 0.166888
95 1352 0.166888
335 1352 0.166888
835 1352 0.121597
1204 1352 0.166888
1284 1352 0.567433
1287 1352 0.567433
1291 1352 0.567433
1296 1352 0.166888
1350 1352 0.895726
1651 1352 0.166888
1676 1352 0.166888
1678 1352 0.166888
1736 1352 0.166888
1837 1352 0.166888
2057 1352 0.166888
2212 1352 0.166888
2290 1352 0.166888
2578 1352 0.166888
2631 1352 0.166888
3307 1352 0.982533
3496 1352 0.166888
3604 1352 0.895726
3797 1352 0.166888
3892 1352 0.567433
4265 1352 0.166888
4266 1352 0.166888
4376 1352 0.166888
4524 1352 0.982533
4673 1352 0.166888
4994 1352 0.567433
5287 1352 0.166888
5320 1352 0.166888
5386 1352 0.567433
5397 1352 0.166888
6210 1352 0.166888
6497 1352 0.166888
6503 1352 0.166888
6520 1352 0.567433
6548 1352 0.567433
6551 1352 0.166888
6552 1352 0.166888
6553 1352 0.567433
6713 1352 0.166888
6773 1352 0.166888
7113 1352 0.166888
7334 1352 0.166888
7429 1352 0.166888
7584 1352 0.166888
7594 1352 0.166888
7595 1352 0.567433
7597 1352 0.166888
7598 1352 0.567433
7641 1352 0.166888
7924 1352 0.166888
8514 1352 0.166888
8535 1352 0.567433
8560 1352 0.166888
8668 1352 0.166888
9161 1352 0.567433
9247 1352 0.567433
9477 1352 0.166888
9485 1352 0.166888
9552 1352 0.166888
9591 1352 0.166888
9595 1352 0.166888
9848 1352 0.166888
1426 1354 0.166888
1754 1354 0.166888
3074 1354 0.166888
3076 1354 0.567433
6044 1354 0.166888
7976 1354 0.166888
1736 1355 0.166888
1818 1355 0.166888
3307 1355 0.166888
4524 1355 0.166888
6520 1355 0.166888
6551 1355 0.166888
6553 1355 0.567433
736 1358 0.385159
3515 1358 0.385159
4545 1358 0.385159
5954 1358 0.385159
7971 1358 0.385159
9786 1358 0.385159
989 1365 0.166888
1314 1368 0.895726
1320 1368 0.166888
1369 1368 0.166888
1604 1368 0.166888
1785 1368 0.166888
3436 1368 0.911002
3757 1368 0.166888
4261 1368 0.166888
5371 1368 0.166888
5412 1368 0.166888
6753 1368 0.099116
6935 1368 0.911002
7330 1368 0.166888
8133 1368 0.283515
9195 1368 0.166888
1314 1369 0.166888
1320 1369 0.166888
1368 1369 0.166888
2359 1369 0.166888
3760 1369 0.166888
3765 1369 0.166888
3766 1369 0.166888
3781 1369 0.997293
5362 1369 0.567433
6203 1369 0.911002
7003 1369 0.166888
7654 1369 0.166888
283 1371 0.099116
1785 1371 0.166888
8133 1371 0.283515
989 1373 0.999955
1248 1373 0.166888
1657 1373 0.567433
1923 1373 0.166888
1926 1373 0.166888
3107 1373 0.911002
3765 1373 0.166888
4218 1373 0.166888
5371 1373 0.166888
7015 1373 0.911002
7020 1373 0.166888
7057 1373 0.166888
7671 1373 0.166888
7766 1373 0.166888
7912 1373 0.166888
8062 1373 0.166888
1320 1376 0.166888
7132 1376 0.166888
5371 1379 0.166888
7419 1379 0.166888
1314 1380 0.166888
1320 1380 0.166888
1395 1380 0.166888
3765 1380 0.166888
3820 1380 0.166888
4281 1380 0.166888
5371 1380 0.567433
5412 1380 0.166888
6918 1380 0.999708
7330 1380 0.166888
7654 1380 0.166888
8396 1380 0.166888
9831 1380 0.166888
582 1395 0.166888
1204 1395 0.166888
1380 1395 0.166888
3051 1395 0.099116
3536 1395 0.166888
4793 1395 0.385159
6953 1395 0.166888
7988 1395 0.385159
8017 1395 0.099116
9177 1395 0.166888
9513 1395 0.166888
9807 1395 0.166888
9969 1395 0.166888
1909 1397 0.609854
1446 1401 0.166888
1578 1401 0.567433
5504 1401 0.985301
5554 1401 0.166888
6962 1401 0.166888
1406 1405 0.985301
2943 1405 0.166888
6635 1405 0.911002
1405 1406 0.985301
6635 1406 0.166888
7707 1406 0.166888
9161 1406 0.166888
5504 1407 0.166888
7897 1407 0.166888
1279 1409 0.166888
1754 1409 0.166888
2297 1409 0.385159
3070 1409 0.166888
3072 1409 0.567433
3193 1409 0.166888
3205 1409 0.166888
3799 1409 0.166888
3985 1409 0.166888
4252 1409 0.166888
6044 1409 0.166888
7988 1409 0.385159
9591 1409 0.567433
9756 1409 0.567433
8919 1410 0.166888
5554 1416 0.166888
9477 1419 0.166888
5554 1424 0.166888
5554 1425 0.166888
1022 1426 0.166888
1023 1426 0.166888
1354 1426 0.166888
1673 1426 0.166888
2392 1426 0.911002
2462 1426 0.166888
3077 1426 0.166888
3223 1426 0.166888
4833 1426 0.911002
5962 1426 0.166888
6034 1426 0.166888
6037 1426 0.985301
6044 1426 0.166888
6764 1426 0.166888
6869 1426 0.895726
6910 1426 0.166888
7370 1426 0.567433
8515 1426 0.166888
9756 1426 0.166888
1022 1427 0.166888
1023 1427 0.166888
1673 1427 0.166888
3223 1427 0.166888
4807 1427 0.166888
6910 1427 0.166888
8062 1427 0.911002
1444 1439 0.166888
2023 1439 0.567433
4265 1439 0.166888
4266 1439 0.911002
1909 1443 0.609854
1439 1444 0.166888
2023 1444 0.166888
1401 1446 0.166888
5554 1446 0.166888
9786 1449 0.385159
1718 1453 0.166888
9786 1453 0.385159
958 1456 0.911002
1279 1456 0.166888
1678 1456 0.911002
2272 1456 0.911002
3205 1456 0.999708
3911 1456 0.166888
3914 1456 0.166888
4265 1456 0.166888
4266 1456 0.911002
6037 1456 0.166888
6044 1456 0.166888
8535 1456 0.166888
1204 1458 0.166888
4266 1458 0.166888
5927 1458 0.609854
7858 1458 0.911002
9765 1458 0.166888
4336 1459 0.166888
9786 1459 0.385159
1190 1460 0.166888
2578 1460 0.911002
3116 1460 0.166888
9530 1460 0.911002
666 1461 0.166888
667 1461 0.166888
1601 1461 0.567433
1647 1461 0.166888
3205 1461 0.567433
4119 1461 0.567433
4123 1461 0.166888
7173 1461 0.166888
7903 1461 0.567433
9477 1461 0.166888
1241 1462 0.166888
6663 1462 0.166888
959 1467 0.166888
1493 1467 0.911002
1603 1467 0.166888
1867 1467 0.567433
3051 1467 0.166888
3378 1467 0.567433
7173 1467 0.911002
9938 1467 0.166888
2731 1468 0.166888
1592 1470 0.166888
7728 1470 0.911002
9923 1470 0.283515
6116 1471 2.000000
6879 1471 1.000000
7509 1471 0.166888
7728 1471 0.166888
7971 1471 0.166888
1713 1474 0.911002
3646 1474 0.609854
8189 1474 0.911002
83 1475 0.166888
164 1475 0.166888
1204 1475 0.166888
1898 1475 0.166888
2135 1475 0.166888
2771 1475 0.166888
3240 1475 0.166888
3464 1475 0.166888
3465 1475 0.166888
3643 1475 0.166888
3795 1475 0.895726
3805 1475 0.166888
3892 1475 0.166888
4368 1475 0.567433
4536 1475 0.166888
4877 1475 0.567433
5461 1475 0.982533
5598 1475 0.166888
7429 1475 0.166888
7594 1475 0.166888
7656 1475 0.166888
7746 1475 0.166888
7797 1475 0.166888
7858 1475 0.567433
7865 1475 0.895726
9019 1475 0.166888
9169 1475 0.166888
9172 1475 0.166888
587 1483 0.911002
7674 1484 0.166888
1837 1489 0.166888
3532 1489 0.166888
5843 1490 0.121597
584 1493 0.121597
958 1493 0.911002
960 1493 0.911002
1467 1493 0.911002
2767 1493 0.609854
2997 1493 0.609854
4355 1493 0.609854
4415 1493 0.609854
4629 1493 0.166888
5531 1493 0.609854
5991 1493 0.609854
6352 1493 0.166888
9729 1493 0.609854
9810 1493 0.911002
9933 1493 0.609854
9938 1493 0.166888
1077 1499 0.999708
1079 1499 0.895726
1086 1499 0.166888
1092 1499 0.166888
1094 1499 0.166888
1098 1499 0.166888
1736 1499 0.567433
1964 1499 0.166888
2255 1499 0.166888
2359 1499 0.166888
4432 1499 0.166888
4434 1499 0.166888
5406 1499 0.911002
7656 1499 0.999708
7671 1499 0.567433
7719 1499 0.166888
7722 1499 0.166888
7887 1499 0.911002
9171 1499 0.166888
7913 1505 0.609854
87 1507 0.166888
88 1507 0.166888
791 1507 0.166888
1614 1507 0.911002
2130 1507 0.166888
3205 1507 0.911002
3624 1507 0.911002
3942 1507 0.121597
4036 1507 0.385159
4545 1507 0.385159
4839 1507 0.567433
5334 1507 0.099116
6143 1507 0.166888
6145 1507 0.166888
6626 1507 0.567433
6915 1507 0.166888
7413 1507 0.166888
7925 1507 0.911002
8599 1507 0.385159
9286 1507 0.567433
9604 1507 0.385159
9813 1507 0.121597
958 1509 0.166888
2231 1509 0.166888
4839 1509 0.166888
8514 1509 0.166888
925 1511 0.166888
1512 1511 0.166888
3852 1511 0.385159
3942 1511 0.385159
5750 1511 0.166888
5954 1511 0.385159
8538 1511 0.166888
9175 1511 0.385159
9564 1511 0.099116
1511 1512 0.166888
1683 1512 0.166888
3464 1512 0.911002
7960 1512 0.166888
1077 1515 0.911002
2359 1515 0.166888
327 1517 0.609854
1258 1517 0.911002
1291 1517 0.166888
2440 1517 0.999963
2450 1517 0.609854
3532 1517 0.609854
3936 1517 0.166888
3938 1517 0.166888
4275 1517 0.609854
4591 1517 0.999963
4598 1517 0.911002
4671 1517 0.609854
4992 1517 0.609854
6518 1517 0.166888
6876 1517 0.911002
8531 1517 0.166888
8652 1517 0.609854
7597 1518 0.166888
196 1519 0.121597
549 1519 0.121597
729 1519 0.385159
3913 1519 0.385159
3942 1519 0.121597
4036 1519 0.385159
4333 1519 0.385159
5241 1519 0.121597
1326 1521 0.911002
3565 1521 0.911002
7913 1521 0.609854
196 1522 0.121597
258 1522 0.121597
729 1522 0.385159
1241 1522 0.166888
1763 1522 0.121597
1784 1522 0.121597
2080 1522 0.121597
3307 1522 0.385159
3852 1522 0.121597
3942 1522 0.385159
4674 1522 0.166888
5954 1522 0.385159
6124 1522 0.121597
6279 1522 0.385159
6644 1522 0.385159
7156 1522 0.385159
7913 1522 0.609854
7962 1522 0.166888
9786 1522 0.385159
186 1523 0.166888
335 1523 0.166888
348 1523 0.166888
1204 1523 0.166888
1889 1523 0.166888
2482 1523 0.385159
3307 1523 0.385159
3942 1523 0.385159
4036 1523 0.385159
4266 1523 0.166888
6034 1523 0.166888
6124 1523 0.121597
7371 1523 0.385159
7746 1523 0.166888
8304 1523 0.166888
8500 1523 0.166888
8723 1523 0.121597
9034 1523 0.166888
9786 1523 0.385159
617 1526 0.121597
842 1526 0.166888
7146 1526 0.121597
7156 1526 0.385159
841 1529 0.099116
1648 1529 0.166888
3536 1529 0.166888
3557 1529 0.121597
3892 1529 0.166888
4492 1529 0.166888
4808 1529 0.166888
4916 1529 0.099116
5246 1529 0.166888
5569 1529 0.166888
6728 1529 0.166888
6847 1529 0.099116
7167 1529 0.283515
7237 1529 0.166888
7696 1529 0.121597
7698 1529 0.121597
321 1530 0.166888
449 1530 0.166888
2926 1530 0.567433
3467 1530 0.166888
3623 1530 0.567433
3850 1530 0.166888
3936 1530 0.166888
4036 1530 0.385159
4159 1530 0.121597
5518 1530 0.166888
7376 1530 0.166888
7377 1530 0.166888
7499 1530 0.166888
7585 1530 0.166888
7649 1530 0.385159
7988 1530 0.121597
8858 1530 0.166888
9115 1530 0.385159
9236 1530 0.166888
721 1531 0.283515
5332 1531 0.283515
7971 1532 0.166888
5322 1534 0.099116
5434 1534 0.166888
7726 1534 0.911002
617 1543 0.385159
1909 1543 0.609854
2981 1543 0.166888
3363 1543 0.099116
4333 1543 0.121597
5241 1543 0.121597
7971 1543 0.385159
7976 1543 0.475480
9231 1543 0.121597
9970 1543 0.121597
7490 1551 0.166888
7492 1551 0.166888
7493 1551 0.166888
4903 1570 0.166888
7925 1570 0.166888
8039 1570 0.166888
250 1572 0.283515
3022 1573 0.166888
1681 1574 0.121597
2191 1574 0.385159
3852 1574 0.385159
4183 1574 0.121597
4611 1574 0.121597
5008 1574 0.121597
7746 1575 0.166888
2064 1576 0.911002
3648 1576 0.999708
7671 1576 0.166888
9882 1576 0.911002
1401 1578 0.567433
3453 1578 0.166888
5504 1578 0.166888
5954 1578 0.385159
3635 1579 0.166888
3651 1579 0.166888
7746 1579 0.166888
298 1580 0.166888
392 1580 0.166888
2292 1580 0.166888
4075 1580 0.166888
5963 1580 0.166888
6635 1580 0.166888
392 1581 0.166888
3406 1581 0.166888
5182 1581 0.166888
2184 1583 0.166888
823 1584 0.099116
1720 1584 0.283515
7468 1584 0.099116
9048 1584 0.099116
4036 1586 0.385159
4792 1586 0.166888
9786 1586 0.385159
1350 1588 0.166888
1591 1588 0.166888
1871 1588 0.166888
2082 1588 0.166888
2221 1588 0.166888
2335 1588 0.166888
2987 1588 0.166888
3247 1588 0.895726
3248 1588 0.166888
3945 1588 0.166888
3986 1588 0.166888
4299 1588 0.166888
4464 1588 0.166888
4758 1588 0.166888
4775 1588 0.166888
5676 1588 0.166888
6378 1588 0.166888
6469 1588 0.166888
6974 1588 0.166888
7341 1588 0.166888
7549 1588 0.166888
7924 1588 0.166888
7938 1588 0.166888
8072 1588 0.166888
8378 1588 0.166888
8435 1588 0.166888
8543 1588 0.166888
8991 1588 0.567433
9139 1588 0.166888
9584 1588 0.166888
927 1591 0.121597
1588 1591 0.166888
1592 1591 0.166888
1700 1591 0.166888
1871 1591 0.567433
1946 1591 0.166888
2082 1591 0.166888
2088 1591 0.166888
2221 1591 0.166888
2987 1591 0.166888
3247 1591 0.567433
3248 1591 0.567433
3429 1591 0.121597
4100 1591 0.121597
4775 1591 0.166888
5676 1591 0.166888
6929 1591 0.121597
6974 1591 0.166888
8304 1591 0.166888
8435 1591 0.121597
9160 1591 0.166888
337 1592 0.166888
702 1592 0.166888
936 1592 0.166888
1470 1592 0.166888
1591 1592 0.166888
1871 1592 0.166888
1946 1592 0.166888
2082 1592 0.166888
2088 1592 0.166888
2144 1592 0.166888
2221 1592 0.166888
2335 1592 0.166888
2381 1592 0.166888
2578 1592 0.166888
2579 1592 0.166888
2987 1592 0.166888
3227 1592 0.166888
3245 1592 0.567433
3247 1592 0.999586
3248 1592 0.997293
3663 1592 0.166888
3836 1592 0.166888
3945 1592 0.895726
3986 1592 0.166888
4218 1592 0.166888
4249 1592 0.166888
4299 1592 0.567433
4343 1592 0.166888
4709 1592 0.895726
4758 1592 0.166888
4775 1592 0.166888
5676 1592 0.166888
6034 1592 0.166888
6469 1592 0.166888
6974 1592 0.166888
7078 1592 0.166888
7969 1592 0.166888
8543 1592 0.166888
8991 1592 0.166888
9041 1592 0.166888
9139 1592 0.166888
9160 1592 0.166888
9414 1592 0.166888
9540 1592 0.166888
9848 1592 0.166888
335 1595 0.166888
2272 1595 0.166888
9695 1597 0.166888
3760 1599 0.166888
1461 1601 0.567433
1661 1601 0.895726
3805 1601 0.166888
5508 1601 0.567433
7388 1601 0.567433
7389 1601 0.567433
7392 1601 0.166888
7624 1601 0.911002
7903 1601 0.166888
9013 1601 0.166888
9589 1601 0.166888
261 1603 0.166888
1467 1603 0.166888
1818 1603 0.166888
1867 1603 0.166888
2194 1603 0.166888
2319 1603 0.166888
2437 1603 0.166888
2664 1603 0.166888
2708 1603 0.166888
3051 1603 0.567433
3205 1603 0.567433
3340 1603 0.166888
4702 1603 0.166888
4916 1603 0.099116
5332 1603 0.166888
5386 1603 0.166888
5391 1603 0.099116
6034 1603 0.166888
6159 1603 0.166888
7164 1603 0.166888
7167 1603 0.166888
7363 1603 0.166888
8227 1603 0.283515
8756 1603 0.166888
8975 1603 0.166888
1368 1604 0.166888
1952 1604 0.166888
4243 1604 0.166888
4432 1604 0.166888
4435 1604 0.567433
4442 1604 0.567433
4447 1604 0.166888
7727 1604 0.166888
7738 1604 0.166888
9699 1604 0.166888
3536 1608 0.166888
6937 1608 0.166888
835 1611 0.385159
848 1611 0.385159
1681 1611 0.121597
2482 1611 0.385159
4036 1611 0.121597
4265 1611 0.166888
4702 1611 0.121597
6124 1611 0.121597
7376 1611 0.121597
8445 1611 0.166888
9041 1611 0.166888
9175 1611 0.121597
9695 1611 0.385159
5954 1612 0.166888
258 1614 0.121597
1507 1614 0.911002
7618 1614 0.609854
1845 1615 0.283515
136 1616 0.166888
1023 1616 0.166888
1818 1616 0.166888
1867 1616 0.166888
2144 1616 0.166888
2731 1616 0.166888
3051 1616 0.166888
4333 1616 0.385159
4545 1616 0.385159
4961 1616 0.166888
5086 1616 0.099116
5331 1616 0.166888
5553 1616 0.099116
5633 1616 0.099116
5954 1616 0.385159
6004 1616 0.166888
6415 1616 0.166888
7909 1616 0.166888
8143 1616 0.099116
9041 1616 0.166888
622 1618 0.283515
1713 1618 0.283515
5776 1618 0.385159
6318 1618 0.099116
7375 1618 0.385159
7509 1618 0.099116
8654 1618 0.283515
9923 1618 0.283515
4121 1622 0.166888
6635 1622 0.567433
8756 1622 0.166888
2174 1626 0.911002
2277 1626 0.911002
5571 1626 0.911002
6732 1626 0.166888
2768 1628 0.609854
6159 1631 0.166888
1220 1634 0.166888
1834 1634 0.166888
5427 1634 0.166888
6817 1634 0.567433
7815 1634 0.166888
4328 1636 0.567433
500 1640 0.166888
1166 1640 0.166888
1842 1640 0.166888
2255 1640 0.166888
2392 1640 0.166888
3074 1640 0.166888
3075 1640 0.166888
3080 1640 0.166888
3985 1640 0.166888
9013 1640 0.166888
9589 1640 0.166888
2392 1643 0.911002
2615 1643 0.166888
3071 1643 0.911002
3080 1643 0.911002
4382 1645 0.166888
4715 1645 0.166888
4717 1645 0.567433
4718 1645 0.567433
1461 1647 0.166888
1661 1647 0.166888
6510 1647 0.166888
7903 1647 0.166888
16 1648 0.166888
132 1648 0.166888
298 1648 0.567433
344 1648 0.166888
418 1648 0.166888
649 1648 0.166888
666 1648 0.567433
667 1648 0.567433
721 1648 0.283515
818 1648 0.166888
1529 1648 0.166888
1677 1648 0.166888
1697 1648 0.166888
1909 1648 0.166888
1952 1648 0.166888
1972 1648 0.166888
2198 1648 0.166888
2436 1648 0.166888
2448 1648 0.166888
2483 1648 0.166888
2719 1648 0.166888
2779 1648 0.166888
3221 1648 0.166888
3416 1648 0.166888
3652 1648 0.166888
3930 1648 0.166888
3976 1648 0.166888
3990 1648 0.166888
4235 1648 0.166888
4325 1648 0.166888
4633 1648 0.567433
4650 1648 0.166888
5328 1648 0.166888
5446 1648 0.166888
5598 1648 0.166888
6067 1648 0.166888
6235 1648 0.166888
7195 1648 0.166888
7201 1648 0.166888
7326 1648 0.166888
7696 1648 0.283515
7782 1648 0.166888
7925 1648 0.283515
8050 1648 0.166888
8130 1648 0.166888
8133 1648 0.166888
8165 1648 0.166888
8256 1648 0.166888
8278 1648 0.166888
8558 1648 0.166888
8608 1648 0.166888
8756 1648 0.166888
9014 1648 0.166888
9032 1648 0.166888
9408 1648 0.166888
9477 1648 0.166888
746 1651 0.166888
1352 1651 0.166888
3307 1653 0.166888
4366 1653 0.166888
5867 1653 0.567433
746 1655 0.166888
1373 1657 0.567433
1673 1657 0.911002
1680 1657 0.166888
1909 1657 0.609854
2449 1657 0.911002
4312 1657 0.166888
5905 1657 0.166888
5907 1657 0.166888
6684 1657 0.567433
746 1658 0.166888
4836 1658 0.166888
2440 1659 0.911002
3936 1659 0.166888
4673 1659 0.166888
4674 1659 0.166888
5105 1659 0.609854
6649 1659 0.911002
6728 1659 0.166888
9175 1659 0.385159
2225 1660 0.385159
2909 1660 0.385159
4058 1660 0.166888
4062 1660 0.166888
4545 1660 0.385159
5287 1660 0.166888
5962 1660 0.166888
7925 1660 0.166888
8599 1660 0.166888
8697 1660 0.166888
8723 1660 0.121597
8734 1660 0.166888
1601 1661 0.895726
1647 1661 0.166888
2353 1661 0.166888
5508 1661 0.166888
7388 1661 0.567433
7389 1661 0.895726
7392 1661 0.166888
7903 1661 0.567433
1258 1666 0.166888
3638 1666 0.166888
6116 1666 0.895726
6131 1666 0.166888
7843 1666 0.166888
6116 1670 0.166888
1426 1673 0.166888
1427 1673 0.166888
1657 1673 0.911002
1736 1673 0.166888
3193 1673 0.166888
3612 1673 0.166888
3932 1673 0.166888
6624 1673 0.911002
6649 1673 0.166888
6910 1673 0.166888
2909 1675 0.385159
5607 1675 0.911002
9895 1675 0.609854
1287 1676 0.166888
1288 1676 0.567433
1291 1676 0.166888
1352 1676 0.166888
1678 1676 0.166888
2207 1676 0.166888
4265 1676 0.166888
4266 1676 0.166888
6635 1676 0.166888
7620 1676 0.166888
8362 1676 0.166888
8535 1676 0.895726
9253 1676 0.099116
93 1677 0.609854
122 1677 0.609854
584 1677 0.609854
649 1677 0.609854
798 1677 0.609854
842 1677 0.609854
958 1677 0.609854
1288 1677 0.609854
1648 1677 0.166888
2110 1677 0.609854
4075 1677 0.166888
4252 1677 0.609854
4902 1677 0.609854
6034 1677 0.166888
6037 1677 0.166888
6600 1677 0.609854
6635 1677 0.166888
7620 1677 0.166888
7746 1677 0.911002
8226 1677 0.609854
8257 1677 0.609854
8395 1677 0.609854
8535 1677 0.166888
8543 1677 0.166888
9001 1677 0.166888
9716 1677 0.609854
721 1678 0.609854
1059 1678 0.609854
1287 1678 0.609854
1288 1678 0.166888
1291 1678 0.166888
1352 1678 0.166888
1456 1678 0.911002
1676 1678 0.166888
1808 1678 0.166888
2110 1678 0.609854
5787 1678 0.166888
8535 1678 0.166888
1202 1679 0.166888
2212 1679 0.166888
2406 1679 0.166888
7971 1679 0.385159
7973 1679 0.166888
8463 1679 0.166888
9879 1679 0.166888
1657 1680 0.166888
1870 1680 0.166888
3074 1680 0.567433
3075 1680 0.567433
5382 1680 0.166888
6430 1680 0.166888
8013 1680 0.166888
1574 1681 0.121597
1611 1681 0.121597
3045 1681 0.166888
7370 1681 0.166888
202 1683 0.166888
350 1683 0.166888
677 1683 0.567433
1204 1683 0.166888
1512 1683 0.166888
3328 1683 0.166888
4611 1683 0.567433
4629 1683 0.166888
4673 1683 0.166888
5347 1683 0.567433
5564 1683 0.166888
6566 1683 0.166888
6787 1683 0.166888
7412 1683 0.166888
7415 1683 0.166888
7647 1683 0.567433
7648 1683 0.567433
7746 1683 0.166888
8500 1683 0.166888
8787 1683 0.166888
9215 1683 0.166888
9876 1683 0.166888
2401 1686 0.166888
7647 1686 0.567433
7648 1686 0.567433
7649 1686 0.166888
7970 1686 0.166888
9215 1686 0.166888
4265 1687 0.166888
4266 1687 0.166888
4611 1687 0.166888
6696 1687 0.166888
7647 1687 0.166888
7648 1687 0.166888
9476 1687 0.166888
1326 1695 0.283515
1720 1695 0.836565
4333 1695 0.385159
5369 1695 0.283515
7686 1695 0.283515
201 1696 0.385159
848 1696 0.385159
2191 1696 0.385159
2540 1696 0.385159
2909 1696 0.385159
4333 1696 0.385159
4860 1696 0.385159
5954 1696 0.385159
7649 1696 0.385159
8511 1696 0.166888
9117 1696 0.385159
9677 1696 0.385159
9786 1696 0.385159
1648 1697 0.166888
1952 1697 0.166888
4633 1697 0.166888
578 1699 0.166888
4836 1699 0.166888
6782 1699 0.567433
1291 1700 0.166888
1591 1700 0.166888
2366 1700 0.166888
3657 1700 0.166888
5447 1700 0.166888
5962 1700 0.166888
7078 1700 0.166888
7388 1700 0.166888
7389 1700 0.567433
7392 1700 0.166888
7684 1700 0.166888
8990 1700 0.166888
9123 1700 0.166888
9160 1700 0.166888
9485 1700 0.166888
9821 1700 0.166888
9896 1700 0.166888
1889 1701 0.166888
1890 1701 0.166888
3892 1701 0.166888
6819 1701 0.166888
7448 1701 0.166888
8501 1701 0.166888
9546 1701 0.911002
1875 1702 0.166888
3075 1702 0.166888
5215 1702 0.911002
3075 1703 0.166888
350 1708 0.166888
3070 1708 0.911002
3074 1708 0.911002
201 1709 0.385159
4333 1709 0.385159
4860 1709 0.385159
3070 1710 0.166888
596 1712 0.099116
2058 1712 0.609854
2151 1712 1.000000
5120 1712 0.609854
5703 1712 0.099116
5764 1712 0.283515
6095 1712 0.609854
6836 1712 0.099116
9509 1712 0.166888
49 1713 0.283515
63 1713 0.283515
274 1713 0.283515
365 1713 0.283515
577 1713 0.166888
581 1713 0.099116
679 1713 0.283515
934 1713 0.283515
1304 1713 0.166888
1474 1713 0.911002
1618 1713 0.283515
2221 1713 0.283515
3016 1713 0.283515
3650 1713 0.283515
3795 1713 0.099116
4122 1713 0.283515
4265 1713 0.166888
4425 1713 0.283515
4652 1713 0.283515
5332 1713 0.283515
5369 1713 0.283515
5413 1713 0.283515
5520 1713 0.283515
5571 1713 0.911002
5693 1713 0.166888
6044 1713 0.166888
6231 1713 0.283515
6359 1713 0.283515
6629 1713 0.099116
6742 1713 0.283515
6756 1713 0.166888
6828 1713 0.283515
6868 1713 0.283515
7164 1713 0.587320
7468 1713 0.283515
7501 1713 0.283515
7562 1713 0.283515
7665 1713 0.283515
7783 1713 0.166888
7913 1713 0.609854
7937 1713 0.166888
7992 1713 1.000000
8448 1713 0.283515
8535 1713 0.283515
9041 1713 0.283515
9048 1713 0.283515
9101 1713 0.283515
9114 1713 0.166888
9200 1713 0.911002
9338 1713 0.283515
9752 1713 0.283515
9879 1713 0.099116
9955 1713 0.283515
829 1714 0.166888
1718 1714 0.121597
1719 1714 0.121597
201 1718 0.385159
1291 1718 0.982533
1453 1718 0.166888
1714 1718 0.121597
1720 1718 1.000000
1763 1718 0.385159
2909 1718 0.385159
4333 1718 0.385159
7686 1718 0.836565
9677 1718 0.385159
9786 1718 0.385159
201 1719 0.385159
1220 1719 0.099116
1291 1719 0.166888
1339 1719 0.166888
1340 1719 0.166888
1714 1719 0.121597
1720 1719 0.999997
1784 1719 0.121597
2540 1719 0.385159
2785 1719 0.166888
2909 1719 0.385159
3913 1719 0.385159
3944 1719 0.166888
4103 1719 0.166888
4333 1719 0.385159
5954 1719 0.385159
6034 1719 0.166888
6879 1719 0.166888
9771 1719 0.283515
9786 1719 0.385159
15 1720 0.099116
47 1720 0.609854
250 1720 0.283515
274 1720 0.283515
387 1720 0.283515
577 1720 0.166888
740 1720 0.166888
1326 1720 0.283515
1584 1720 0.283515
1695 1720 0.836565
1718 1720 1.000000
1719 1720 0.999997
2026 1720 1.000000
3547 1720 0.283515
3563 1720 0.283515
3849 1720 0.609854
3944 1720 0.836565
3963 1720 0.283515
4534 1720 0.283515
4916 1720 0.283515
5184 1720 0.166888
6014 1720 0.283515
6021 1720 0.283515
6047 1720 1.000000
6359 1720 0.099116
6518 1720 0.283515
6619 1720 0.283515
6904 1720 0.283515
6952 1720 0.283515
7284 1720 1.000000
7333 1720 0.166888
7381 1720 0.283515
7992 1720 1.000000
8075 1720 0.283515
8201 1720 0.283515
8271 1720 0.283515
8549 1720 0.911002
8756 1720 0.283515
9655 1720 0.283515
9722 1720 0.283515
9986 1720 0.283515
5787 1721 0.166888
7746 1721 0.166888
8065 1721 0.166888
3472 1722 0.166888
4423 1722 0.166888
1858 1730 0.166888
5689 1730 0.166888
2323 1732 0.166888
4803 1732 0.166888
7413 1732 0.166888
9946 1732 0.283515
1137 1733 0.099116
2785 1733 0.099116
5853 1733 0.099116
51 1736 0.567433
175 1736 0.567433
293 1736 0.166888
744 1736 0.166888
1352 1736 0.166888
1355 1736 0.166888
1499 1736 0.567433
1673 1736 0.166888
1756 1736 0.166888
1784 1736 0.166888
1867 1736 0.567433
1870 1736 0.166888
1871 1736 0.166888
1889 1736 0.166888
1946 1736 0.166888
2292 1736 0.166888
2588 1736 0.166888
2592 1736 0.567433
3074 1736 0.166888
3205 1736 0.999990
3206 1736 0.166888
3207 1736 0.567433
3429 1736 0.166888
3795 1736 0.166888
3873 1736 0.166888
3892 1736 0.166888
3899 1736 0.166888
3932 1736 0.567433
3943 1736 0.166888
3997 1736 0.166888
4077 1736 0.166888
4079 1736 0.166888
4376 1736 0.166888
4524 1736 0.567433
4899 1736 0.099116
5215 1736 0.166888
5386 1736 0.166888
5387 1736 0.166888
5394 1736 0.166888
5425 1736 0.166888
5427 1736 0.166888
5428 1736 0.166888
5446 1736 0.567433
5962 1736 0.166888
6005 1736 0.166888
6034 1736 0.166888
6044 1736 0.567433
6116 1736 0.166888
6141 1736 0.166888
6415 1736 0.166888
6503 1736 0.999586
6507 1736 0.567433
6520 1736 0.166888
6529 1736 0.895726
6551 1736 0.166888
6676 1736 0.567433
6761 1736 0.567433
6980 1736 0.166888
7173 1736 0.895726
7381 1736 0.166888
7390 1736 0.567433
7400 1736 0.166888
7401 1736 0.166888
7490 1736 1.000000
7492 1736 0.166888
7494 1736 0.166888
7495 1736 0.567433
7655 1736 0.166888
7692 1736 0.166888
7843 1736 0.166888
7909 1736 0.166888
7910 1736 0.982533
7924 1736 0.567433
7976 1736 0.166888
8304 1736 0.166888
8378 1736 0.166888
8399 1736 0.166888
8435 1736 0.567433
8474 1736 0.567433
8490 1736 0.166888
8558 1736 0.166888
8756 1736 0.567433
8981 1736 0.166888
9061 1736 0.166888
9087 1736 0.166888
9200 1736 0.567433
9299 1736 0.166888
9300 1736 0.166888
9414 1736 0.166888
9709 1736 0.166888
9758 1736 0.166888
9946 1736 0.283515
1204 1737 0.166888
1291 1737 0.166888
1837 1737 0.166888
3936 1737 0.166888
4587 1737 0.166888
4588 1737 0.166888
6235 1737 0.166888
6728 1737 0.166888
7746 1737 0.166888
201 1744 0.385159
1750 1744 0.166888
1770 1744 0.911002
3913 1744 0.385159
6658 1744 0.609854
9046 1744 0.911002
9804 1744 0.911002
9806 1744 0.166888
637 1746 0.609854
2158 1746 0.609854
201 1750 0.121597
1744 1750 0.166888
1754 1750 0.166888
2498 1750 0.166888
6044 1750 0.982533
6148 1750 0.999586
6150 1750 0.982533
9206 1750 0.567433
9207 1750 0.166888
9208 1750 0.166888
9210 1750 0.166888
9659 1750 0.999586
1204 1754 0.166888
1354 1754 0.166888
1409 1754 0.166888
1750 1754 0.166888
4005 1754 1.000000
4159 1754 0.121597
4333 1754 0.385159
9207 1754 0.121597
9208 1754 0.567433
9209 1754 0.121597
9210 1754 0.166888
9760 1754 0.121597
1736 1756 0.166888
3205 1756 0.166888
5320 1756 0.166888
5387 1756 0.166888
6415 1756 0.166888
6529 1756 0.166888
6676 1756 0.166888
7173 1756 0.166888
7252 1756 0.166888
7684 1756 0.166888
7724 1756 0.166888
409 1761 0.166888
1765 1761 0.121597
1768 1761 0.855829
1769 1761 0.567433
3012 1761 0.121597
9044 1761 0.121597
9055 1761 0.475480
212 1763 0.385159
319 1763 0.121597
1522 1763 0.121597
1718 1763 0.385159
1765 1763 0.121597
1768 1763 0.475480
1769 1763 0.475480
1847 1763 0.385159
1991 1763 0.385159
2556 1763 0.385159
2753 1763 0.385159
2925 1763 0.121597
3012 1763 0.121597
3036 1763 0.121597
3931 1763 0.385159
4477 1763 0.121597
4570 1763 0.385159
4831 1763 0.121597
5086 1763 0.121597
5598 1763 0.121597
6126 1763 0.385159
6905 1763 0.121597
8334 1763 0.385159
8510 1763 0.121597
9044 1763 0.121597
9047 1763 0.121597
9050 1763 0.121597
9055 1763 0.121597
9319 1763 0.121597
1765 1764 0.166888
2925 1764 0.166888
4860 1764 0.166888
9044 1764 0.166888
1761 1765 0.121597
1763 1765 0.121597
1764 1765 0.166888
1767 1765 0.999993
1768 1765 0.895726
1769 1765 0.166888
3196 1765 0.567433
4860 1765 0.385159
5461 1765 0.911002
6034 1765 0.166888
6037 1765 0.166888
6279 1765 0.385159
7913 1765 0.609854
8987 1765 0.895726
9055 1765 0.911002
1765 1767 0.999993
848 1768 0.121597
1761 1768 0.855829
1763 1768 0.475480
1765 1768 0.895726
1770 1768 0.166888
2128 1768 0.166888
2316 1768 0.166888
2925 1768 0.166888
3012 1768 0.166888
3476 1768 0.099116
3643 1768 0.166888
4036 1768 0.385159
4333 1768 0.385159
4860 1768 0.804006
5954 1768 0.385159
8987 1768 0.567433
9595 1768 0.166888
9786 1768 0.385159
729 1769 0.385159
1761 1769 0.567433
1763 1769 0.475480
1765 1769 0.166888
1770 1769 0.166888
3942 1769 0.385159
8987 1769 0.166888
9044 1769 0.166888
9604 1769 0.385159
1291 1770 0.166888
1296 1770 0.166888
1744 1770 0.911002
1768 1770 0.166888
1769 1770 0.166888
2128 1770 0.166888
9047 1770 0.166888
9049 1770 0.911002
9210 1770 0.999955
9786 1770 0.385159
6834 1771 0.911002
7116 1771 0.166888
7667 1771 0.166888
7962 1771 0.166888
334 1777 0.166888
364 1777 0.895726
1241 1777 0.166888
3414 1777 0.895726
3555 1777 0.166888
3557 1777 0.166888
4048 1777 0.166888
4049 1777 0.567433
4055 1777 0.567433
7086 1777 0.567433
7962 1777 0.166888
1909 1779 0.609854
2718 1779 0.166888
4681 1779 0.166888
4673 1780 0.166888
4684 1780 0.911002
6724 1780 0.166888
4202 1783 0.166888
9007 1783 0.166888
484 1784 0.385159
1204 1784 0.166888
1522 1784 0.121597
1719 1784 0.121597
1736 1784 0.166888
1837 1784 0.166888
1867 1784 0.166888
1895 1784 0.385159
1909 1784 0.385159
2281 1784 0.121597
2785 1784 0.385159
3931 1784 0.121597
3936 1784 0.166888
4488 1784 0.385159
4545 1784 0.166888
4623 1784 0.121597
4673 1784 0.166888
4831 1784 0.121597
6097 1784 0.385159
7422 1784 0.385159
7562 1784 0.166888
7576 1784 0.121597
8422 1784 0.121597
9067 1784 0.385159
9918 1784 0.385159
598 1785 0.099116
1368 1785 0.166888
1371 1785 0.166888
2686 1785 0.895726
3498 1785 0.166888
3639 1785 0.166888
3757 1785 0.166888
3799 1785 0.567433
4218 1785 0.567433
4432 1785 0.166888
5193 1785 0.166888
5197 1785 0.166888
6004 1785 0.166888
6224 1785 0.166888
7660 1785 0.166888
9092 1785 0.166888
9699 1785 0.166888
6021 1786 0.166888
1204 1792 0.166888
1258 1792 0.895726
1837 1792 0.166888
2440 1792 0.166888
2664 1792 0.099116
3205 1792 0.166888
3207 1792 0.166888
3699 1792 0.166888
3701 1792 0.166888
6116 1792 0.895726
6131 1792 0.166888
6133 1792 0.166888
6141 1792 0.567433
6143 1792 0.166888
7370 1792 0.166888
9340 1792 0.166888
9568 1792 0.166888
1258 1795 0.166888
1339 1795 0.911002
3701 1795 0.166888
6131 1795 0.166888
7597 1795 0.166888
8975 1795 0.166888
2440 1796 0.166888
3699 1796 0.166888
3701 1796 0.166888
6130 1796 0.166888
6133 1796 0.166888
3215 1803 0.166888
8483 1803 0.609854
327 1807 0.609854
622 1807 0.283515
2926 1807 0.911002
4190 1807 0.999708
6756 1807 0.911002
7167 1807 0.283515
9154 1807 0.911002
9437 1807 0.166888
9864 1807 0.166888
617 1808 0.121597
1678 1808 0.166888
3307 1808 0.166888
4366 1808 0.166888
4892 1808 0.166888
7506 1808 0.166888
7971 1808 0.166888
7976 1808 0.166888
99 1817 0.166888
71 1818 0.166888
296 1818 0.166888
675 1818 0.283515
1355 1818 0.166888
1603 1818 0.166888
1616 1818 0.166888
2032 1818 0.166888
2144 1818 0.166888
3205 1818 0.911002
4376 1818 0.166888
7692 1818 0.567433
7939 1818 0.166888
9807 1818 0.911002
7306 1824 0.911002
7656 1824 0.911002
7658 1824 0.166888
7659 1824 0.166888
7663 1824 0.166888
9458 1824 0.166888
3298 1825 0.166888
7976 1825 0.166888
274 1831 0.283515
2057 1832 0.166888
9183 1833 0.166888
14 1834 0.166888
261 1834 0.166888
1634 1834 0.166888
2047 1834 0.166888
2906 1834 0.166888
4299 1834 0.166888
4302 1834 0.166888
4304 1834 0.166888
4536 1834 0.166888
5295 1834 0.166888
5818 1834 0.166888
5844 1834 0.166888
6523 1834 0.166888
7329 1834 0.166888
7499 1834 0.166888
7581 1834 0.166888
7667 1834 0.166888
7909 1834 0.166888
7971 1834 0.166888
7976 1834 0.166888
8057 1834 0.166888
8641 1834 0.166888
9041 1834 0.166888
9568 1834 0.166888
9807 1834 0.166888
14 1837 0.166888
243 1837 0.166888
334 1837 0.166888
335 1837 0.166888
347 1837 0.166888
350 1837 0.166888
391 1837 0.166888
586 1837 0.166888
622 1837 0.283515
684 1837 0.166888
1204 1837 0.166888
1339 1837 0.166888
1340 1837 0.166888
1352 1837 0.166888
1489 1837 0.166888
1737 1837 0.166888
1784 1837 0.166888
1792 1837 0.166888
1838 1837 0.166888
1875 1837 0.166888
1889 1837 0.166888
1898 1837 0.166888
1899 1837 0.166888
1900 1837 0.166888
2026 1837 0.166888
2057 1837 0.166888
2143 1837 0.166888
2199 1837 0.166888
2217 1837 0.166888
2390 1837 0.166888
2517 1837 0.567433
2745 1837 0.166888
2784 1837 0.166888
2820 1837 0.166888
2851 1837 0.166888
2853 1837 0.166888
2947 1837 0.166888
3320 1837 0.166888
3500 1837 0.567433
3539 1837 0.166888
3540 1837 0.567433
3548 1837 0.166888
3567 1837 0.166888
3583 1837 0.166888
3584 1837 0.166888
3588 1837 0.166888
3598 1837 0.166888
3624 1837 0.166888
3859 1837 0.166888
3860 1837 0.166888
3885 1837 0.166888
3887 1837 0.166888
3892 1837 0.166888
3936 1837 0.166888
4050 1837 0.166888
4265 1837 0.567433
4266 1837 0.166888
4359 1837 0.166888
4409 1837 0.166888
4413 1837 0.166888
4460 1837 0.166888
4545 1837 0.166888
4594 1837 0.166888
4595 1837 0.166888
4602 1837 0.166888
4660 1837 0.166888
4684 1837 0.166888
4715 1837 0.166888
4724 1837 0.166888
4773 1837 0.166888
4981 1837 0.166888
4994 1837 0.166888
5461 1837 0.166888
5607 1837 0.166888
5851 1837 0.166888
6044 1837 0.567433
6141 1837 0.166888
6318 1837 0.166888
6458 1837 0.166888
6641 1837 0.166888
6655 1837 0.166888
6713 1837 0.166888
6728 1837 0.982533
6781 1837 0.166888
6819 1837 0.166888
6953 1837 0.166888
7086 1837 0.166888
7408 1837 0.166888
7449 1837 0.166888
7490 1837 0.895726
7492 1837 0.567433
7494 1837 0.567433
7495 1837 0.567433
7496 1837 0.166888
7527 1837 0.166888
7561 1837 0.166888
7568 1837 0.166888
7594 1837 0.166888
7595 1837 0.166888
7597 1837 0.166888
7598 1837 0.166888
7599 1837 0.166888
7601 1837 0.166888
7621 1837 0.166888
7641 1837 0.166888
7646 1837 0.166888
7657 1837 0.166888
7746 1837 0.999586
7797 1837 0.166888
7858 1837 0.166888
7900 1837 0.166888
7970 1837 0.166888
8013 1837 0.166888
8015 1837 0.166888
8016 1837 0.166888
8058 1837 0.166888
8226 1837 0.166888
8379 1837 0.166888
8500 1837 0.166888
9001 1837 0.166888
9007 1837 0.166888
9019 1837 0.166888
9028 1837 0.166888
9034 1837 0.166888
9177 1837 0.567433
9231 1837 0.166888
9501 1837 0.166888
9553 1837 0.166888
9809 1837 0.166888
9878 1837 0.567433
1837 1838 0.166888
4242 1838 0.166888
4266 1838 0.911002
617 1842 0.166888
944 1842 0.166888
1640 1842 0.166888
4131 1842 0.166888
4771 1842 0.166888
7971 1842 0.166888
7976 1842 0.166888
9339 1842 0.166888
617 1843 0.121597
1153 1843 0.911002
2089 1843 0.911002
4771 1843 0.166888
7440 1843 0.166888
7971 1843 0.385159
1615 1845 0.283515
5453 1845 0.099116
5962 1845 0.166888
6756 1845 0.166888
7381 1845 0.099116
7442 1845 0.166888
7624 1845 0.166888
201 1846 0.385159
2909 1846 0.385159
4333 1846 0.385159
4702 1846 0.385159
4860 1846 0.385159
9786 1846 0.385159
219 1847 0.166888
1763 1847 0.385159
2080 1847 0.121597
4623 1847 0.121597
7275 1847 0.166888
7782 1847 0.121597
9540 1847 0.166888
8338 1849 0.166888
1860 1855 0.166888
3205 1855 0.166888
3207 1855 0.166888
5320 1855 0.166888
6581 1855 0.166888
35 1856 0.166888
1880 1856 0.166888
2440 1856 0.567433
2560 1856 0.166888
2929 1856 0.166888
3205 1856 0.166888
3248 1856 0.166888
3824 1856 0.166888
5320 1856 0.166888
6415 1856 0.166888
6676 1856 0.567433
6921 1856 0.166888
7017 1856 0.166888
7019 1856 0.166888
7164 1856 0.166888
7910 1856 0.166888
8386 1856 0.385159
9281 1856 0.166888
9665 1856 0.166888
9668 1856 0.567433
1730 1858 0.166888
2578 1858 0.166888
6676 1858 0.166888
6921 1858 0.166888
9807 1859 0.166888
1218 1860 0.166888
1855 1860 0.166888
3205 1860 0.166888
6952 1860 0.283515
333 1862 0.166888
7363 1862 0.166888
7514 1862 0.166888
261 1864 0.166888
408 1864 0.166888
1218 1864 0.166888
1270 1864 0.166888
2592 1864 0.166888
3205 1864 0.166888
3872 1864 0.166888
3932 1864 0.895726
4249 1864 0.166888
4491 1864 0.166888
5386 1864 0.166888
5424 1864 0.166888
6116 1864 0.166888
6520 1864 0.166888
6529 1864 0.166888
7173 1864 0.166888
7494 1864 0.166888
7495 1864 0.166888
7909 1864 0.166888
9043 1864 0.166888
9168 1864 0.166888
9300 1864 0.567433
9906 1864 0.166888
330 1865 0.166888
3646 1865 0.166888
3674 1865 0.567433
4005 1865 0.283515
4333 1865 0.121597
7649 1865 0.121597
8189 1865 0.166888
9786 1865 0.121597
175 1867 0.166888
420 1867 0.166888
1467 1867 0.567433
1603 1867 0.166888
1616 1867 0.166888
1736 1867 0.567433
1784 1867 0.166888
2664 1867 0.166888
2927 1867 0.166888
3378 1867 0.567433
3616 1867 0.567433
3617 1867 0.166888
7164 1867 0.567433
7843 1867 0.166888
8046 1867 0.166888
9414 1867 0.895726
9938 1867 0.166888
113 1870 0.099116
485 1870 0.911002
1680 1870 0.166888
1736 1870 0.166888
1871 1870 0.166888
1946 1870 0.166888
3205 1870 0.166888
3206 1870 0.911002
3491 1870 0.999999
3817 1870 0.166888
3943 1870 0.911002
4524 1870 0.166888
4832 1870 0.999708
5386 1870 0.567433
6415 1870 0.911002
6755 1870 0.911002
7173 1870 0.911002
7400 1870 0.166888
1343 1871 0.166888
1588 1871 0.166888
1591 1871 0.567433
1592 1871 0.166888
1736 1871 0.166888
1870 1871 0.166888
3491 1871 0.982533
4524 1871 0.166888
7392 1871 0.166888
7494 1871 0.166888
7549 1871 0.166888
7655 1871 0.166888
9758 1871 0.166888
1877 1872 0.567433
19 1875 0.166888
177 1875 0.166888
185 1875 0.166888
258 1875 0.166888
408 1875 0.166888
1202 1875 0.166888
1702 1875 0.166888
1837 1875 0.166888
1889 1875 0.166888
1890 1875 0.166888
1942 1875 0.166888
2212 1875 0.166888
2217 1875 0.166888
2553 1875 0.567433
2807 1875 0.166888
3207 1875 0.166888
3306 1875 0.895726
3307 1875 0.567433
3546 1875 0.166888
3548 1875 0.911002
3612 1875 1.000000
3646 1875 0.911002
3647 1875 0.166888
3654 1875 0.166888
3797 1875 0.166888
3852 1875 0.999999
3855 1875 0.911002
3881 1875 0.166888
3891 1875 0.166888
3892 1875 0.895726
3911 1875 0.166888
4067 1875 0.166888
4368 1875 0.166888
4377 1875 0.166888
4419 1875 0.166888
4491 1875 0.166888
4504 1875 0.911002
4753 1875 0.166888
5091 1875 0.166888
5267 1875 1.000000
5326 1875 0.166888
5386 1875 0.166888
5448 1875 0.166888
5787 1875 0.567433
6084 1875 0.166888
6093 1875 0.166888
6107 1875 0.166888
6378 1875 0.895726
6503 1875 0.911002
6518 1875 0.166888
6635 1875 0.166888
6649 1875 0.911002
7083 1875 0.166888
7274 1875 0.166888
7456 1875 0.567433
7490 1875 0.166888
7794 1875 1.000000
7976 1875 0.166888
8090 1875 0.166888
8423 1875 0.999994
8571 1875 0.166888
8697 1875 0.166888
9063 1875 0.911002
9509 1875 0.166888
9681 1875 0.166888
9906 1875 0.166888
3325 1876 0.166888
3328 1876 0.982533
3330 1876 0.166888
4230 1876 0.166888
6313 1876 0.911002
6837 1876 0.166888
7746 1876 0.911002
7960 1876 0.166888
9298 1876 0.911002
1872 1877 0.567433
3328 1877 0.166888
925 1879 0.166888
1248 1879 0.166888
2927 1879 0.166888
3325 1879 0.166888
5518 1879 0.166888
7746 1879 0.166888
1284 1880 0.166888
1856 1880 0.166888
3536 1880 0.166888
6116 1880 0.166888
7962 1880 0.166888
201 1882 0.121597
584 1882 0.385159
622 1882 0.099116
1291 1882 0.166888
3641 1882 0.099116
3852 1882 0.121597
4916 1882 0.283515
5008 1882 0.121597
5954 1882 0.385159
6106 1882 0.121597
7696 1882 0.283515
7746 1882 0.283515
7988 1882 0.121597
8654 1882 0.283515
9923 1882 0.283515
626 1884 0.166888
3639 1884 0.166888
3646 1884 0.166888
4368 1884 0.166888
4333 1887 0.385159
112 1889 0.166888
188 1889 0.166888
198 1889 0.166888
335 1889 0.166888
485 1889 0.166888
577 1889 0.166888
626 1889 0.166888
760 1889 0.166888
835 1889 0.166888
1204 1889 0.166888
1258 1889 0.166888
1296 1889 0.166888
1523 1889 0.166888
1701 1889 0.166888
1736 1889 0.166888
1837 1889 0.166888
1875 1889 0.166888
1890 1889 0.166888
1891 1889 0.166888
2057 1889 0.166888
2199 1889 0.166888
2212 1889 0.166888
2217 1889 0.166888
2448 1889 0.166888
2698 1889 0.166888
2947 1889 0.166888
3196 1889 0.166888
3205 1889 0.166888
3328 1889 0.166888
3489 1889 0.166888
3553 1889 0.166888
3622 1889 0.166888
3623 1889 0.166888
3646 1889 0.166888
3647 1889 0.166888
3758 1889 0.166888
3892 1889 0.166888
3936 1889 0.166888
3937 1889 0.166888
3938 1889 0.166888
4265 1889 0.166888
4266 1889 0.166888
4460 1889 0.166888
4550 1889 0.166888
4673 1889 0.166888
5386 1889 0.166888
5569 1889 0.166888
5595 1889 0.166888
5596 1889 0.166888
5785 1889 0.166888
5949 1889 0.166888
5962 1889 0.166888
6116 1889 0.567433
6313 1889 0.166888
6381 1889 0.166888
6503 1889 0.166888
6520 1889 0.166888
6671 1889 0.166888
6683 1889 0.166888
6713 1889 0.567433
6728 1889 0.166888
6754 1889 0.166888
6789 1889 0.166888
6879 1889 0.997293
6882 1889 0.982533
6918 1889 0.166888
6945 1889 0.166888
7090 1889 0.166888
7114 1889 0.166888
7173 1889 0.166888
7332 1889 0.166888
7334 1889 0.166888
7351 1889 0.166888
7400 1889 0.166888
7448 1889 0.166888
7494 1889 0.166888
7508 1889 0.166888
7563 1889 0.166888
7572 1889 0.166888
7585 1889 0.166888
7604 1889 0.166888
7621 1889 0.166888
7645 1889 0.166888
7678 1889 0.166888
7679 1889 0.166888
7746 1889 0.166888
7767 1889 0.166888
7858 1889 0.166888
7956 1889 0.166888
7975 1889 0.166888
8013 1889 0.166888
8016 1889 0.166888
8041 1889 0.166888
8096 1889 0.166888
8304 1889 0.166888
8378 1889 0.166888
8399 1889 0.166888
8500 1889 0.166888
8501 1889 0.166888
8689 1889 0.166888
8737 1889 0.567433
8975 1889 0.166888
9034 1889 0.567433
9051 1889 0.166888
9115 1889 0.166888
9145 1889 0.895726
9298 1889 0.166888
9313 1889 0.166888
9385 1889 0.166888
9553 1889 0.166888
9749 1889 0.166888
9765 1889 0.166888
9766 1889 0.166888
9803 1889 0.166888
9919 1889 0.166888
9965 1889 0.166888
9972 1889 0.166888
198 1890 0.166888
760 1890 0.166888
1701 1890 0.166888
1875 1890 0.166888
1889 1890 0.166888
2199 1890 0.166888
2448 1890 0.166888
2947 1890 0.166888
3196 1890 0.911002
3366 1890 0.166888
3489 1890 0.166888
3622 1890 0.166888
4265 1890 0.166888
4266 1890 0.166888
6133 1890 0.166888
7090 1890 0.166888
7351 1890 0.166888
7448 1890 0.166888
7494 1890 0.911002
7975 1890 0.166888
8016 1890 0.166888
8096 1890 0.166888
8304 1890 0.911002
8378 1890 0.911002
8399 1890 0.911002
8500 1890 0.567433
8737 1890 0.999708
8975 1890 0.166888
9034 1890 0.166888
9145 1890 0.166888
9749 1890 0.166888
9765 1890 0.166888
9766 1890 0.166888
818 1891 0.166888
1889 1891 0.166888
5949 1891 0.166888
6044 1891 0.166888
9034 1891 0.166888
2515 1894 0.911002
3309 1894 0.567433
5787 1894 0.166888
9786 1894 0.385159
201 1895 0.385159
1784 1895 0.385159
1896 1895 0.166888
2540 1895 0.385159
4333 1895 0.385159
4460 1895 0.385159
5954 1895 0.385159
9786 1895 0.385159
1895 1896 0.166888
9786 1896 0.385159
420 1897 0.166888
1204 1898 0.166888
1475 1898 0.166888
1837 1898 0.166888
1899 1898 0.911002
2440 1898 0.911002
2811 1898 0.911002
3260 1898 0.911002
3936 1898 0.166888
4266 1898 0.567433
4673 1898 0.166888
6116 1898 0.166888
6130 1898 0.567433
7416 1898 0.911002
7495 1898 0.166888
7496 1898 0.166888
7858 1898 0.911002
8435 1898 0.166888
8449 1898 0.166888
9001 1898 0.166888
9765 1898 0.166888
508 1899 0.911002
1204 1899 0.166888
1837 1899 0.166888
1898 1899 0.911002
2811 1899 0.911002
3260 1899 0.911002
3936 1899 0.166888
7334 1899 0.166888
7495 1899 0.166888
8979 1899 0.166888
9595 1899 0.911002
9765 1899 0.166888
1837 1900 0.166888
5962 1900 0.982533
6879 1900 0.982533
9177 1900 0.166888
9501 1900 0.166888
9509 1900 0.166888
3892 1903 0.166888
73 1909 0.609854
201 1909 0.385159
277 1909 0.609854
318 1909 0.609854
649 1909 0.609854
666 1909 0.609854
667 1909 0.609854
835 1909 0.385159
1195 1909 0.609854
1204 1909 0.166888
1397 1909 0.609854
1443 1909 0.609854
1543 1909 0.609854
1648 1909 0.166888
1657 1909 0.609854
1779 1909 0.609854
1784 1909 0.385159
1946 1909 0.166888
1954 1909 0.609854
2080 1909 0.121597
2104 1909 0.609854
2158 1909 0.609854
2492 1909 0.609854
2641 1909 0.609854
2713 1909 0.609854
2920 1909 0.166888
3229 1909 0.609854
3307 1909 0.121597
3852 1909 0.121597
3996 1909 0.609854
4009 1909 0.609854
4159 1909 0.121597
4504 1909 0.609854
4535 1909 0.609854
4567 1909 0.609854
4621 1909 0.609854
4630 1909 0.609854
4903 1909 0.166888
5008 1909 0.385159
5053 1909 0.609854
5446 1909 0.609854
5527 1909 0.166888
5558 1909 0.609854
5595 1909 0.166888
5954 1909 0.385159
6034 1909 0.166888
6341 1909 0.609854
6641 1909 0.609854
6775 1909 0.609854
6857 1909 0.609854
6892 1909 0.609854
6947 1909 0.609854
7200 1909 0.609854
7254 1909 0.609854
7348 1909 0.609854
7379 1909 0.166888
7396 1909 0.609854
7554 1909 0.166888
7606 1909 0.609854
7822 1909 0.609854
7978 1909 0.911002
8069 1909 0.166888
8083 1909 0.609854
8095 1909 0.609854
8257 1909 0.609854
8304 1909 0.166888
8379 1909 0.609854
8723 1909 0.385159
9570 1909 0.609854
9827 1909 0.609854
97 1910 0.166888
1911 1910 0.999708
97 1911 0.166888
351 1911 0.121597
1910 1911 0.999708
1935 1911 0.121597
3553 1911 0.121597
6905 1911 0.121597
7371 1911 0.121597
7591 1911 0.121597
9482 1915 0.567433
6578 1922 0.166888
626 1923 0.166888
1373 1923 0.166888
8511 1923 0.166888
8515 1923 0.166888
989 1926 0.166888
1291 1926 0.166888
1373 1926 0.166888
1930 1926 0.166888
8422 1926 0.166888
1929 1927 0.166888
1930 1927 0.166888
2903 1927 0.166888
3607 1927 0.166888
201 1928 0.385159
1929 1928 0.567433
1930 1928 0.895726
3639 1928 0.166888
4218 1928 0.166888
5359 1928 0.911002
8422 1928 0.911002
8504 1928 0.911002
9316 1928 0.166888
1927 1929 0.166888
1928 1929 0.567433
2903 1929 0.166888
4218 1929 0.166888
1926 1930 0.166888
1927 1930 0.166888
1928 1930 0.895726
2622 1930 0.166888
2903 1930 0.166888
4393 1930 0.099116
4933 1930 0.166888
5368 1930 0.166888
5411 1930 0.166888
5954 1930 0.099116
3107 1931 0.166888
3483 1931 0.567433
4933 1931 0.166888
5434 1931 0.166888
2030 1933 0.166888
2359 1933 0.166888
5434 1933 0.166888
1911 1935 0.121597
4182 1935 0.166888
5320 1935 0.166888
7371 1935 0.121597
7925 1935 0.283515
732 1937 0.283515
1220 1937 0.283515
3648 1937 0.911002
3650 1937 0.166888
3913 1937 0.283515
5711 1937 0.283515
4987 1938 0.099116
1875 1942 0.166888
1943 1942 0.999994
1945 1942 0.567433
2977 1942 0.911002
3797 1942 0.166888
7334 1942 0.166888
7337 1942 0.166888
7350 1942 0.166888
7440 1942 0.166888
1942 1943 0.999994
1945 1943 0.166888
3635 1943 0.999708
3651 1943 0.166888
7439 1943 0.166888
7440 1943 0.166888
7490 1943 0.166888
7769 1943 0.911002
1942 1945 0.567433
1943 1945 0.166888
35 1946 0.166888
192 1946 0.166888
1023 1946 0.166888
1591 1946 0.166888
1592 1946 0.166888
1736 1946 0.166888
1870 1946 0.166888
1909 1946 0.166888
2050 1946 0.166888
2290 1946 0.166888
2578 1946 0.895726
3205 1946 0.567433
3247 1946 0.166888
3308 1946 0.166888
3819 1946 0.166888
3909 1946 0.166888
3911 1946 0.166888
3931 1946 0.166888
3932 1946 0.166888
3933 1946 0.166888
4148 1946 0.166888
4249 1946 0.166888
4332 1946 0.166888
4367 1946 0.166888
5267 1946 0.166888
5386 1946 0.166888
6044 1946 0.166888
6415 1946 0.166888
6520 1946 0.567433
6529 1946 0.166888
6532 1946 0.895726
6581 1946 0.166888
6676 1946 0.166888
7173 1946 0.166888
7275 1946 0.166888
7370 1946 0.895726
7492 1946 0.166888
7657 1946 0.567433
7701 1946 0.166888
7909 1946 0.166888
8823 1946 0.166888
9759 1946 0.166888
9893 1946 0.166888
4321 1947 0.166888
1299 1952 0.166888
1604 1952 0.166888
1648 1952 0.166888
1697 1952 0.166888
2031 1952 0.166888
2359 1952 0.166888
3652 1952 0.166888
3781 1952 0.166888
4460 1952 0.121597
4692 1952 0.895726
4720 1952 0.166888
8390 1952 0.166888
159 1953 0.099116
1909 1954 0.609854
6011 1955 0.166888
201 1958 0.385159
622 1958 0.099116
1299 1964 0.166888
1499 1964 0.166888
3652 1964 0.166888
4235 1964 0.166888
8390 1964 0.166888
8422 1964 0.166888
1648 1972 0.166888
3910 1972 0.911002
4633 1972 0.166888
6649 1972 0.166888
7688 1972 0.166888
3641 1973 0.283515
9074 1973 0.911002
9701 1973 0.609854
9730 1973 0.283515
1984 1975 0.999708
4249 1975 0.166888
9838 1975 0.567433
3205 1978 0.166888
4249 1978 0.567433
6520 1978 0.166888
6529 1978 0.166888
4022 1980 0.166888
4249 1980 0.166888
5009 1980 0.567433
5424 1980 0.166888
9646 1980 0.166888
1218 1984 0.166888
1975 1984 0.999708
2945 1984 0.911002
3608 1984 0.911002
3620 1984 0.166888
9637 1986 0.166888
1241 1987 0.166888
2080 1987 0.121597
2191 1987 0.385159
4159 1987 0.121597
7146 1987 0.385159
7988 1987 0.121597
8723 1987 0.121597
9117 1987 0.121597
1763 1991 0.385159
4325 1992 0.166888
2578 1994 0.166888
2945 1994 0.911002
4157 1994 0.911002
4249 1994 0.166888
5009 1994 0.567433
5386 1994 0.166888
7053 1994 0.166888
7173 1994 0.999708
732 1996 0.099116
3608 1996 0.911002
3873 1996 0.166888
4244 1996 0.166888
4249 1996 0.166888
6116 1996 0.166888
6520 1996 0.911002
7053 1996 0.166888
3608 2003 0.166888
6224 2007 0.567433
8006 2007 0.166888
7656 2008 0.166888
2286 2014 0.283515
3476 2014 0.283515
8142 2014 0.283515
2048 2016 0.911002
1439 2023 0.567433
1444 2023 0.166888
2024 2023 0.166888
5504 2023 0.166888
2023 2024 0.166888
5569 2024 0.166888
121 2026 0.911002
1720 2026 1.000000
1837 2026 0.166888
3555 2026 0.911002
3624 2026 0.911002
4159 2026 0.099116
6565 2026 0.166888
7913 2026 0.609854
7954 2026 0.567433
1933 2030 0.166888
2031 2030 0.166888
3620 2030 0.166888
3896 2030 0.166888
3911 2030 0.166888
4692 2030 0.166888
4933 2030 0.567433
5411 2030 0.567433
5434 2030 0.567433
7671 2030 0.166888
8130 2030 0.166888
1952 2031 0.166888
2030 2031 0.166888
4692 2031 0.166888
4933 2031 0.567433
8422 2031 0.166888
1818 2032 0.166888
2731 2032 0.166888
9986 2032 0.166888
2048 2038 0.166888
2050 2038 0.166888
2048 2039 0.166888
2050 2039 0.166888
2048 2042 0.166888
2050 2042 0.166888
2447 2045 0.166888
1834 2047 0.166888
5380 2047 0.166888
5427 2047 0.166888
7667 2047 0.166888
9041 2047 0.166888
218 2048 0.166888
533 2048 0.567433
1204 2048 0.166888
2016 2048 0.911002
2038 2048 0.166888
2039 2048 0.166888
2042 2048 0.166888
2371 2048 0.166888
3205 2048 0.911002
4049 2048 0.166888
4432 2048 0.166888
4603 2048 0.166888
5386 2048 0.166888
5387 2048 0.166888
6879 2048 0.166888
7163 2048 0.166888
7173 2048 0.911002
7252 2048 0.166888
7400 2048 0.166888
8756 2048 0.166888
9155 2048 0.166888
9677 2048 0.385159
209 2050 0.166888
1946 2050 0.166888
2038 2050 0.166888
2039 2050 0.166888
2042 2050 0.166888
3899 2050 0.166888
8028 2050 0.166888
9155 2050 0.166888
3913 2054 0.385159
4349 2054 0.911002
5954 2054 0.385159
9786 2054 0.385159
3308 2055 0.166888
7858 2055 0.911002
2057 2056 0.166888
3784 2056 0.166888
4333 2056 0.385159
4540 2056 0.166888
5954 2056 0.385159
6768 2056 0.166888
9786 2056 0.385159
1204 2057 0.166888
1352 2057 0.166888
1832 2057 0.166888
1837 2057 0.166888
1889 2057 0.166888
2056 2057 0.166888
2058 2057 0.166888
2116 2057 0.166888
2212 2057 0.166888
3035 2057 0.166888
3767 2057 0.166888
3892 2057 0.166888
3897 2057 0.166888
3909 2057 0.166888
3914 2057 0.166888
5112 2057 0.166888
5329 2057 0.166888
6210 2057 0.166888
7089 2057 0.166888
7549 2057 0.166888
8013 2057 0.166888
8511 2057 0.166888
9132 2057 0.166888
9595 2057 0.166888
714 2058 0.609854
1340 2058 0.911002
1712 2058 0.609854
2057 2058 0.166888
4136 2058 0.609854
5213 2058 0.609854
5568 2058 0.609854
6116 2058 0.166888
6349 2058 0.609854
6756 2058 0.166888
7782 2058 0.609854
7997 2058 0.166888
8134 2058 0.609854
8189 2058 0.609854
9965 2058 0.166888
7499 2060 0.166888
9865 2060 0.166888
3652 2061 0.166888
4127 2061 0.911002
2662 2062 0.999955
1576 2064 0.911002
2100 2064 0.911002
2553 2064 0.166888
5867 2064 0.999963
5886 2064 0.999963
7657 2064 0.911002
7970 2064 0.911002
381 2065 0.911002
2588 2065 0.099116
3910 2065 0.166888
4160 2065 0.099116
4266 2065 0.166888
5386 2065 0.166888
5682 2065 0.166888
6503 2065 0.911002
6649 2065 0.985301
6657 2065 0.166888
6678 2065 0.166888
7772 2065 0.166888
9445 2065 0.166888
9764 2065 0.911002
2593 2071 0.166888
2992 2071 0.166888
9738 2071 0.166888
9979 2071 0.166888
201 2073 0.385159
2074 2073 0.166888
485 2074 0.166888
826 2074 0.166888
835 2074 0.121597
1136 2074 0.166888
2073 2074 0.166888
2122 2074 0.166888
2403 2074 0.166888
3852 2074 0.121597
3934 2074 0.166888
3942 2074 0.385159
3963 2074 0.166888
4545 2074 0.385159
5860 2074 0.121597
7574 2074 0.166888
9695 2074 0.121597
5446 2076 0.609854
9047 2076 0.166888
9114 2076 0.166888
9322 2076 0.911002
4266 2077 0.911002
9843 2077 0.099116
838 2078 0.121597
3913 2078 0.385159
4036 2078 0.385159
4333 2078 0.385159
5954 2078 0.385159
7900 2078 0.121597
9561 2078 0.121597
2909 2079 0.385159
106 2080 0.121597
330 2080 0.121597
584 2080 0.121597
600 2080 0.121597
675 2080 0.283515
842 2080 0.978868
1522 2080 0.121597
1847 2080 0.121597
1909 2080 0.121597
1987 2080 0.121597
2406 2080 0.121597
2925 2080 0.121597
3347 2080 0.121597
3558 2080 0.121597
3852 2080 0.121597
4831 2080 0.121597
4903 2080 0.166888
5693 2080 0.121597
5798 2080 0.121597
7413 2080 0.385159
7464 2080 0.121597
7465 2080 0.121597
7881 2080 0.121597
7925 2080 0.283515
8989 2080 0.121597
9114 2080 0.121597
9198 2080 0.166888
9533 2080 0.475480
6265 2081 0.121597
1588 2082 0.166888
1591 2082 0.166888
1592 2082 0.166888
5442 2082 0.099116
7844 2082 0.283515
8823 2082 0.166888
9116 2083 0.895726
9483 2083 0.166888
1591 2088 0.166888
1592 2088 0.166888
2144 2088 0.567433
2332 2088 0.166888
6821 2088 0.166888
379 2089 0.166888
1843 2089 0.911002
8133 2089 0.283515
256 2090 0.166888
8697 2090 0.166888
2482 2093 0.385159
4545 2093 0.385159
5546 2093 0.385159
9175 2093 0.385159
6345 2098 0.166888
231 2099 0.166888
7607 2099 0.567433
7971 2099 0.911002
2064 2100 0.911002
3260 2100 0.911002
3888 2100 0.911002
5359 2100 0.911002
6507 2100 0.166888
677 2103 0.166888
3582 2103 0.166888
3591 2103 0.166888
6159 2103 0.166888
9204 2103 0.166888
9852 2103 0.166888
9923 2103 0.166888
1909 2104 0.609854
4415 2107 0.609854
7853 2107 0.166888
7860 2107 0.166888
842 2108 0.609854
1677 2110 0.609854
1678 2110 0.609854
6469 2110 0.609854
979 2112 0.895726
2845 2112 0.166888
4369 2112 0.166888
6621 2112 0.166888
6629 2112 0.166888
7975 2112 0.166888
8991 2112 0.166888
2664 2113 0.609854
8116 2113 0.609854
3641 2114 0.166888
5380 2114 0.166888
2057 2116 0.166888
8558 2116 0.166888
8697 2116 0.166888
8919 2116 0.166888
5518 2120 0.166888
8834 2120 0.567433
1132 2122 0.166888
2074 2122 0.166888
9519 2122 0.166888
1768 2128 0.166888
1770 2128 0.166888
3561 2128 0.166888
9786 2128 0.385159
1077 2129 0.911002
1079 2129 0.166888
1086 2129 0.166888
1090 2129 0.166888
1092 2129 0.166888
1094 2129 0.166888
4488 2129 0.166888
6659 2129 0.166888
7719 2129 0.166888
201 2130 0.385159
1507 2130 0.166888
2909 2130 0.385159
3515 2130 0.385159
3604 2130 0.895726
4333 2130 0.385159
9786 2130 0.385159
1205 2134 0.166888
3332 2134 0.166888
4685 2134 0.166888
7956 2134 0.609854
7970 2134 0.166888
33 2135 0.166888
261 2135 0.166888
350 2135 0.166888
675 2135 0.721545
1475 2135 0.166888
2498 2135 0.166888
3623 2135 1.000000
4753 2135 0.166888
6034 2135 0.166888
6037 2135 0.166888
6044 2135 0.166888
6093 2135 0.166888
7690 2135 0.166888
7746 2135 0.166888
7858 2135 0.166888
7925 2135 0.099116
201 2136 0.385159
688 2136 0.283515
732 2136 0.283515
1220 2136 0.283515
2837 2136 0.099116
5711 2136 0.283515
6952 2136 0.099116
14 2139 0.911002
795 2139 0.166888
835 2139 0.121597
2853 2139 0.166888
3400 2139 0.121597
6348 2139 0.121597
6908 2139 0.385159
6951 2139 0.121597
7815 2139 0.166888
8470 2139 0.121597
8652 2139 0.121597
8976 2139 0.166888
9177 2139 0.166888
549 2142 0.166888
3874 2142 0.999955
7449 2142 0.166888
1837 2143 0.166888
3465 2143 0.166888
3784 2143 0.166888
4265 2143 0.166888
4266 2143 0.166888
4715 2143 0.166888
4718 2143 0.166888
6671 2143 0.166888
6696 2143 0.166888
7918 2143 0.567433
8421 2143 0.166888
9766 2143 0.567433
298 2144 0.166888
1592 2144 0.166888
1616 2144 0.166888
1818 2144 0.166888
2088 2144 0.567433
6472 2144 0.166888
9193 2144 0.166888
628 2146 0.587320
6655 2146 0.911002
6756 2146 0.166888
7610 2146 0.166888
7746 2146 0.283515
8920 2146 0.283515
9172 2146 0.911002
7585 2147 0.166888
658 2150 0.166888
6743 2150 0.166888
104 2151 0.099116
823 2151 0.099116
1712 2151 1.000000
2664 2151 0.099116
3507 2151 0.099116
9167 2151 0.099116
3536 2152 0.166888
3545 2153 0.166888
7505 2153 0.166888
8992 2155 0.609854
8242 2156 0.609854
9701 2156 0.609854
6952 2157 0.609854
721 2158 0.609854
736 2158 0.609854
1746 2158 0.609854
1909 2158 0.609854
3025 2158 0.609854
3937 2158 0.609854
6600 2158 0.609854
6753 2158 0.609854
7593 2158 0.609854
8165 2158 0.609854
8448 2158 0.609854
8510 2158 0.609854
8779 2158 0.609854
9834 2158 0.609854
4545 2160 0.385159
6933 2160 0.283515
4266 2162 0.166888
3913 2165 0.099116
5954 2165 0.385159
5427 2166 0.166888
5652 2169 0.166888
6131 2169 0.166888
6138 2169 0.166888
4333 2170 0.385159
9786 2170 0.385159
5833 2171 0.121597
7971 2171 0.166888
8723 2171 0.166888
3464 2172 0.166888
3465 2172 0.166888
3784 2172 0.166888
5607 2172 0.166888
6671 2172 0.166888
6686 2172 0.166888
7408 2172 0.166888
9473 2172 0.166888
9499 2172 0.166888
9765 2172 0.166888
9766 2172 0.166888
1626 2174 0.911002
2432 2174 0.166888
5571 2174 0.911002
6259 2174 0.166888
9884 2174 0.609854
3795 2175 0.911002
4714 2176 0.166888
8053 2176 0.121597
9560 2176 0.475480
584 2177 0.121597
4333 2177 0.121597
4545 2177 0.121597
5954 2177 0.121597
6343 2177 0.166888
7376 2177 0.121597
7971 2177 0.804006
8599 2177 0.385159
9604 2177 0.385159
9625 2177 0.121597
9786 2177 0.385159
3914 2178 0.166888
7924 2178 0.567433
9139 2178 0.166888
1583 2184 0.166888
3913 2184 0.283515
5601 2184 0.283515
7591 2184 0.911002
7592 2184 0.609854
7913 2187 0.609854
729 2188 0.121597
793 2188 0.166888
3852 2188 0.385159
3942 2188 0.385159
4545 2188 0.385159
5860 2188 0.121597
6124 2188 0.121597
9175 2188 0.385159
500 2190 0.121597
729 2190 0.385159
835 2190 0.121597
2482 2190 0.121597
3942 2190 0.385159
72 2191 0.385159
99 2191 0.385159
231 2191 0.385159
319 2191 0.385159
361 2191 0.385159
428 2191 0.385159
484 2191 0.385159
652 2191 0.385159
656 2191 0.385159
737 2191 0.385159
1574 2191 0.385159
1696 2191 0.385159
1987 2191 0.385159
2204 2191 0.385159
2964 2191 0.385159
3104 2191 0.385159
3105 2191 0.385159
3308 2191 0.166888
3399 2191 0.385159
3436 2191 0.385159
3623 2191 0.385159
3855 2191 0.385159
4015 2191 0.385159
4114 2191 0.385159
4507 2191 0.385159
4903 2191 0.385159
5177 2191 0.385159
5277 2191 0.385159
5320 2191 0.385159
5498 2191 0.385159
5502 2191 0.385159
5504 2191 0.385159
5799 2191 0.385159
5895 2191 0.385159
5938 2191 0.385159
6116 2191 0.385159
6181 2191 0.385159
6233 2191 0.385159
6234 2191 0.385159
6298 2191 0.385159
6319 2191 0.385159
6365 2191 0.385159
6659 2191 0.385159
6668 2191 0.166888
6873 2191 0.385159
6890 2191 0.385159
6911 2191 0.385159
6951 2191 0.385159
7086 2191 0.385159
7377 2191 0.385159
7394 2191 0.385159
7398 2191 0.385159
7580 2191 0.385159
7628 2191 0.385159
7833 2191 0.385159
7868 2191 0.385159
8399 2191 0.385159
9050 2191 0.385159
9448 2191 0.385159
9519 2191 0.385159
9918 2191 0.385159
4545 2193 0.385159
1603 2194 0.166888
3805 2194 0.166888
9042 2194 0.166888
4683 2197 0.166888
1648 2198 0.166888
1204 2199 0.166888
1248 2199 0.166888
1837 2199 0.166888
1889 2199 0.166888
1890 2199 0.166888
2588 2199 0.166888
3260 2199 0.166888
3622 2199 0.166888
4265 2199 0.166888
4266 2199 0.166888
4771 2199 0.166888
6107 2199 0.166888
6671 2199 0.166888
6918 2199 0.166888
7034 2199 0.166888
7678 2199 0.166888
7679 2199 0.166888
7742 2199 0.166888
7918 2199 0.166888
7968 2199 0.166888
9749 2199 0.166888
9809 2199 0.166888
980 2200 0.166888
5198 2200 0.609854
999 2202 0.567433
2487 2202 0.166888
3040 2202 0.166888
3760 2202 0.567433
3963 2202 0.166888
3990 2202 0.911002
4220 2202 0.166888
4255 2202 0.166888
5060 2202 0.609854
5641 2202 0.166888
6927 2202 0.567433
7399 2202 0.166888
9405 2202 0.895726
9810 2202 0.999708
2191 2204 0.385159
4036 2204 0.385159
5241 2204 0.385159
9175 2204 0.121597
1676 2207 0.166888
7471 2207 0.166888
8069 2207 0.166888
4545 2210 0.166888
6532 2210 0.166888
7971 2210 0.385159
1204 2212 0.166888
1352 2212 0.166888
1679 2212 0.166888
1875 2212 0.166888
1889 2212 0.166888
2057 2212 0.166888
2390 2212 0.166888
3307 2212 0.166888
3553 2212 0.166888
3575 2212 0.166888
3892 2212 0.166888
4266 2212 0.166888
5478 2212 0.166888
7976 2212 0.166888
847 2214 0.121597
4675 2214 0.609854
5203 2214 0.911002
6626 2214 0.166888
8903 2214 0.911002
6629 2215 0.567433
7195 2216 0.166888
7201 2216 0.166888
1837 2217 0.166888
1875 2217 0.166888
1889 2217 0.166888
2390 2217 0.166888
3797 2217 0.166888
4265 2217 0.166888
4266 2217 0.166888
7156 2217 0.166888
7976 2217 0.166888
6415 2219 0.166888
177 2220 0.099116
500 2221 0.166888
794 2221 0.166888
1588 2221 0.166888
1591 2221 0.166888
1592 2221 0.166888
1713 2221 0.283515
4131 2221 0.166888
7388 2221 0.166888
9339 2221 0.166888
6095 2223 0.609854
1660 2225 0.385159
4333 2225 0.385159
7413 2225 0.385159
7649 2225 0.121597
9786 2225 0.385159
1509 2231 0.166888
3178 2231 0.166888
4745 2231 0.166888
6045 2231 0.166888
6967 2231 0.166888
7019 2231 0.166888
7738 2231 0.166888
8912 2231 0.166888
3881 2232 0.166888
6148 2232 0.166888
7567 2232 0.166888
9132 2232 0.166888
9172 2232 0.166888
624 2235 0.166888
5860 2235 0.385159
6265 2235 0.121597
6279 2235 0.121597
6915 2235 0.166888
7941 2235 0.166888
9784 2235 0.166888
2426 2237 0.166888
584 2239 0.385159
617 2242 0.475480
993 2242 0.166888
2514 2242 0.166888
6279 2242 0.121597
7971 2242 0.996714
7975 2242 0.166888
7976 2242 0.855829
5546 2243 0.385159
6001 2243 0.385159
7976 2243 0.385159
625 2246 0.121597
5648 2246 0.166888
6378 2246 0.166888
6903 2246 0.166888
7392 2246 0.166888
9041 2246 0.166888
98 2247 0.166888
4549 2247 0.166888
6756 2247 0.166888
9463 2247 0.166888
9465 2247 0.166888
9879 2248 0.099116
6352 2251 0.166888
8013 2251 0.283515
238 2252 0.166888
2596 2252 0.166888
3258 2252 0.166888
6067 2252 0.166888
7702 2252 0.166888
9668 2252 0.166888
521 2254 0.911002
4637 2254 0.911002
6930 2254 0.166888
20 2255 0.166888
1258 2255 0.166888
1499 2255 0.166888
1640 2255 0.166888
2263 2255 0.166888
3107 2255 0.166888
3227 2255 0.166888
3291 2255 0.166888
3294 2255 0.166888
3295 2255 0.166888
3892 2255 0.166888
3914 2255 0.166888
4075 2255 0.166888
4190 2255 0.166888
4266 2255 0.166888
4836 2255 0.166888
6210 2255 0.166888
6635 2255 0.166888
6652 2255 0.166888
6980 2255 0.166888
7083 2255 0.166888
7781 2255 0.166888
8127 2255 0.166888
8474 2255 0.166888
8794 2255 0.567433
9986 2255 0.166888
3078 2256 0.166888
2447 2257 0.166888
4005 2257 0.283515
4045 2257 0.166888
4368 2257 0.166888
4419 2257 0.166888
6131 2257 0.895726
6138 2257 0.895726
6141 2257 0.567433
6146 2257 0.567433
6415 2257 0.166888
6649 2257 0.567433
7083 2257 0.166888
7215 2257 0.166888
9681 2257 0.166888
999 2258 0.166888
2927 2258 0.166888
3760 2258 0.166888
3963 2258 0.567433
4255 2258 0.166888
5641 2258 0.166888
6903 2258 0.166888
7797 2258 0.166888
9218 2258 0.166888
9405 2258 0.166888
617 2259 0.121597
7971 2259 0.475480
835 2260 0.121597
2482 2260 0.121597
3852 2260 0.385159
4545 2260 0.121597
9695 2260 0.121597
9175 2261 0.385159
2255 2263 0.166888
3107 2263 0.166888
6004 2263 0.166888
6210 2263 0.166888
9786 2264 0.385159
9744 2265 0.121597
4670 2267 0.609854
6244 2269 0.121597
3612 2270 0.166888
6769 2270 0.166888
83 2271 0.166888
3873 2271 0.166888
4836 2271 0.166888
4905 2271 0.166888
6611 2271 0.567433
7083 2271 0.166888
7154 2271 0.567433
8518 2271 0.166888
9457 2271 0.166888
1456 2272 0.911002
1595 2272 0.166888
1626 2277 0.911002
2578 2277 0.166888
8997 2277 0.911002
6635 2279 0.911002
841 2280 0.836565
848 2280 0.641663
8461 2280 0.283515
1784 2281 0.121597
3515 2281 0.385159
3913 2281 0.385159
4036 2281 0.385159
4333 2281 0.385159
4860 2281 0.385159
5546 2281 0.385159
6097 2281 0.166888
6544 2281 0.895726
7156 2281 0.385159
7649 2281 0.385159
7915 2281 0.385159
8130 2281 0.166888
649 2284 0.609854
2588 2284 0.283515
8654 2284 0.283515
7329 2285 0.166888
9700 2285 0.166888
2014 2286 0.283515
4005 2286 0.911002
5296 2286 0.609854
9701 2286 0.609854
330 2288 0.166888
342 2288 0.609854
1352 2290 0.166888
1946 2290 0.166888
2578 2290 0.166888
3205 2290 0.166888
5337 2290 0.166888
5424 2290 0.166888
5564 2290 0.166888
6415 2290 0.166888
6529 2290 0.166888
7173 2290 0.166888
7490 2290 0.166888
7492 2290 0.166888
7919 2290 0.166888
7920 2290 0.166888
7969 2290 0.166888
9162 2290 0.166888
342 2291 0.609854
1580 2292 0.166888
1736 2292 0.166888
3307 2292 0.121597
5331 2292 0.911002
5860 2292 0.121597
6756 2292 0.911002
7908 2292 0.911002
4265 2293 0.166888
3205 2295 0.166888
3872 2295 0.166888
6520 2295 0.166888
6532 2295 0.166888
7163 2295 0.166888
7173 2295 1.000000
9061 2295 0.166888
958 2296 0.166888
5601 2296 0.121597
1409 2297 0.385159
7624 2297 0.567433
250 2302 0.283515
3077 2304 0.567433
4892 2304 0.166888
6034 2304 0.166888
6044 2304 0.166888
6116 2304 0.166888
6170 2304 0.166888
6755 2304 0.166888
6759 2304 0.166888
9591 2304 0.166888
729 2308 0.385159
3942 2308 0.385159
4545 2308 0.121597
5860 2308 0.385159
9932 2310 0.166888
202 2312 0.166888
4075 2315 0.166888
4121 2315 0.166888
6635 2315 0.567433
9986 2315 0.895726
1768 2316 0.166888
637 2317 0.609854
2403 2317 0.166888
3038 2317 0.609854
6652 2317 0.166888
8095 2317 0.609854
9315 2317 0.609854
9414 2317 0.609854
515 2319 0.166888
1315 2319 0.166888
1603 2319 0.166888
2928 2319 0.166888
3636 2319 0.166888
5139 2319 0.166888
6011 2319 0.166888
9932 2322 0.166888
1732 2323 0.166888
9695 2324 0.121597
9400 2328 0.099116
9784 2328 0.166888
3049 2330 0.166888
4673 2330 0.166888
4675 2330 0.911002
6188 2330 0.121597
7248 2330 0.166888
8787 2330 0.166888
9247 2330 0.911002
2088 2332 0.166888
595 2334 0.166888
3494 2334 0.166888
1588 2335 0.166888
1592 2335 0.166888
7849 2336 0.166888
223 2339 0.567433
3464 2339 0.166888
4537 2339 0.166888
6734 2339 0.166888
7128 2339 0.166888
8013 2339 0.166888
9923 2339 0.166888
7656 2340 0.911002
7658 2340 0.166888
7659 2340 0.166888
617 2343 0.121597
7971 2343 0.804006
7976 2343 0.475480
1240 2347 0.609854
3471 2348 0.283515
6368 2348 0.283515
2927 2349 0.911002
4159 2349 0.099116
6977 2349 0.166888
7156 2349 0.997727
7853 2349 0.166888
7860 2349 0.166888
8046 2349 0.166888
1661 2353 0.166888
187 2359 0.166888
307 2359 0.166888
769 2359 0.166888
1077 2359 0.166888
1079 2359 0.166888
1086 2359 0.166888
1090 2359 0.166888
1092 2359 0.166888
1094 2359 0.166888
1102 2359 0.166888
1104 2359 0.567433
1369 2359 0.166888
1499 2359 0.166888
1515 2359 0.166888
1933 2359 0.166888
1952 2359 0.166888
2686 2359 0.166888
3308 2359 0.166888
3483 2359 0.166888
3608 2359 0.166888
3765 2359 0.166888
3767 2359 0.166888
3805 2359 0.166888
3897 2359 0.166888
3899 2359 0.895726
3911 2359 0.166888
4158 2359 0.166888
4235 2359 0.166888
4317 2359 0.166888
4436 2359 0.166888
4720 2359 0.166888
4869 2359 0.166888
5397 2359 0.166888
5906 2359 0.166888
5963 2359 0.166888
7017 2359 0.166888
7020 2359 0.166888
7419 2359 0.166888
7660 2359 0.567433
7667 2359 0.567433
7671 2359 0.166888
7719 2359 0.166888
8918 2359 0.166888
5546 2360 0.385159
5963 2361 0.166888
7800 2362 0.166888
449 2365 0.166888
2578 2365 0.911002
5963 2365 0.911002
1700 2366 0.166888
2503 2366 0.166888
3071 2366 0.567433
3758 2366 0.166888
4075 2366 0.166888
5455 2366 0.166888
9758 2366 0.166888
201 2367 0.385159
617 2367 0.475480
7971 2367 0.475480
7976 2367 0.475480
9019 2368 0.166888
6315 2369 0.166888
6345 2369 0.166888
3081 2370 0.166888
4075 2370 0.166888
2048 2371 0.166888
3911 2371 0.166888
3914 2371 0.166888
6043 2371 0.166888
729 2373 0.385159
2482 2373 0.385159
3942 2373 0.121597
8599 2373 0.121597
2487 2377 0.166888
2560 2377 0.166888
3781 2377 0.166888
4965 2377 0.567433
6210 2377 0.166888
8567 2377 0.567433
7858 2378 0.609854
9978 2379 0.166888
729 2380 0.804006
2395 2380 0.999994
3612 2380 0.166888
4057 2380 0.166888
4084 2380 0.567433
7656 2380 0.911002
8386 2380 0.121597
1592 2381 0.166888
7363 2381 0.166888
7542 2381 0.166888
729 2382 0.385159
4036 2382 0.121597
4545 2382 0.385159
4952 2382 0.609854
6124 2382 0.385159
4036 2383 0.166888
3307 2385 0.166888
2867 2387 0.166888
2986 2387 0.166888
5774 2387 0.166888
6583 2389 0.609854
1837 2390 0.166888
2212 2390 0.166888
2217 2390 0.166888
2588 2390 0.609854
3625 2390 0.166888
7746 2390 0.911002
2778 2391 1.000000
1426 2392 0.911002
1640 2392 0.166888
1643 2392 0.911002
5389 2392 0.999955
729 2395 0.804006
2380 2395 0.999994
3612 2395 0.166888
4057 2395 0.166888
8386 2395 0.121597
2499 2397 0.609854
3911 2397 0.567433
3914 2397 0.911002
4673 2397 0.166888
6318 2397 0.099116
6728 2397 0.609854
6918 2397 0.911002
9215 2397 0.166888
2596 2398 0.609854
6958 2398 0.166888
7548 2398 0.166888
7281 2400 0.166888
1686 2401 0.166888
2596 2401 0.166888
6768 2401 0.911002
7970 2401 0.911002
8668 2401 0.166888
8734 2401 0.166888
407 2403 0.166888
714 2403 0.166888
1136 2403 0.166888
2074 2403 0.166888
2317 2403 0.166888
2465 2403 0.166888
4892 2403 0.166888
5331 2403 0.166888
6069 2403 0.166888
9552 2403 0.166888
4036 2404 0.385159
6123 2404 0.099116
9115 2404 0.385159
9923 2404 0.283515
584 2405 0.121597
1241 2405 0.166888
2406 2405 0.895726
4465 2405 0.099116
7562 2405 0.166888
8981 2405 0.385159
9169 2405 0.121597
9232 2405 0.121597
580 2406 0.166888
584 2406 0.121597
1679 2406 0.166888
2080 2406 0.121597
2405 2406 0.895726
3307 2406 0.121597
4036 2406 0.385159
5860 2406 0.121597
7976 2406 0.121597
8226 2406 0.166888
9169 2406 0.385159
9172 2406 0.121597
9232 2406 0.121597
9625 2406 0.121597
9786 2406 0.385159
4266 2407 0.911002
8046 2407 0.166888
3612 2408 0.166888
4075 2408 0.166888
6635 2408 0.166888
6636 2408 0.166888
4737 2410 0.166888
4738 2410 0.166888
604 2412 0.166888
5226 2414 0.099116
6728 2414 0.911002
5963 2416 0.166888
6014 2416 0.099116
6738 2416 0.166888
201 2417 0.385159
4036 2417 0.385159
5711 2417 0.283515
9115 2417 0.121597
7971 2418 0.385159
4249 2419 0.166888
149 2421 0.609854
6768 2422 0.166888
7773 2424 0.166888
8490 2424 0.166888
9105 2424 0.166888
196 2426 0.385159
2237 2426 0.166888
3102 2426 0.166888
4460 2426 0.385159
4745 2426 0.166888
6004 2426 0.166888
729 2429 0.121597
4545 2429 0.385159
136 2432 0.166888
584 2432 0.121597
2174 2432 0.166888
4898 2432 0.166888
5571 2432 0.166888
6259 2432 0.166888
5039 2435 0.099116
1648 2436 0.166888
9001 2436 0.166888
9007 2436 0.166888
617 2437 0.166888
1603 2437 0.166888
5867 2437 0.166888
5874 2437 0.567433
5881 2437 0.166888
8304 2437 0.166888
172 2438 0.166888
584 2438 0.121597
4289 2438 0.385159
5496 2438 0.166888
7971 2438 0.475480
1073 2439 0.895726
1203 2440 0.166888
1291 2440 0.166888
1517 2440 0.999963
1659 2440 0.911002
1792 2440 0.166888
1796 2440 0.166888
1856 2440 0.567433
1898 2440 0.911002
2450 2440 0.609854
2698 2440 0.166888
3936 2440 0.982533
3937 2440 0.999994
3938 2440 0.166888
4190 2440 0.166888
4266 2440 0.166888
4409 2440 0.911002
4598 2440 0.609854
4663 2440 0.166888
4673 2440 0.166888
5461 2440 0.609854
5962 2440 0.567433
6116 2440 0.895726
6313 2440 0.166888
6728 2440 0.911002
6773 2440 0.166888
6879 2440 0.567433
7346 2440 0.911002
7359 2440 0.166888
7360 2440 0.166888
7490 2440 0.166888
7554 2440 0.166888
7567 2440 0.166888
7585 2440 0.166888
7595 2440 0.166888
7865 2440 0.166888
7900 2440 0.166888
7956 2440 0.911002
9001 2440 0.166888
9007 2440 0.166888
9034 2440 0.166888
9264 2440 0.166888
9766 2440 0.166888
9183 2441 0.166888
729 2443 0.385159
2482 2443 0.121597
4545 2443 0.385159
5247 2443 0.166888
5860 2443 0.121597
6124 2443 0.121597
7101 2443 0.567433
7120 2443 0.166888
3937 2445 0.166888
3938 2445 0.166888
2045 2447 0.166888
2257 2447 0.166888
4218 2447 0.166888
4419 2447 0.166888
6131 2447 0.567433
6143 2447 0.166888
6146 2447 0.567433
7684 2447 0.166888
9681 2447 0.166888
649 2448 0.609854
1648 2448 0.166888
1889 2448 0.166888
1890 2448 0.166888
4633 2448 0.166888
9653 2448 0.166888
9881 2448 0.609854
1657 2449 0.911002
5568 2449 0.609854
6952 2449 0.609854
9932 2449 0.121597
1517 2450 0.609854
2440 2450 0.609854
3936 2450 0.166888
3937 2450 0.999963
3938 2450 0.567433
3913 2457 0.121597
9548 2458 0.609854
4213 2460 0.166888
4216 2460 0.166888
1426 2462 0.166888
3074 2462 0.911002
3429 2462 0.911002
7707 2462 0.166888
742 2465 0.609854
2403 2465 0.166888
649 2468 0.609854
9548 2468 0.609854
5847 2469 0.283515
3363 2471 0.283515
9011 2472 0.283515
17 2474 0.609854
94 2474 0.166888
4339 2475 0.166888
4341 2475 0.166888
4812 2475 0.166888
4409 2477 0.166888
6789 2477 0.567433
7837 2478 0.166888
16 2482 0.121597
38 2482 0.385159
94 2482 0.121597
258 2482 0.385159
404 2482 0.121597
433 2482 0.121597
624 2482 0.385159
625 2482 0.385159
628 2482 0.385159
774 2482 0.385159
1523 2482 0.385159
1611 2482 0.385159
2093 2482 0.385159
2190 2482 0.121597
2260 2482 0.121597
2373 2482 0.385159
2443 2482 0.121597
2651 2482 0.385159
2779 2482 0.385159
2840 2482 0.385159
2997 2482 0.385159
3717 2482 0.385159
3752 2482 0.385159
3934 2482 0.121597
4189 2482 0.385159
4569 2482 0.385159
4570 2482 0.385159
4592 2482 0.121597
4616 2482 0.385159
4703 2482 0.385159
5226 2482 0.385159
5243 2482 0.385159
5680 2482 0.121597
5794 2482 0.385159
6071 2482 0.385159
6124 2482 0.385159
6293 2482 0.385159
6590 2482 0.385159
6615 2482 0.385159
6740 2482 0.385159
6863 2482 0.385159
6873 2482 0.385159
7090 2482 0.121597
7092 2482 0.385159
7116 2482 0.121597
7281 2482 0.385159
7333 2482 0.385159
7384 2482 0.385159
7471 2482 0.121597
7533 2482 0.385159
7781 2482 0.385159
8216 2482 0.121597
8594 2482 0.385159
9004 2482 0.121597
9152 2482 0.385159
9167 2482 0.385159
9309 2482 0.385159
9365 2482 0.385159
9447 2482 0.121597
9567 2482 0.385159
9621 2482 0.385159
9718 2482 0.385159
1648 2483 0.166888
3275 2483 0.166888
4633 2483 0.166888
6037 2483 0.166888
8069 2483 0.166888
9595 2483 0.166888
37 2487 0.166888
1287 2487 0.166888
2202 2487 0.166888
2377 2487 0.166888
3301 2487 0.166888
3781 2487 0.166888
4218 2487 0.166888
4432 2487 0.166888
4691 2487 0.166888
4836 2487 0.166888
5277 2487 0.166888
5446 2487 0.166888
6203 2487 0.166888
7057 2487 0.166888
8989 2487 0.166888
848 2491 0.385159
1262 2491 0.166888
4049 2491 0.166888
7490 2491 0.166888
7492 2491 0.166888
7562 2491 0.166888
8652 2491 0.121597
1909 2492 0.609854
9185 2492 0.609854
4036 2494 0.385159
5203 2494 0.166888
6626 2494 0.567433
3635 2495 0.911002
3636 2495 0.166888
3641 2495 0.973556
9115 2495 0.385159
637 2496 0.609854
736 2496 0.609854
2873 2496 0.609854
4079 2496 0.609854
4175 2496 0.609854
4598 2496 0.609854
5583 2496 0.609854
5590 2496 0.609854
5674 2496 0.609854
6600 2496 0.609854
7346 2496 0.609854
7997 2496 0.166888
8013 2496 0.609854
8501 2496 0.609854
9414 2496 0.609854
9701 2496 0.609854
708 2498 0.166888
1750 2498 0.166888
2135 2498 0.166888
3635 2498 0.911002
4249 2498 0.166888
4420 2498 0.166888
6381 2498 0.911002
7335 2498 0.567433
7793 2498 0.166888
2397 2499 0.609854
3963 2499 0.999963
3990 2499 0.911002
4027 2499 0.911002
4036 2499 0.911002
6635 2499 0.999994
6636 2499 0.911002
9185 2500 0.166888
658 2502 0.166888
3503 2502 0.166888
4415 2502 0.609854
6034 2502 0.166888
6743 2502 0.166888
7858 2502 0.609854
7925 2502 0.911002
8165 2502 0.609854
8295 2502 0.609854
8363 2502 0.609854
9701 2502 0.609854
9899 2502 0.609854
2366 2503 0.166888
6484 2503 0.283515
9896 2503 0.166888
7281 2504 0.999708
2648 2505 0.609854
3015 2505 0.911002
3016 2505 0.999963
3559 2505 0.166888
6259 2505 0.911002
7383 2505 0.911002
7384 2505 0.166888
500 2509 0.121597
617 2509 0.121597
7971 2509 0.385159
4265 2511 0.166888
4266 2511 0.166888
3306 2512 0.982533
4049 2512 0.166888
4050 2512 0.166888
2242 2514 0.166888
4465 2514 0.166888
6004 2514 0.166888
7019 2514 0.166888
8991 2514 0.166888
1894 2515 0.911002
2925 2515 0.166888
3309 2515 0.166888
164 2516 0.609854
4805 2516 0.166888
9196 2516 0.609854
1837 2517 0.567433
6743 2517 0.166888
7518 2519 0.166888
9786 2520 0.385159
4666 2523 0.166888
4668 2523 0.166888
4747 2523 0.166888
5480 2523 0.166888
6203 2523 0.283515
1258 2526 0.099116
5867 2526 0.911002
6720 2526 0.166888
7925 2527 0.099116
9784 2527 0.166888
848 2529 0.609854
3891 2531 0.166888
3933 2531 0.166888
4728 2531 0.166888
6484 2531 0.166888
7173 2531 0.166888
9644 2531 0.166888
2536 2535 0.166888
3205 2535 0.567433
6756 2535 0.166888
9509 2535 0.567433
2535 2536 0.166888
132 2540 0.385159
138 2540 0.385159
168 2540 0.385159
184 2540 0.385159
201 2540 0.385159
202 2540 0.385159
391 2540 0.385159
400 2540 0.385159
404 2540 0.385159
410 2540 0.385159
485 2540 0.385159
600 2540 0.385159
618 2540 0.385159
835 2540 0.385159
842 2540 0.385159
1696 2540 0.385159
1719 2540 0.385159
1895 2540 0.385159
2882 2540 0.385159
2964 2540 0.385159
3036 2540 0.385159
3105 2540 0.385159
3303 2540 0.385159
3436 2540 0.385159
3610 2540 0.385159
3623 2540 0.385159
3650 2540 0.385159
3785 2540 0.385159
3855 2540 0.385159
4114 2540 0.385159
4406 2540 0.385159
4594 2540 0.385159
4635 2540 0.385159
4638 2540 0.385159
4831 2540 0.385159
4833 2540 0.385159
5007 2540 0.385159
5427 2540 0.385159
5445 2540 0.385159
5504 2540 0.385159
5633 2540 0.385159
5799 2540 0.385159
5820 2540 0.385159
5895 2540 0.385159
6071 2540 0.385159
6233 2540 0.385159
6235 2540 0.385159
6240 2540 0.385159
6244 2540 0.385159
6257 2540 0.385159
6298 2540 0.385159
6324 2540 0.385159
6363 2540 0.385159
6590 2540 0.385159
6659 2540 0.385159
6662 2540 0.385159
6686 2540 0.385159
6876 2540 0.385159
6886 2540 0.385159
6888 2540 0.385159
6911 2540 0.385159
6951 2540 0.385159
7358 2540 0.385159
7694 2540 0.385159
7988 2540 0.385159
8102 2540 0.385159
8188 2540 0.385159
8489 2540 0.385159
8658 2540 0.385159
8984 2540 0.385159
9116 2540 0.385159
9503 2540 0.385159
9730 2540 0.385159
9995 2540 0.385159
7821 2542 0.166888
4005 2548 0.099116
617 2553 0.166888
1875 2553 0.567433
2064 2553 0.166888
5267 2553 0.166888
6763 2553 1.000000
6915 2553 0.166888
1763 2556 0.385159
7772 2556 0.166888
9299 2556 0.166888
8737 2558 0.166888
9085 2558 0.166888
1220 2559 0.283515
1272 2559 0.166888
2563 2559 0.992504
4401 2559 0.166888
5039 2559 0.099116
8340 2559 0.283515
9701 2559 0.609854
109 2560 0.166888
744 2560 0.166888
1218 2560 0.166888
1856 2560 0.166888
2377 2560 0.166888
2588 2560 0.166888
2849 2560 0.567433
2929 2560 0.166888
3051 2560 0.166888
3200 2560 0.166888
3205 2560 0.166888
3591 2560 0.166888
3781 2560 0.166888
3873 2560 0.166888
3931 2560 0.166888
3932 2560 0.895726
3936 2560 0.166888
4304 2560 0.166888
4629 2560 0.567433
4860 2560 0.166888
5139 2560 0.166888
5386 2560 0.166888
5446 2560 0.166888
5518 2560 0.166888
6107 2560 0.166888
6520 2560 0.999586
6532 2560 0.567433
6581 2560 0.166888
6638 2560 0.166888
6658 2560 0.166888
6676 2560 0.166888
6821 2560 0.166888
6837 2560 0.166888
7163 2560 0.166888
7305 2560 0.166888
7401 2560 0.166888
7485 2560 0.166888
7746 2560 0.567433
7766 2560 0.166888
7813 2560 0.166888
8697 2560 0.166888
8823 2560 0.567433
9437 2560 0.166888
9764 2560 0.166888
136 2563 0.911002
2559 2563 0.992504
6484 2563 0.283515
7563 2563 0.283515
1170 2566 0.166888
1176 2566 0.166888
172 2567 0.166888
201 2567 0.385159
509 2567 0.567433
3307 2567 0.385159
3623 2567 1.000000
3850 2567 0.166888
3913 2567 0.121597
4159 2567 0.385159
4289 2567 0.385159
4753 2567 0.166888
5518 2567 0.166888
6376 2567 0.166888
6728 2567 0.166888
6918 2567 0.166888
7102 2567 0.166888
7107 2567 0.166888
7678 2567 0.166888
7900 2567 0.121597
7978 2567 0.166888
2578 2577 0.895726
5139 2577 0.166888
6011 2577 0.166888
7908 2577 0.166888
7938 2577 0.166888
9021 2577 0.166888
9061 2577 0.166888
143 2578 0.166888
247 2578 0.911002
261 2578 0.999708
408 2578 0.166888
449 2578 0.567433
979 2578 0.166888
1065 2578 0.166888
1074 2578 0.166888
1265 2578 0.166888
1270 2578 0.166888
1279 2578 0.567433
1352 2578 0.166888
1460 2578 0.911002
1592 2578 0.166888
1858 2578 0.166888
1946 2578 0.895726
1994 2578 0.166888
2277 2578 0.166888
2290 2578 0.166888
2365 2578 0.911002
2577 2578 0.895726
3004 2578 0.166888
3207 2578 0.166888
3247 2578 0.567433
3248 2578 0.895726
3565 2578 0.985301
3612 2578 0.166888
3795 2578 0.911002
3805 2578 0.166888
3806 2578 0.166888
3819 2578 0.166888
3891 2578 0.166888
3912 2578 0.166888
3921 2578 0.166888
3932 2578 0.166888
4304 2578 0.567433
4332 2578 0.166888
4603 2578 0.567433
4706 2578 0.567433
4761 2578 0.166888
5009 2578 0.567433
5139 2578 0.911002
5215 2578 0.985301
5287 2578 0.166888
5320 2578 0.166888
5386 2578 0.166888
5387 2578 0.166888
5413 2578 0.911002
5424 2578 0.999652
5427 2578 0.166888
6044 2578 0.166888
6051 2578 0.166888
6064 2578 0.166888
6093 2578 0.166888
6415 2578 0.166888
6529 2578 0.911002
6544 2578 0.982533
6547 2578 0.567433
6548 2578 0.166888
6581 2578 0.166888
6649 2578 0.911002
6773 2578 0.166888
7163 2578 0.166888
7173 2578 1.000000
7253 2578 0.985301
7370 2578 0.895726
7400 2578 0.166888
7429 2578 0.166888
7490 2578 0.166888
7633 2578 0.166888
7680 2578 0.911002
7815 2578 0.911002
7816 2578 0.999708
7832 2578 0.911002
7836 2578 0.166888
7909 2578 0.911002
7938 2578 0.999993
8668 2578 0.166888
8912 2578 0.166888
9021 2578 0.166888
9061 2578 0.166888
9409 2578 0.999963
9437 2578 0.166888
9538 2578 0.911002
9758 2578 0.911002
9771 2578 0.609854
9807 2578 0.911002
9838 2578 0.166888
9845 2578 0.166888
9848 2578 0.567433
1592 2579 0.166888
346 2580 0.166888
7597 2586 0.166888
177 2588 0.166888
631 2588 0.099116
943 2588 1.000000
980 2588 0.911002
999 2588 0.166888
1736 2588 0.166888
2065 2588 0.099116
2199 2588 0.166888
2284 2588 0.283515
2390 2588 0.609854
2560 2588 0.166888
2853 2588 0.166888
3624 2588 0.911002
3892 2588 0.166888
4266 2588 0.911002
4690 2588 0.099116
4693 2588 0.283515
4715 2588 0.099116
5287 2588 0.283515
5334 2588 0.099116
5369 2588 0.283515
5380 2588 0.099116
5554 2588 0.099116
5569 2588 0.911002
5575 2588 0.911002
6107 2588 0.895726
6131 2588 0.166888
6686 2588 0.099116
6868 2588 0.283515
7388 2588 0.099116
7581 2588 0.099116
7636 2588 0.567433
7746 2588 0.166888
7780 2588 0.166888
7909 2588 0.911002
7954 2588 0.567433
7968 2588 0.997293
7976 2588 0.283515
8207 2588 0.283515
9001 2588 0.166888
9486 2588 0.166888
1218 2592 0.166888
1736 2592 0.567433
1864 2592 0.166888
2849 2592 0.166888
3205 2592 0.567433
3872 2592 0.166888
4366 2592 0.166888
4376 2592 0.567433
4491 2592 0.166888
5215 2592 0.166888
5386 2592 0.166888
5424 2592 0.166888
6116 2592 0.166888
6529 2592 0.982533
6735 2592 0.166888
7173 2592 0.166888
7400 2592 0.166888
7690 2592 0.166888
7942 2592 0.166888
9848 2592 0.166888
2071 2593 0.166888
6014 2593 0.099116
7976 2593 0.166888
9738 2593 0.567433
2252 2596 0.166888
2398 2596 0.609854
2401 2596 0.166888
3456 2596 0.166888
6095 2596 0.609854
9012 2596 0.609854
7690 2606 0.166888
5867 2607 0.166888
6037 2607 0.166888
7344 2607 0.567433
617 2612 0.121597
841 2615 0.895726
1643 2615 0.166888
5867 2615 0.166888
6034 2615 0.166888
6037 2615 0.166888
1291 2619 0.166888
4300 2619 0.166888
6034 2619 0.166888
9196 2619 0.166888
1930 2622 0.166888
6051 2622 0.166888
3913 2627 0.385159
201 2628 0.385159
1352 2631 0.166888
3502 2633 0.121597
3650 2633 0.121597
4406 2633 0.121597
5176 2633 0.121597
5199 2633 0.121597
6244 2633 0.121597
6257 2633 0.121597
6634 2633 0.121597
6886 2633 0.121597
9786 2633 0.121597
729 2635 0.121597
3942 2635 0.385159
4036 2635 0.385159
9784 2635 0.166888
177 2638 0.166888
3627 2639 0.166888
7248 2639 0.911002
1909 2641 0.609854
5446 2641 0.609854
958 2644 0.999708
999 2644 0.166888
1204 2644 0.166888
3641 2644 0.911002
3892 2644 0.166888
8535 2644 0.099116
9012 2644 0.609854
9285 2644 0.911002
6756 2646 0.166888
3892 2647 0.166888
4697 2647 0.166888
164 2648 0.609854
2505 2648 0.609854
3015 2648 0.609854
3016 2648 0.609854
5560 2648 0.166888
7383 2648 0.911002
9232 2648 0.121597
196 2651 0.385159
729 2651 0.385159
835 2651 0.385159
2482 2651 0.385159
3083 2651 0.166888
3852 2651 0.385159
3942 2651 0.121597
6124 2651 0.385159
7518 2651 0.121597
9115 2651 0.385159
9695 2651 0.121597
5425 2654 0.166888
7860 2654 0.567433
9499 2654 0.166888
9675 2654 0.166888
2845 2661 0.166888
305 2662 0.895726
2062 2662 0.999955
640 2663 0.166888
4987 2663 0.099116
6001 2663 0.166888
7486 2663 0.166888
7554 2663 0.166888
8575 2663 0.166888
410 2664 0.283515
637 2664 0.609854
1220 2664 0.099116
1603 2664 0.166888
1792 2664 0.099116
1867 2664 0.166888
2113 2664 0.609854
2151 2664 0.099116
2862 2664 0.121597
2881 2664 0.099116
4333 2664 0.385159
4567 2664 0.099116
4578 2664 0.099116
4702 2664 0.166888
4916 2664 0.099116
4950 2664 0.099116
5274 2664 0.121597
6424 2664 0.099116
7506 2664 0.099116
8723 2664 0.121597
9893 2664 0.121597
9904 2664 0.099116
9923 2664 0.099116
5446 2665 0.609854
584 2666 0.385159
4221 2669 0.166888
8991 2669 0.166888
421 2671 0.166888
201 2674 0.385159
848 2674 0.385159
4289 2674 0.121597
5954 2674 0.385159
6847 2674 0.099116
7988 2674 0.121597
9115 2674 0.385159
9117 2674 0.385159
9786 2674 0.385159
6124 2675 0.385159
6868 2675 0.099116
201 2677 0.385159
8073 2680 0.911002
4524 2681 0.166888
6548 2681 0.166888
1785 2686 0.895726
2359 2686 0.166888
4524 2687 0.982533
7966 2688 0.609854
9849 2688 0.609854
9042 2692 0.166888
3015 2693 0.911002
6624 2695 0.166888
9800 2696 0.166888
9548 2697 0.609854
1889 2698 0.166888
2440 2698 0.166888
3936 2698 0.166888
4545 2703 0.385159
1603 2708 0.166888
4333 2708 0.385159
6756 2708 0.911002
7976 2708 0.166888
4877 2711 0.166888
7628 2711 0.609854
7973 2711 0.911002
9007 2711 0.166888
1909 2713 0.609854
5496 2717 0.166888
1779 2718 0.166888
5416 2718 0.166888
6037 2718 0.567433
7440 2718 0.166888
8304 2718 0.985301
8378 2718 0.609854
9405 2718 0.166888
350 2719 0.166888
365 2719 0.283515
794 2719 0.166888
1648 2719 0.166888
3781 2719 0.911002
3892 2719 0.166888
4122 2719 0.283515
4849 2719 0.283515
5340 2719 0.166888
5369 2719 0.283515
5427 2719 0.166888
6069 2719 0.911002
6359 2719 0.283515
6618 2719 0.166888
6756 2719 0.166888
6828 2719 1.000000
6931 2719 0.911002
7182 2719 0.166888
7275 2719 0.166888
7425 2719 0.911002
7830 2719 0.121597
7913 2719 0.609854
8429 2719 0.166888
8449 2719 0.166888
8938 2719 0.166888
9041 2719 0.166888
3205 2720 0.166888
3932 2720 0.895726
4761 2720 0.166888
9914 2720 0.166888
7167 2721 0.283515
4629 2722 0.166888
2801 2723 0.166888
4899 2723 0.099116
5247 2723 0.166888
9494 2723 0.166888
4036 2725 0.385159
6349 2728 0.121597
6908 2728 0.385159
7376 2728 0.121597
8599 2728 0.121597
9175 2728 0.385159
201 2729 0.385159
4333 2729 0.385159
4460 2729 0.385159
9677 2729 0.385159
1468 2731 0.166888
1616 2731 0.166888
2032 2731 0.166888
5359 2732 0.385159
9314 2732 0.385159
610 2733 0.166888
4406 2733 0.609854
4701 2733 0.609854
4705 2733 0.609854
4902 2733 0.609854
6116 2733 0.166888
6176 2733 0.609854
6617 2733 0.911002
6618 2733 0.911002
7655 2733 0.166888
8459 2733 0.609854
9061 2733 0.609854
6658 2734 0.099116
5181 2735 0.166888
3852 2736 0.385159
9604 2736 0.385159
6123 2737 0.099116
164 2742 0.609854
5963 2742 0.911002
7858 2742 0.609854
8226 2742 0.911002
9701 2742 0.609854
9886 2742 0.609854
4545 2744 0.385159
179 2745 0.609854
1204 2745 0.166888
1837 2745 0.166888
9041 2750 0.166888
7464 2752 0.166888
9116 2752 0.567433
9483 2752 0.166888
1763 2753 0.385159
3207 2753 0.166888
617 2757 0.475480
7971 2757 0.475480
7976 2757 0.121597
9784 2757 0.166888
1176 2759 0.283515
9175 2759 0.385159
5434 2760 0.166888
999 2762 0.166888
2927 2762 0.166888
3040 2762 0.166888
3760 2762 0.567433
3963 2762 0.567433
4220 2762 0.166888
4255 2762 0.166888
4266 2762 0.166888
5641 2762 0.166888
6903 2762 0.166888
6927 2762 0.166888
7399 2762 0.166888
7797 2762 0.166888
9405 2762 0.166888
4190 2763 0.166888
622 2765 0.283515
3363 2765 1.000000
999 2767 0.166888
1493 2767 0.609854
4150 2767 0.567433
7641 2767 0.911002
196 2768 0.121597
729 2768 0.121597
1628 2768 0.609854
2920 2768 0.166888
3035 2768 0.609854
3942 2768 0.121597
6958 2768 0.166888
7971 2769 0.804006
3797 2770 0.166888
7728 2770 0.911002
8919 2770 0.911002
675 2771 0.721545
1475 2771 0.166888
5214 2771 0.166888
5438 2771 0.283515
7621 2771 0.166888
7925 2771 0.283515
8975 2771 0.166888
5139 2772 0.166888
6011 2772 0.985301
7440 2772 0.166888
7701 2772 0.567433
7908 2772 0.985301
8039 2772 0.166888
9074 2772 0.911002
9883 2772 0.166888
732 2777 0.283515
1220 2777 0.587320
637 2778 0.609854
2391 2778 1.000000
4899 2778 0.099116
500 2779 0.385159
1648 2779 0.166888
2482 2779 0.385159
3852 2779 0.121597
4545 2779 0.385159
5860 2779 0.121597
9695 2779 0.121597
1837 2784 0.166888
6004 2784 0.166888
7360 2784 0.166888
1719 2785 0.166888
1733 2785 0.099116
1784 2785 0.385159
3674 2785 0.166888
9786 2785 0.385159
349 2787 0.099116
4545 2787 0.385159
6327 2788 0.166888
4036 2789 0.121597
7248 2791 0.911002
8787 2791 0.166888
1204 2794 0.166888
7858 2794 0.166888
302 2797 0.166888
6043 2797 0.166888
7836 2797 0.567433
9604 2798 0.121597
603 2800 0.166888
4050 2800 0.166888
4706 2800 0.166888
2723 2801 0.166888
7248 2804 0.166888
7248 2805 0.911002
15 2807 0.166888
1875 2807 0.166888
3936 2807 0.166888
5461 2807 0.911002
6116 2807 0.166888
6671 2807 0.609854
7492 2807 0.166888
8013 2807 0.911002
9172 2807 0.911002
637 2808 0.609854
4051 2808 0.609854
330 2810 0.166888
3076 2810 0.166888
1898 2811 0.911002
1899 2811 0.911002
4202 2811 0.911002
7568 2811 0.166888
3307 2814 0.166888
7248 2819 0.166888
1837 2820 0.166888
4265 2826 0.166888
6203 2829 0.911002
848 2833 0.385159
235 2837 0.283515
2136 2837 0.099116
3013 2837 0.283515
3650 2837 0.283515
5369 2837 0.283515
6952 2837 0.283515
8410 2837 0.283515
9477 2837 0.099116
2482 2840 0.385159
4545 2840 0.385159
5840 2840 0.166888
7746 2840 0.911002
9604 2840 0.385159
3646 2841 0.166888
9786 2841 0.385159
404 2845 0.166888
2112 2845 0.166888
2661 2845 0.166888
2846 2845 0.166888
3641 2845 0.166888
4691 2845 0.166888
6771 2845 0.166888
2845 2846 0.166888
1279 2849 0.166888
2560 2849 0.567433
2592 2849 0.166888
4148 2849 0.567433
4715 2850 0.166888
4898 2850 0.166888
6484 2850 0.283515
9385 2850 0.166888
1837 2851 0.166888
391 2853 0.166888
1204 2853 0.166888
1837 2853 0.166888
2139 2853 0.166888
2588 2853 0.166888
4545 2853 0.166888
4715 2853 0.166888
7548 2853 0.166888
464 2854 0.099116
5275 2854 0.166888
9765 2854 0.166888
4190 2857 0.911002
649 2859 0.609854
729 2859 0.121597
3565 2859 0.609854
8386 2859 0.121597
2664 2862 0.121597
2866 2862 0.121597
5274 2862 0.121597
2865 2863 0.166888
2863 2865 0.166888
2862 2866 0.121597
2387 2867 0.166888
2986 2867 0.166888
6046 2867 0.166888
136 2873 0.911002
2496 2873 0.609854
4304 2873 0.166888
5532 2873 0.166888
6693 2873 0.609854
7797 2873 0.166888
9881 2873 0.609854
1241 2875 0.166888
7975 2878 0.166888
136 2881 0.283515
577 2881 0.166888
782 2881 0.099116
2664 2881 0.099116
3016 2881 0.283515
3363 2881 0.099116
3850 2881 0.283515
4047 2881 0.283515
5369 2881 0.283515
5467 2881 0.283515
6359 2881 0.283515
6518 2881 0.283515
6629 2881 0.283515
6933 2881 0.283515
6952 2881 0.283515
7329 2881 0.166888
7385 2881 0.283515
8075 2881 0.283515
8561 2881 0.099116
9114 2881 0.166888
9458 2881 0.166888
9467 2881 0.567433
381 2882 0.911002
2540 2882 0.385159
6626 2882 0.166888
6629 2882 0.166888
6636 2882 0.911002
8484 2882 0.166888
8652 2882 0.121597
9590 2882 0.166888
9986 2882 0.911002
201 2884 0.385159
2909 2884 0.385159
3913 2884 0.385159
4036 2884 0.385159
4369 2884 0.911002
4860 2884 0.385159
5954 2884 0.385159
6618 2884 0.911002
6624 2884 0.911002
7156 2884 0.385159
9115 2884 0.385159
9116 2884 0.911002
9590 2884 0.911002
9677 2884 0.385159
9507 2889 0.609854
3115 2890 0.166888
7851 2890 0.166888
7856 2890 0.475480
7914 2890 0.166888
626 2892 0.166888
7830 2892 0.166888
9546 2892 0.166888
6034 2894 0.166888
9313 2896 0.166888
594 2899 0.166888
4898 2899 0.166888
9195 2899 0.166888
7925 2900 0.099116
1927 2903 0.166888
1929 2903 0.166888
1930 2903 0.166888
3995 2904 0.166888
9777 2904 0.166888
1834 2906 0.166888
7815 2906 0.166888
38 2909 0.385159
132 2909 0.385159
319 2909 0.385159
361 2909 0.385159
485 2909 0.385159
652 2909 0.385159
660 2909 0.385159
737 2909 0.121597
842 2909 0.385159
1296 2909 0.385159
1660 2909 0.385159
1675 2909 0.385159
1696 2909 0.385159
1718 2909 0.385159
1719 2909 0.385159
1846 2909 0.385159
2079 2909 0.385159
2130 2909 0.385159
2884 2909 0.385159
2964 2909 0.121597
3105 2909 0.385159
3316 2909 0.385159
3436 2909 0.385159
3558 2909 0.385159
3785 2909 0.385159
3913 2909 0.385159
4015 2909 0.385159
4231 2909 0.121597
4292 2909 0.385159
4507 2909 0.385159
4637 2909 0.385159
4728 2909 0.385159
4903 2909 0.385159
4928 2909 0.385159
5086 2909 0.385159
5233 2909 0.385159
5325 2909 0.385159
5504 2909 0.385159
5563 2909 0.385159
5790 2909 0.385159
5938 2909 0.385159
6235 2909 0.385159
6257 2909 0.385159
6301 2909 0.385159
6324 2909 0.385159
6363 2909 0.385159
6365 2909 0.385159
6659 2909 0.385159
6805 2909 0.385159
6876 2909 0.385159
6888 2909 0.385159
6895 2909 0.385159
6951 2909 0.385159
7086 2909 0.385159
7398 2909 0.385159
7694 2909 0.385159
7852 2909 0.385159
8047 2909 0.385159
8399 2909 0.385159
8541 2909 0.385159
9051 2909 0.385159
9452 2909 0.385159
9707 2909 0.385159
8350 2916 0.166888
4702 2918 0.385159
1909 2920 0.166888
2768 2920 0.166888
3464 2920 0.166888
6696 2920 0.166888
7594 2920 0.166888
9157 2920 0.166888
1279 2923 0.166888
1287 2923 0.911002
4720 2923 0.166888
6034 2923 0.567433
6037 2923 0.166888
6051 2923 0.166888
6116 2923 0.982533
6130 2923 0.999652
7692 2923 0.166888
121 2925 0.385159
258 2925 0.121597
261 2925 0.166888
330 2925 0.166888
334 2925 0.166888
409 2925 0.567433
1241 2925 0.166888
1763 2925 0.121597
1764 2925 0.166888
1768 2925 0.166888
2080 2925 0.121597
2515 2925 0.166888
3309 2925 0.166888
3559 2925 0.166888
4903 2925 0.166888
4905 2925 0.166888
5102 2925 0.166888
5954 2925 0.385159
6581 2925 0.166888
7156 2925 0.385159
7499 2925 0.166888
8047 2925 0.166888
9055 2925 0.166888
9786 2925 0.121597
9956 2925 0.166888
1530 2926 0.567433
1807 2926 0.911002
5962 2926 0.166888
7715 2926 0.895726
9604 2926 0.385159
9695 2926 0.121597
16 2927 0.911002
57 2927 0.166888
98 2927 0.911002
164 2927 0.911002
175 2927 0.911002
221 2927 0.911002
420 2927 0.166888
666 2927 0.911002
667 2927 0.911002
1867 2927 0.166888
1879 2927 0.166888
2258 2927 0.166888
2349 2927 0.911002
2762 2927 0.166888
3040 2927 0.911002
3378 2927 0.166888
3403 2927 0.166888
5232 2927 0.911002
5501 2927 0.911002
6544 2927 0.166888
6615 2927 0.911002
6903 2927 0.985301
7019 2927 0.166888
7373 2927 0.166888
7725 2927 0.166888
7841 2927 0.166888
7843 2927 0.911002
7844 2927 0.985301
7851 2927 0.166888
7861 2927 0.166888
8395 2927 0.911002
8608 2927 0.166888
8919 2927 0.911002
9061 2927 0.911002
9203 2927 0.166888
9231 2927 0.166888
9595 2927 0.911002
515 2928 0.567433
2319 2928 0.166888
5047 2928 0.385159
8410 2928 0.166888
9701 2928 0.911002
385 2929 0.166888
1856 2929 0.166888
2560 2929 0.166888
3200 2929 0.166888
6837 2929 0.166888
8822 2929 0.166888
8823 2929 0.166888
637 2935 0.609854
4762 2935 0.911002
6206 2935 0.166888
7355 2935 0.166888
7973 2935 0.911002
4415 2940 0.567433
1405 2943 0.166888
3205 2944 0.166888
6529 2944 0.166888
744 2945 0.166888
1984 2945 0.911002
1994 2945 0.911002
3205 2945 0.999994
3921 2945 0.567433
5424 2945 0.911002
6503 2945 0.166888
6551 2945 0.166888
7163 2945 0.166888
7171 2945 0.166888
7252 2945 0.911002
7909 2945 0.166888
9906 2945 0.166888
1204 2947 0.166888
1837 2947 0.166888
1889 2947 0.166888
1890 2947 0.166888
3260 2947 0.166888
3892 2947 0.166888
8133 2947 0.283515
9414 2947 0.166888
1204 2948 0.166888
3325 2948 0.166888
3784 2948 0.166888
5383 2948 0.166888
5518 2948 0.166888
5954 2948 0.385159
7496 2948 0.166888
7649 2948 0.385159
9786 2948 0.121597
5962 2949 0.166888
6034 2949 0.166888
8304 2949 0.166888
7692 2955 0.166888
744 2956 0.166888
4249 2956 0.166888
5424 2956 0.166888
925 2962 0.099116
5265 2963 0.609854
8112 2963 0.609854
201 2964 0.385159
2191 2964 0.385159
2540 2964 0.385159
2909 2964 0.121597
3913 2964 0.385159
4036 2964 0.385159
4333 2964 0.385159
4460 2964 0.385159
4702 2964 0.385159
5954 2964 0.385159
6931 2964 0.911002
6937 2964 0.166888
7195 2964 0.911002
7201 2964 0.166888
7248 2964 0.911002
7649 2964 0.385159
9560 2964 0.385159
9786 2964 0.385159
3646 2965 0.166888
6720 2969 0.166888
6745 2969 0.166888
1942 2977 0.911002
7164 2977 0.283515
8506 2977 0.166888
164 2978 0.609854
1543 2981 0.166888
2387 2986 0.166888
2867 2986 0.166888
6046 2986 0.166888
1588 2987 0.166888
1591 2987 0.166888
1592 2987 0.166888
3496 2987 0.166888
6754 2987 0.166888
7388 2987 0.166888
8991 2987 0.166888
729 2989 0.385159
6581 2989 0.166888
9604 2989 0.385159
3262 2991 0.567433
6343 2991 0.567433
9711 2991 0.166888
37 2992 0.166888
702 2992 0.166888
2071 2992 0.166888
4299 2992 0.166888
4598 2992 0.166888
4986 2992 0.166888
6004 2992 0.166888
7164 2992 0.166888
8445 2992 0.567433
9050 2992 0.166888
9139 2992 0.166888
9784 2992 0.166888
3759 2993 0.166888
7953 2993 0.166888
3651 2995 0.166888
4652 2995 0.999708
5626 2995 0.166888
637 2997 0.609854
1493 2997 0.609854
2482 2997 0.385159
4079 2997 0.609854
4545 2997 0.385159
6124 2997 0.385159
6349 2997 0.609854
7925 2997 0.609854
8221 2997 0.609854
8287 2997 0.609854
604 2998 0.166888
3381 2998 0.166888
8504 2998 0.166888
1279 3004 0.166888
2578 3004 0.166888
3205 3004 0.166888
6529 3004 0.895726
4849 3007 0.166888
8070 3009 0.166888
8164 3010 0.166888
1761 3012 0.121597
1763 3012 0.121597
1768 3012 0.166888
6834 3012 0.911002
6868 3012 0.911002
6889 3012 0.911002
732 3013 0.283515
1220 3013 0.099116
2837 3013 0.283515
981 3015 0.166888
2505 3015 0.911002
2648 3015 0.609854
2693 3015 0.911002
3016 3015 0.999963
3646 3015 0.911002
4596 3015 0.911002
5660 3015 0.166888
6059 3015 0.911002
6544 3015 0.166888
8667 3015 0.911002
9601 3015 0.166888
1713 3016 0.283515
2505 3016 0.999963
2648 3016 0.609854
2881 3016 0.283515
3015 3016 0.999963
7383 3016 0.911002
7960 3016 0.166888
9695 3020 0.385159
137 3022 0.166888
1573 3022 0.166888
164 3025 0.609854
637 3025 0.609854
2158 3025 0.609854
3374 3025 0.609854
3416 3025 0.609854
122 3031 0.609854
902 3031 0.609854
1241 3031 0.166888
3565 3031 0.911002
7120 3031 0.567433
7988 3031 0.121597
9686 3031 0.609854
9701 3031 0.609854
3548 3034 0.099116
164 3035 0.609854
637 3035 0.609854
666 3035 0.609854
2057 3035 0.166888
2768 3035 0.609854
3374 3035 0.609854
3416 3035 0.609854
5446 3035 0.609854
201 3036 0.121597
1763 3036 0.121597
2540 3036 0.385159
3913 3036 0.385159
5086 3036 0.609854
5954 3036 0.385159
9044 3036 0.121597
9046 3036 0.166888
9049 3036 0.166888
9050 3036 0.166888
9052 3036 0.166888
9248 3036 0.911002
5518 3037 0.166888
7373 3037 0.166888
7376 3037 0.121597
7377 3037 0.166888
7520 3037 0.166888
7521 3037 0.166888
8469 3037 0.166888
9232 3037 0.121597
9784 3037 0.283515
2317 3038 0.609854
9175 3038 0.385159
9786 3038 0.385159
4674 3039 0.166888
2202 3040 0.166888
2762 3040 0.166888
2927 3040 0.911002
6903 3040 0.166888
7843 3040 0.166888
7971 3040 0.475480
8095 3040 0.609854
9405 3040 0.166888
1681 3045 0.166888
7988 3047 0.121597
1202 3049 0.166888
2330 3049 0.166888
1204 3050 0.166888
4265 3050 0.166888
4266 3050 0.166888
1395 3051 0.099116
1467 3051 0.166888
1603 3051 0.567433
1616 3051 0.166888
2560 3051 0.166888
3897 3051 0.166888
4545 3051 0.166888
4961 3051 0.166888
5427 3051 0.166888
6415 3051 0.166888
6662 3051 0.166888
6958 3051 0.166888
7400 3051 0.166888
7538 3051 0.166888
8266 3051 0.166888
9087 3051 0.166888
8304 3052 0.166888
4314 3056 0.166888
274 3058 0.283515
4005 3058 1.000000
196 3059 0.385159
3496 3059 0.166888
4036 3059 0.385159
7388 3059 0.166888
3223 3062 0.166888
4368 3063 0.166888
4670 3063 0.567433
6503 3063 0.166888
3105 3064 0.166888
9041 3064 0.166888
3663 3066 0.166888
9041 3066 0.166888
3116 3068 0.166888
3471 3068 0.911002
5427 3068 0.166888
1258 3069 0.911002
1291 3069 0.567433
5962 3069 0.166888
6034 3069 0.166888
6116 3069 0.166888
6879 3069 0.166888
9786 3069 0.385159
1409 3070 0.166888
1708 3070 0.911002
1710 3070 0.166888
3663 3070 0.166888
6754 3070 0.911002
6910 3070 0.166888
7588 3070 0.166888
4 3071 0.166888
95 3071 0.166888
760 3071 0.567433
1643 3071 0.911002
2366 3071 0.567433
3081 3071 0.911002
3646 3071 0.985301
5799 3071 0.166888
5889 3071 0.166888
6034 3071 0.166888
6756 3071 0.166888
7588 3071 0.166888
9073 3071 0.911002
9122 3071 0.166888
9896 3071 0.166888
1069 3072 0.166888
1409 3072 0.567433
3291 3072 0.166888
4805 3072 0.166888
4807 3072 0.166888
6034 3072 0.166888
6753 3072 0.911002
58 3074 0.166888
199 3074 0.166888
435 3074 0.911002
472 3074 0.166888
1023 3074 0.166888
1153 3074 0.911002
1354 3074 0.166888
1640 3074 0.166888
1680 3074 0.567433
1708 3074 0.911002
1736 3074 0.166888
2462 3074 0.911002
3369 3074 0.166888
3758 3074 0.166888
3820 3074 0.166888
4165 3074 0.166888
4769 3074 0.911002
4807 3074 0.166888
5446 3074 0.609854
6755 3074 0.911002
6759 3074 0.166888
6761 3074 0.567433
8866 3074 0.166888
58 3075 0.166888
199 3075 0.567433
435 3075 0.166888
1023 3075 0.166888
1640 3075 0.166888
1680 3075 0.567433
1702 3075 0.166888
1703 3075 0.166888
3085 3075 0.385159
3369 3075 0.166888
4769 3075 0.567433
6754 3075 0.166888
6757 3075 0.166888
6758 3075 0.567433
6759 3075 0.166888
6761 3075 0.567433
8866 3075 0.166888
9771 3075 0.166888
9800 3075 0.166888
58 3076 0.166888
199 3076 0.166888
363 3076 0.283515
435 3076 0.911002
1023 3076 0.166888
1153 3076 0.911002
1211 3076 0.166888
1354 3076 0.567433
2810 3076 0.166888
3293 3076 0.166888
3369 3076 0.166888
4769 3076 0.166888
4807 3076 0.166888
6755 3076 0.911002
6757 3076 0.911002
6761 3076 0.567433
8866 3076 0.166888
760 3077 0.166888
1023 3077 0.166888
1211 3077 0.166888
1426 3077 0.166888
2304 3077 0.567433
3291 3077 0.166888
3294 3077 0.166888
3663 3077 0.166888
3668 3077 0.166888
5414 3077 0.166888
6753 3077 0.166888
6755 3077 0.567433
6757 3077 0.166888
6761 3077 0.166888
7588 3077 0.567433
7813 3077 0.166888
8866 3077 0.166888
9591 3077 0.166888
410 3078 0.121597
519 3078 0.166888
755 3078 0.166888
1153 3078 0.166888
1211 3078 0.166888
2256 3078 0.166888
3081 3078 0.609854
3668 3078 0.166888
4114 3078 0.121597
4165 3078 0.166888
4769 3078 0.166888
6753 3078 0.911002
7183 3078 0.121597
199 3080 0.166888
1153 3080 0.911002
1640 3080 0.166888
1643 3080 0.911002
4706 3080 0.166888
4769 3080 0.166888
6044 3080 0.895726
6666 3080 0.166888
6757 3080 0.911002
6758 3080 0.911002
15 3081 0.166888
261 3081 0.911002
2370 3081 0.166888
3071 3081 0.911002
3078 3081 0.609854
3085 3081 0.166888
3086 3081 0.166888
3088 3081 0.911002
3092 3081 0.166888
4333 3081 0.385159
4702 3081 0.166888
6409 3081 0.166888
8020 3081 0.166888
2651 3083 0.166888
3086 3083 0.166888
3088 3083 0.166888
4903 3083 0.166888
6126 3083 0.166888
6649 3083 0.166888
8519 3083 0.099116
9786 3083 0.385159
3085 3084 0.895726
464 3085 0.166888
3075 3085 0.385159
3081 3085 0.166888
3084 3085 0.895726
464 3086 0.166888
3081 3086 0.166888
3083 3086 0.166888
6649 3086 0.166888
464 3087 0.166888
464 3088 0.911002
3081 3088 0.911002
3083 3088 0.166888
4465 3088 0.099116
5008 3088 0.283515
3081 3092 0.166888
5096 3092 0.609854
6352 3092 0.166888
882 3096 0.166888
6758 3097 0.166888
4189 3099 0.166888
6626 3099 0.166888
4971 3101 0.166888
7800 3101 0.166888
2426 3102 0.166888
4189 3102 0.567433
4216 3102 0.166888
4333 3102 0.385159
4611 3102 0.385159
6626 3102 0.166888
329 3103 0.099116
4612 3103 0.099116
5332 3103 1.000000
5546 3103 0.385159
7187 3103 0.166888
7277 3103 0.099116
8997 3103 0.099116
9012 3103 0.895726
2191 3104 0.385159
121 3105 0.385159
201 3105 0.385159
2191 3105 0.385159
2540 3105 0.385159
2909 3105 0.385159
3064 3105 0.166888
3340 3105 0.385159
3515 3105 0.385159
3641 3105 0.911002
4036 3105 0.385159
4333 3105 0.385159
4349 3105 0.911002
4460 3105 0.121597
4860 3105 0.385159
4901 3105 0.166888
5954 3105 0.385159
7148 3105 0.099116
7915 3105 0.385159
8314 3105 0.099116
9677 3105 0.385159
15 3106 0.166888
3260 3106 0.911002
3859 3106 0.166888
4079 3106 0.609854
4306 3106 0.609854
4368 3106 0.166888
4491 3106 0.166888
6837 3106 0.166888
7979 3106 0.911002
9633 3106 0.609854
9832 3106 0.609854
9965 3106 0.166888
1373 3107 0.911002
1931 3107 0.166888
2255 3107 0.166888
2263 3107 0.166888
3905 3107 0.166888
5956 3107 0.911002
7056 3107 0.166888
7976 3107 0.982533
8795 3107 0.166888
3468 3109 0.911002
3781 3112 0.166888
7326 3112 0.166888
7919 3112 0.166888
8396 3112 0.166888
9574 3112 0.567433
1291 3115 0.166888
2890 3115 0.166888
3765 3115 0.166888
1460 3116 0.166888
3068 3116 0.166888
3657 3116 0.166888
6986 3120 0.567433
7001 3120 0.166888
8130 3120 0.166888
3899 3146 0.166888
7633 3146 0.982533
7810 3153 0.166888
8015 3153 0.166888
7585 3160 0.283515
4675 3167 0.166888
7971 3174 0.121597
9262 3175 0.609854
2231 3178 0.166888
6762 3178 0.166888
7440 3178 0.982533
7684 3178 0.166888
9758 3178 0.567433
8078 3187 0.609854
1409 3193 0.166888
1673 3193 0.166888
3223 3193 0.166888
5866 3193 0.166888
6764 3193 0.567433
6910 3193 0.166888
7370 3193 0.567433
7371 3193 0.166888
7550 3193 0.166888
7588 3193 0.166888
194 3194 0.166888
3651 3194 0.166888
4745 3194 0.166888
7443 3194 0.166888
1258 3196 0.166888
1765 3196 0.567433
1889 3196 0.166888
1890 3196 0.911002
6116 3196 0.567433
2560 3200 0.166888
2929 3200 0.166888
3958 3201 0.166888
4265 3201 0.166888
4266 3201 0.166888
5386 3201 0.166888
6967 3201 0.166888
20 3205 0.985301
185 3205 0.911002
209 3205 0.166888
293 3205 0.166888
302 3205 0.166888
408 3205 0.567433
420 3205 0.166888
449 3205 0.997293
533 3205 0.166888
537 3205 0.166888
744 3205 0.895726
829 3205 0.166888
1218 3205 0.166888
1258 3205 0.911002
1265 3205 0.895726
1272 3205 0.166888
1409 3205 0.166888
1456 3205 0.999708
1461 3205 0.567433
1507 3205 0.911002
1603 3205 0.567433
1736 3205 0.999990
1756 3205 0.166888
1792 3205 0.166888
1818 3205 0.911002
1855 3205 0.166888
1856 3205 0.166888
1860 3205 0.166888
1864 3205 0.166888
1870 3205 0.166888
1889 3205 0.166888
1946 3205 0.567433
1978 3205 0.166888
2048 3205 0.911002
2290 3205 0.166888
2295 3205 0.166888
2535 3205 0.567433
2560 3205 0.166888
2592 3205 0.567433
2720 3205 0.166888
2944 3205 0.166888
2945 3205 0.999994
3004 3205 0.166888
3206 3205 0.911002
3436 3205 0.911002
3490 3205 0.166888
3558 3205 0.911002
3612 3205 0.166888
3781 3205 0.166888
3805 3205 0.895726
3806 3205 0.911002
3872 3205 0.895726
3891 3205 0.895726
3896 3205 0.567433
3912 3205 0.166888
3921 3205 0.166888
3931 3205 0.567433
3932 3205 0.166888
4333 3205 0.385159
4376 3205 0.997293
4491 3205 0.895726
4524 3205 0.166888
4728 3205 0.166888
4787 3205 0.166888
5182 3205 0.985301
5215 3205 0.911002
5386 3205 0.982533
5387 3205 0.166888
5671 3205 0.166888
5683 3205 0.166888
6005 3205 0.911002
6043 3205 0.911002
6116 3205 0.166888
6159 3205 0.911002
6355 3205 0.911002
6415 3205 0.999963
6503 3205 0.999708
6520 3205 0.911002
6529 3205 0.999955
6532 3205 0.166888
6544 3205 0.166888
6547 3205 0.166888
6676 3205 0.911002
6735 3205 0.911002
6837 3205 0.567433
6879 3205 0.166888
6990 3205 0.911002
7055 3205 0.166888
7163 3205 0.166888
7171 3205 0.567433
7173 3205 0.999937
7388 3205 0.567433
7400 3205 0.997293
7401 3205 0.895726
7538 3205 0.567433
7540 3205 0.166888
7633 3205 0.567433
7728 3205 0.911002
7813 3205 0.166888
7909 3205 0.999994
7910 3205 0.166888
7938 3205 0.999708
7942 3205 0.985301
8130 3205 0.166888
8288 3205 0.911002
8375 3205 0.166888
8829 3205 0.166888
9019 3205 0.166888
9021 3205 0.166888
9043 3205 0.567433
9061 3205 0.999963
9385 3205 0.911002
9557 3205 0.166888
9786 3205 0.385159
9906 3205 0.567433
1736 3206 0.166888
1870 3206 0.911002
3205 3206 0.911002
5215 3206 0.166888
6415 3206 0.911002
6735 3206 0.911002
7173 3206 0.166888
7633 3206 0.166888
8304 3206 0.166888
9299 3206 0.166888
1736 3207 0.567433
1792 3207 0.166888
1855 3207 0.166888
1875 3207 0.166888
2578 3207 0.166888
2753 3207 0.166888
3758 3207 0.895726
3932 3207 0.166888
5215 3207 0.166888
6116 3207 0.166888
6141 3207 0.166888
6649 3207 0.567433
6735 3207 0.166888
6837 3207 0.166888
9299 3207 0.166888
1803 3215 0.166888
3245 3215 0.166888
617 3218 0.166888
7971 3218 0.166888
7973 3218 0.166888
7975 3218 0.166888
7976 3218 0.166888
8050 3218 0.166888
8052 3218 0.166888
5039 3219 0.099116
7581 3219 0.099116
9035 3220 0.166888
1648 3221 0.166888
3652 3221 0.166888
7330 3221 0.166888
9130 3221 0.911002
9313 3221 0.166888
199 3222 0.166888
129 3223 0.283515
365 3223 0.836565
675 3223 0.166888
782 3223 1.000000
1426 3223 0.166888
1427 3223 0.166888
3062 3223 0.166888
3193 3223 0.166888
3547 3223 0.283515
3913 3223 0.283515
4295 3223 0.283515
4860 3223 0.121597
5217 3223 1.000000
5322 3223 0.283515
5612 3223 0.166888
6318 3223 0.283515
6415 3223 0.166888
6518 3223 0.283515
6581 3223 0.895726
6658 3223 0.166888
6753 3223 0.283515
7289 3223 0.283515
7657 3223 0.166888
8903 3223 0.166888
8952 3223 0.166888
9193 3223 0.166888
9286 3223 0.166888
9665 3223 0.166888
9813 3226 0.121597
1592 3227 0.166888
2255 3227 0.166888
7019 3227 0.166888
9668 3227 0.567433
1909 3229 0.609854
4050 3234 0.166888
5214 3234 0.166888
6021 3234 0.283515
37 3240 0.166888
144 3240 0.166888
1204 3240 0.166888
1335 3240 0.166888
1475 3240 0.166888
4265 3240 0.166888
4697 3240 0.166888
7416 3240 0.166888
7567 3240 0.166888
7746 3240 0.895726
7858 3240 0.567433
7865 3240 0.567433
8143 3240 0.166888
9019 3240 0.166888
1592 3245 0.567433
3215 3245 0.166888
5039 3245 0.099116
9097 3245 0.099116
936 3247 0.166888
1588 3247 0.895726
1591 3247 0.567433
1592 3247 0.999586
1946 3247 0.166888
2578 3247 0.567433
3844 3247 0.166888
6034 3247 0.166888
6754 3247 0.166888
8435 3247 0.895726
8449 3247 0.166888
8991 3247 0.166888
9074 3247 0.166888
9848 3247 0.166888
261 3248 0.166888
1588 3248 0.166888
1591 3248 0.567433
1592 3248 0.997293
1856 3248 0.166888
2578 3248 0.895726
3844 3248 0.166888
5903 3248 0.166888
6034 3248 0.895726
6037 3248 0.895726
6529 3248 0.166888
7078 3248 0.166888
8435 3248 0.999586
8449 3248 0.982533
8474 3248 0.567433
8511 3248 0.166888
9139 3248 0.166888
9160 3248 0.166888
9848 3248 0.567433
4005 3251 0.099116
6855 3251 0.099116
462 3257 0.166888
2252 3258 0.166888
112 3260 0.166888
335 3260 0.166888
485 3260 0.166888
622 3260 0.166888
828 3260 0.911002
1202 3260 0.999708
1204 3260 0.166888
1898 3260 0.911002
1899 3260 0.911002
2100 3260 0.911002
2199 3260 0.166888
2947 3260 0.166888
3106 3260 0.911002
3269 3260 0.911002
3366 3260 0.166888
3567 3260 0.166888
3635 3260 0.166888
3646 3260 0.999999
3713 3260 0.166888
3747 3260 0.166888
3802 3260 0.609854
3892 3260 0.166888
3936 3260 0.567433
4050 3260 0.166888
4266 3260 0.999708
4610 3260 0.999708
4673 3260 0.567433
4674 3260 0.166888
5569 3260 0.997293
5575 3260 0.999955
5962 3260 0.166888
6062 3260 0.166888
6107 3260 0.166888
6116 3260 0.567433
6131 3260 0.567433
6381 3260 0.997727
6649 3260 0.911002
6683 3260 0.166888
6728 3260 0.999999
7332 3260 0.166888
7334 3260 0.166888
7335 3260 0.166888
7337 3260 0.166888
7346 3260 0.911002
7351 3260 0.166888
7492 3260 0.999708
7494 3260 0.911002
7495 3260 0.895726
7585 3260 0.166888
7657 3260 0.911002
7746 3260 0.911002
7797 3260 0.911002
7830 3260 0.166888
7843 3260 0.166888
7858 3260 0.911002
7865 3260 0.985301
7975 3260 0.895726
8013 3260 0.911002
8096 3260 0.166888
8304 3260 0.166888
8422 3260 0.999708
8501 3260 0.999708
9034 3260 0.895726
9145 3260 0.166888
9526 3260 0.166888
9765 3260 0.166888
9766 3260 0.166888
16 3262 0.997727
2991 3262 0.567433
5672 3262 0.166888
8187 3262 0.166888
9016 3262 0.166888
9744 3264 0.876141
7363 3266 0.911002
7509 3266 0.166888
7512 3266 0.911002
6658 3268 0.911002
6659 3268 0.166888
77 3269 0.166888
3260 3269 0.911002
3892 3269 0.166888
4675 3269 0.166888
5639 3269 0.895726
6051 3269 0.166888
5561 3270 0.166888
321 3273 0.985301
5954 3273 0.385159
6135 3273 0.166888
6658 3273 0.166888
7962 3273 0.166888
2483 3275 0.166888
5332 3275 0.166888
6635 3275 0.166888
7707 3275 0.166888
12 3277 0.911002
3646 3277 0.166888
3647 3277 0.166888
3797 3277 0.166888
3887 3277 0.567433
3889 3277 0.166888
4675 3277 0.895726
6728 3277 0.166888
8313 3277 0.166888
8919 3277 0.166888
231 3280 0.166888
255 3280 0.166888
4500 3280 0.911002
15 3285 0.166888
335 3285 0.166888
9172 3285 0.166888
7019 3290 0.166888
8304 3290 0.166888
9668 3290 0.166888
2255 3291 0.166888
3072 3291 0.166888
3077 3291 0.166888
8304 3291 0.166888
3076 3293 0.166888
247 3294 0.166888
2255 3294 0.166888
3077 3294 0.166888
7815 3294 0.166888
7816 3294 0.166888
8057 3294 0.166888
8304 3294 0.895726
8378 3294 0.166888
8399 3294 0.166888
9668 3294 0.166888
2255 3295 0.166888
8975 3295 0.166888
9340 3295 0.166888
918 3297 0.166888
4675 3297 0.166888
1825 3298 0.166888
2487 3301 0.166888
3390 3301 0.166888
7275 3301 0.166888
7311 3301 0.166888
7492 3301 0.911002
7572 3301 0.911002
7913 3301 0.609854
8422 3301 0.911002
8504 3301 0.166888
2540 3303 0.385159
717 3305 0.283515
3363 3305 0.099116
3944 3305 1.000000
5446 3305 0.609854
7925 3305 0.283515
1206 3306 0.166888
1875 3306 0.895726
2512 3306 0.982533
4304 3306 0.567433
4336 3306 0.166888
5962 3306 0.982533
6034 3306 0.982533
6037 3306 0.982533
6044 3306 0.982533
6581 3306 0.166888
6773 3306 0.166888
7156 3306 0.166888
9209 3306 0.895726
203 3307 0.385159
737 3307 0.121597
761 3307 0.166888
1202 3307 0.166888
1206 3307 0.166888
1352 3307 0.982533
1355 3307 0.166888
1522 3307 0.385159
1523 3307 0.385159
1653 3307 0.166888
1808 3307 0.166888
1875 3307 0.567433
1909 3307 0.121597
2212 3307 0.166888
2292 3307 0.121597
2385 3307 0.166888
2406 3307 0.121597
2567 3307 0.385159
2814 3307 0.166888
3400 3307 0.567433
3559 3307 0.567433
3604 3307 0.166888
3628 3307 0.385159
3781 3307 0.895726
3852 3307 0.911002
3855 3307 0.385159
4222 3307 0.166888
4300 3307 0.166888
4304 3307 1.000000
4336 3307 0.166888
4409 3307 0.166888
4524 3307 0.166888
4545 3307 0.895726
4615 3307 0.475480
4673 3307 0.166888
4715 3307 0.166888
4717 3307 0.166888
5519 3307 0.385159
5706 3307 0.166888
5962 3307 0.166888
6037 3307 0.911002
6279 3307 0.243194
6415 3307 0.911002
6503 3307 0.911002
6581 3307 0.166888
6713 3307 0.567433
6773 3307 0.166888
7156 3307 0.166888
7272 3307 0.166888
7332 3307 0.385159
7373 3307 0.121597
7746 3307 0.997727
8535 3307 0.895726
8834 3307 0.166888
8919 3307 0.166888
8920 3307 0.385159
9209 3307 0.982533
1279 3308 0.166888
1946 3308 0.166888
2055 3308 0.166888
2191 3308 0.166888
2359 3308 0.166888
3781 3308 0.166888
3892 3308 0.166888
4177 3308 0.166888
5431 3308 0.166888
5696 3308 0.121597
6581 3308 0.166888
6756 3308 0.166888
7707 3308 0.567433
7908 3308 0.166888
7913 3308 0.166888
7915 3308 0.166888
8416 3308 0.166888
8599 3308 0.121597
196 3309 0.385159
202 3309 0.166888
848 3309 0.385159
1894 3309 0.567433
2515 3309 0.166888
2925 3309 0.166888
3627 3309 0.166888
4036 3309 0.385159
4333 3309 0.385159
5954 3309 0.385159
9786 3309 0.385159
3313 3312 0.166888
3312 3313 0.166888
3315 3314 0.567433
4368 3314 0.567433
3314 3315 0.567433
3316 3315 0.166888
2909 3316 0.385159
3315 3316 0.166888
3515 3316 0.385159
4460 3316 0.121597
4860 3316 0.385159
7649 3316 0.385159
9677 3316 0.385159
4916 3317 0.283515
7696 3317 0.283515
7746 3317 0.283515
8013 3317 0.283515
6131 3318 0.567433
6252 3318 0.283515
6484 3318 0.283515
7667 3318 0.166888
1204 3320 0.166888
1837 3320 0.166888
4333 3320 0.385159
4533 3320 0.166888
4545 3320 0.121597
8599 3320 0.121597
7585 3322 0.895726
754 3325 0.166888
1876 3325 0.166888
1879 3325 0.166888
2948 3325 0.166888
3326 3325 0.567433
3328 3325 0.166888
6004 3325 0.166888
7561 3325 0.166888
7585 3325 0.567433
9298 3325 0.166888
3325 3326 0.567433
3892 3326 0.166888
4545 3326 0.166888
6004 3326 0.166888
6301 3326 0.911002
6484 3326 0.283515
6573 3326 0.911002
7554 3326 0.982533
9784 3326 0.283515
1683 3328 0.166888
1876 3328 0.982533
1877 3328 0.166888
1889 3328 0.166888
3325 3328 0.166888
3567 3328 0.166888
3892 3328 0.567433
5386 3328 0.166888
5551 3328 0.283515
6004 3328 0.166888
6301 3328 0.166888
7090 3328 0.166888
7746 3328 0.166888
7960 3328 0.166888
9198 3328 0.166888
9298 3328 0.166888
1876 3330 0.166888
729 3332 0.121597
2134 3332 0.166888
3932 3332 0.997293
3942 3332 0.385159
4036 3332 0.385159
4265 3332 0.166888
4545 3332 0.166888
4674 3332 0.166888
5480 3332 0.166888
7490 3332 0.166888
7492 3332 0.166888
7970 3332 0.166888
8016 3332 0.166888
9172 3332 0.567433
9340 3332 0.166888
98 3333 0.166888
3337 3333 0.166888
1291 3334 0.166888
6696 3334 0.166888
7585 3334 0.895726
7746 3334 0.911002
9556 3334 0.166888
9558 3334 0.166888
1137 3336 0.283515
1176 3336 0.283515
3765 3336 0.283515
4545 3336 0.385159
4690 3336 0.283515
5019 3336 0.283515
5785 3336 0.099116
6138 3336 0.283515
9455 3336 0.166888
9556 3336 0.166888
3333 3337 0.166888
9556 3337 0.166888
788 3340 0.166888
1603 3340 0.166888
3105 3340 0.385159
4833 3340 0.121597
6116 3340 0.385159
6850 3340 0.121597
7400 3340 0.166888
7401 3340 0.166888
8375 3340 0.166888
8609 3340 0.385159
9280 3340 0.121597
8919 3343 0.166888
3852 3346 0.855829
9665 3346 0.166888
2080 3347 0.121597
7156 3347 0.385159
3779 3350 0.166888
3646 3353 0.166888
7866 3356 0.166888
104 3362 0.567433
121 3362 0.911002
128 3362 0.911002
505 3362 0.567433
602 3362 0.166888
7602 3362 0.895726
8053 3362 0.895726
1543 3363 0.099116
2471 3363 0.283515
2765 3363 1.000000
2881 3363 0.099116
3305 3363 0.099116
4333 3363 0.121597
4406 3363 0.099116
4470 3363 0.283515
5388 3363 0.099116
7952 3363 0.099116
8143 3363 0.283515
8304 3363 0.166888
8723 3363 0.121597
9471 3363 0.099116
5601 3364 0.121597
1890 3366 0.166888
3260 3366 0.166888
3892 3366 0.166888
6918 3366 0.166888
7679 3366 0.166888
509 3368 0.911002
3074 3369 0.166888
3075 3369 0.166888
3076 3369 0.166888
3612 3369 0.166888
4771 3369 0.166888
5962 3370 0.166888
381 3373 0.609854
5256 3373 0.099116
590 3374 0.609854
721 3374 0.609854
736 3374 0.609854
3025 3374 0.609854
3035 3374 0.609854
4175 3374 0.609854
6600 3374 0.609854
9372 3374 0.609854
9686 3374 0.609854
3400 3375 0.609854
9221 3375 0.911002
9933 3375 0.609854
999 3378 0.166888
1220 3378 0.283515
1467 3378 0.567433
1867 3378 0.567433
2927 3378 0.166888
4916 3378 0.283515
6606 3378 0.166888
8013 3378 0.166888
8046 3378 0.166888
9175 3379 0.385159
729 3381 0.385159
959 3381 0.121597
2998 3381 0.166888
4611 3381 0.121597
5954 3381 0.385159
9175 3381 0.385159
6762 3385 0.166888
1204 3387 0.166888
6828 3387 0.166888
3301 3390 0.166888
4463 3390 0.166888
4611 3395 0.121597
5366 3395 0.911002
6124 3395 0.385159
2191 3399 0.385159
1291 3400 0.166888
2139 3400 0.121597
3307 3400 0.567433
3375 3400 0.609854
5954 3400 0.121597
5962 3400 0.166888
9221 3400 0.911002
330 3402 0.567433
451 3402 0.166888
3414 3402 0.166888
3689 3402 0.895726
8989 3402 0.166888
2927 3403 0.166888
5963 3403 0.166888
6331 3403 0.166888
6872 3403 0.166888
7864 3403 0.166888
9247 3403 0.166888
1581 3406 0.166888
3612 3406 0.166888
4265 3406 0.166888
5448 3406 0.166888
4249 3407 0.166888
6520 3407 0.166888
6529 3407 0.567433
1340 3411 0.609854
9286 3412 0.283515
321 3414 0.166888
729 3414 0.121597
1777 3414 0.895726
3402 3414 0.166888
5384 3414 0.099116
93 3416 0.609854
361 3416 0.609854
736 3416 0.609854
1648 3416 0.166888
3025 3416 0.609854
3035 3416 0.609854
3497 3416 0.609854
3824 3416 0.609854
3844 3416 0.609854
4633 3416 0.166888
5446 3416 0.609854
6323 3416 0.609854
7746 3416 0.911002
8133 3416 0.609854
9248 3416 0.609854
9851 3416 0.609854
353 3422 0.166888
4049 3422 0.166888
4050 3422 0.911002
4056 3422 0.166888
1591 3429 0.121597
1736 3429 0.166888
2462 3429 0.911002
5696 3429 0.121597
7667 3429 0.911002
8527 3429 0.166888
4602 3432 0.166888
4629 3432 0.895726
201 3436 0.385159
281 3436 0.911002
848 3436 0.385159
1368 3436 0.911002
2191 3436 0.385159
2540 3436 0.385159
2909 3436 0.385159
3205 3436 0.911002
3913 3436 0.385159
4036 3436 0.385159
4333 3436 0.385159
4367 3436 0.166888
4401 3436 0.166888
4860 3436 0.385159
5076 3436 0.166888
5347 3436 0.911002
5411 3436 0.999708
5696 3436 0.121597
6034 3436 0.166888
6037 3436 0.166888
6930 3436 0.166888
6931 3436 0.911002
6935 3436 0.999955
6980 3436 0.911002
7913 3436 0.609854
8527 3436 0.166888
9786 3436 0.385159
334 3438 0.166888
350 3438 0.166888
582 3438 0.609854
1086 3440 0.166888
1090 3440 0.166888
1092 3440 0.166888
1094 3440 0.166888
3781 3441 0.999955
5546 3443 0.385159
5954 3443 0.385159
9786 3443 0.385159
3781 3444 0.911002
7913 3444 0.609854
4333 3445 0.385159
3450 3448 0.836565
4594 3448 0.099116
5460 3448 0.283515
6378 3448 0.283515
3450 3449 0.999999
3451 3449 0.166888
5061 3449 0.166888
3448 3450 0.836565
3449 3450 0.999999
3453 3450 0.166888
3605 3450 0.166888
5273 3450 0.283515
3449 3451 0.166888
1578 3453 0.166888
3450 3453 0.166888
327 3456 0.982533
735 3456 0.166888
2596 3456 0.166888
3635 3456 0.166888
3936 3456 0.166888
5065 3456 0.166888
5714 3456 0.166888
5726 3456 0.166888
6595 3456 0.567433
7562 3456 0.567433
8016 3456 0.166888
8834 3456 0.166888
72 3458 0.911002
296 3458 0.166888
744 3458 0.166888
1291 3458 0.166888
4249 3458 0.895726
7121 3458 0.166888
7938 3458 0.166888
9653 3458 0.166888
9838 3458 0.166888
196 3464 0.911002
223 3464 0.911002
348 3464 0.911002
350 3464 0.166888
429 3464 0.166888
661 3464 0.166888
684 3464 0.166888
1204 3464 0.166888
1291 3464 0.166888
1339 3464 0.911002
1475 3464 0.166888
1512 3464 0.911002
2172 3464 0.166888
2339 3464 0.166888
2920 3464 0.166888
3465 3464 0.895726
3624 3464 0.166888
3784 3464 0.166888
3859 3464 0.166888
3892 3464 0.166888
4265 3464 0.166888
4673 3464 0.166888
4675 3464 0.166888
5347 3464 0.911002
5461 3464 0.999708
5598 3464 0.166888
5607 3464 0.911002
6049 3464 0.166888
6458 3464 0.911002
6638 3464 0.911002
6662 3464 0.166888
6686 3464 0.999947
6692 3464 0.166888
6696 3464 0.567433
6710 3464 0.166888
6728 3464 0.911002
6738 3464 0.166888
6743 3464 0.166888
6773 3464 0.166888
6953 3464 0.911002
7491 3464 0.166888
7492 3464 0.166888
7527 3464 0.567433
7568 3464 0.166888
7646 3464 0.166888
7665 3464 0.166888
7744 3464 0.166888
7753 3464 0.099116
7858 3464 0.166888
8013 3464 0.999994
8501 3464 0.985301
9014 3464 0.911002
9028 3464 0.166888
9157 3464 0.567433
9172 3464 0.999708
9236 3464 0.166888
9385 3464 0.999708
9766 3464 0.166888
9787 3464 0.166888
9923 3464 0.911002
223 3465 0.166888
1291 3465 0.567433
1339 3465 0.567433
1475 3465 0.166888
2143 3465 0.166888
2172 3465 0.166888
3464 3465 0.895726
3751 3465 0.166888
3859 3465 0.166888
4832 3465 0.166888
5461 3465 0.166888
5607 3465 0.166888
6458 3465 0.166888
6686 3465 0.982533
6692 3465 0.166888
6710 3465 0.166888
6728 3465 0.567433
6749 3465 0.166888
7128 3465 0.166888
7492 3465 0.166888
7527 3465 0.166888
7678 3465 0.166888
7679 3465 0.166888
7970 3465 0.166888
8781 3465 0.166888
9028 3465 0.166888
9157 3465 0.166888
9236 3465 0.166888
9385 3465 0.166888
9604 3465 0.385159
9786 3465 0.385159
9923 3465 0.166888
210 3467 0.166888
793 3467 0.166888
1530 3467 0.166888
4036 3467 0.385159
5936 3467 0.166888
3109 3468 0.911002
2348 3471 0.283515
3068 3471 0.911002
1722 3472 0.166888
6224 3474 0.166888
7652 3474 0.567433
7653 3474 0.166888
1768 3476 0.099116
2014 3476 0.283515
3747 3476 0.166888
3914 3476 0.911002
7520 3476 0.099116
7707 3476 0.911002
9405 3477 0.166888
1931 3483 0.567433
2359 3483 0.166888
3607 3483 0.166888
4035 3483 0.567433
4376 3483 0.166888
5412 3483 0.166888
7015 3483 0.166888
7017 3483 0.166888
7721 3483 0.166888
7935 3483 0.166888
6352 3485 0.166888
7585 3485 0.166888
3681 3488 0.166888
1889 3489 0.166888
1890 3489 0.166888
6918 3489 0.166888
252 3490 0.166888
3205 3490 0.166888
5386 3490 0.166888
5387 3490 0.166888
8057 3490 0.166888
8829 3490 0.166888
9043 3490 0.166888
1870 3491 0.999999
1871 3491 0.982533
7128 3491 0.166888
9092 3491 0.166888
595 3493 0.166888
958 3494 0.166888
2334 3494 0.166888
8531 3494 0.166888
1352 3496 0.166888
2987 3496 0.166888
3059 3496 0.166888
3416 3497 0.609854
3936 3497 0.166888
5461 3497 0.911002
7696 3497 0.166888
1785 3498 0.166888
6676 3498 0.999994
7752 3498 0.166888
202 3500 0.166888
335 3500 0.166888
626 3500 0.166888
1204 3500 0.166888
1837 3500 0.567433
3624 3500 0.911002
3646 3500 0.911002
3936 3500 0.166888
4242 3500 0.166888
4611 3500 0.166888
5309 3500 0.911002
5340 3500 0.166888
6241 3500 0.166888
7123 3500 0.166888
7746 3500 0.999994
8520 3500 0.166888
8933 3500 0.609854
9034 3500 0.166888
416 3502 0.166888
2633 3502 0.121597
4638 3502 0.166888
4673 3502 0.166888
4702 3502 0.385159
5214 3502 0.166888
7746 3502 0.166888
9786 3502 0.385159
2502 3503 0.166888
4289 3506 0.385159
2151 3507 0.099116
7915 3507 0.911002
7916 3507 0.166888
17 3510 0.166888
6034 3510 0.166888
6037 3510 0.166888
6935 3510 0.911002
7446 3510 0.911002
1264 3514 0.166888
3515 3514 0.385159
6004 3514 0.166888
6224 3514 0.999994
112 3515 0.385159
132 3515 0.385159
484 3515 0.385159
999 3515 0.385159
1358 3515 0.385159
2130 3515 0.385159
2281 3515 0.385159
3105 3515 0.385159
3316 3515 0.385159
3514 3515 0.385159
3623 3515 0.385159
3639 3515 0.166888
3855 3515 0.385159
4015 3515 0.385159
4020 3515 0.999955
4023 3515 0.567433
4231 3515 0.385159
4488 3515 0.385159
4903 3515 0.385159
5086 3515 0.385159
6224 3515 0.999963
6234 3515 0.385159
6240 3515 0.385159
6262 3515 0.385159
6951 3515 0.385159
7573 3515 0.911002
7574 3515 0.166888
7580 3515 0.385159
7820 3515 0.385159
8399 3515 0.385159
8422 3515 0.911002
9048 3515 0.385159
9166 3515 0.385159
9918 3515 0.385159
3517 3516 0.567433
3519 3516 0.166888
3527 3516 0.895726
3528 3516 0.166888
3943 3516 0.166888
9831 3516 0.166888
3516 3517 0.567433
3527 3517 1.000000
3943 3517 0.911002
9156 3517 0.166888
9805 3517 0.166888
9831 3517 0.166888
17 3518 0.911002
3563 3518 0.099116
5446 3518 0.609854
6931 3518 0.999955
7446 3518 0.911002
3516 3519 0.166888
3522 3521 0.911002
3521 3522 0.911002
7696 3523 0.283515
3516 3527 0.895726
3517 3527 1.000000
3528 3527 0.911002
3531 3527 0.911002
3943 3527 0.911002
4325 3527 0.166888
9805 3527 0.166888
3516 3528 0.166888
3527 3528 0.911002
3527 3531 0.911002
1204 3532 0.166888
1489 3532 0.166888
1517 3532 0.609854
4242 3532 0.166888
4598 3532 0.609854
6224 3533 0.999708
6224 3534 0.166888
7572 3534 0.911002
1136 3535 0.911002
4022 3535 0.166888
6224 3535 0.911002
7572 3535 0.911002
7573 3535 0.911002
455 3536 0.166888
732 3536 0.099116
1220 3536 0.099116
1284 3536 0.166888
1300 3536 0.166888
1395 3536 0.166888
1529 3536 0.166888
1608 3536 0.166888
1880 3536 0.166888
2152 3536 0.166888
3565 3536 0.911002
3625 3536 0.166888
3784 3536 0.166888
3892 3536 0.567433
4356 3536 0.166888
4452 3536 0.166888
4673 3536 0.166888
5411 3536 0.999708
5830 3536 0.166888
6034 3536 0.166888
6049 3536 0.166888
6107 3536 0.166888
6728 3536 0.911002
7049 3536 0.166888
7554 3536 0.567433
7585 3536 0.166888
7649 3536 0.166888
7665 3536 0.166888
7696 3536 0.911002
7697 3536 0.166888
7746 3536 0.997727
7979 3536 0.166888
201 3538 0.385159
5954 3538 0.385159
1837 3539 0.166888
3540 3539 0.911002
5962 3539 0.895726
6034 3539 0.895726
6882 3539 0.895726
7976 3539 0.166888
9264 3539 0.567433
9501 3539 0.567433
1837 3540 0.567433
3539 3540 0.911002
5962 3540 0.166888
6034 3540 0.166888
6882 3540 0.166888
9177 3540 0.166888
3874 3542 0.911002
4131 3542 0.166888
5962 3542 0.166888
9339 3542 0.166888
5546 3543 0.385159
9786 3543 0.385159
2153 3545 0.166888
8304 3545 0.166888
9758 3545 0.166888
1875 3546 0.166888
4709 3546 0.166888
5554 3546 0.166888
7160 3546 0.166888
622 3547 0.099116
1291 3547 0.166888
1720 3547 0.283515
3223 3547 0.283515
3781 3547 0.911002
3995 3547 0.166888
4916 3547 0.283515
9286 3547 0.099116
9843 3547 0.283515
9923 3547 0.283515
335 3548 0.166888
1837 3548 0.166888
1875 3548 0.911002
3034 3548 0.099116
5438 3548 0.283515
5461 3548 0.911002
6116 3548 0.166888
6720 3548 0.166888
6879 3548 0.166888
6882 3548 0.166888
6920 3548 0.911002
7976 3548 0.166888
8500 3548 0.166888
9034 3548 0.166888
9177 3548 0.166888
9501 3548 0.166888
9766 3548 0.166888
3575 3551 0.567433
7696 3551 0.166888
9034 3551 0.166888
335 3553 0.166888
586 3553 0.166888
1204 3553 0.567433
1258 3553 0.166888
1889 3553 0.166888
1911 3553 0.121597
2212 3553 0.166888
4265 3553 0.166888
4266 3553 0.166888
5950 3553 0.166888
7371 3553 0.121597
7449 3553 0.166888
7595 3553 0.166888
7645 3553 0.166888
7746 3553 0.166888
8737 3553 0.166888
9034 3553 0.166888
9114 3553 0.121597
9145 3553 0.166888
9526 3553 0.166888
9554 3553 0.166888
1241 3555 0.166888
1777 3555 0.166888
2026 3555 0.911002
3623 3555 0.567433
4055 3555 0.166888
6848 3555 0.099116
6945 3555 0.166888
8130 3555 0.166888
8421 3555 0.166888
9879 3555 0.099116
1241 3556 0.166888
1291 3556 0.166888
3566 3556 0.166888
7373 3556 0.166888
330 3557 0.166888
1529 3557 0.121597
1777 3557 0.166888
4159 3557 0.121597
4675 3557 0.166888
6756 3557 0.166888
7146 3557 0.385159
7988 3557 0.121597
9019 3557 0.166888
637 3558 0.609854
1195 3558 0.609854
1241 3558 0.166888
1284 3558 0.166888
1291 3558 0.166888
2080 3558 0.121597
2909 3558 0.385159
3205 3558 0.911002
4051 3558 0.609854
4057 3558 0.609854
4545 3558 0.121597
5197 3558 0.911002
5354 3558 0.609854
6095 3558 0.609854
7858 3558 0.609854
7988 3558 0.121597
9701 3558 0.609854
9786 3558 0.385159
330 3559 0.166888
1241 3559 0.166888
2505 3559 0.166888
2925 3559 0.166888
3307 3559 0.567433
4055 3559 0.166888
4147 3559 0.166888
4903 3559 0.166888
4905 3559 0.166888
5571 3559 0.166888
5962 3559 0.567433
6945 3559 0.166888
8047 3559 0.166888
580 3561 0.166888
1220 3561 0.099116
1241 3561 0.166888
2128 3561 0.166888
350 3563 0.283515
657 3563 1.000000
732 3563 0.283515
1220 3563 0.836565
1720 3563 0.283515
3518 3563 0.099116
3942 3563 0.385159
6877 3563 0.099116
8723 3563 0.121597
122 3565 0.609854
449 3565 0.166888
1241 3565 0.166888
1279 3565 0.166888
1521 3565 0.911002
2578 3565 0.985301
2859 3565 0.609854
3031 3565 0.911002
3536 3565 0.911002
3566 3565 0.166888
3623 3565 0.166888
3921 3565 0.166888
4249 3565 0.166888
4753 3565 0.166888
4903 3565 0.166888
4905 3565 0.911002
6044 3565 0.166888
6138 3565 0.567433
6945 3565 0.166888
7103 3565 0.166888
7585 3565 0.166888
7858 3565 0.609854
7909 3565 0.985301
7913 3565 0.609854
8134 3565 0.609854
8756 3565 0.911002
9653 3565 0.911002
9870 3565 0.609854
1262 3566 0.099116
3556 3566 0.166888
3565 3566 0.166888
3624 3566 0.166888
4905 3566 0.567433
6376 3566 0.567433
7094 3566 0.099116
7156 3566 0.385159
1241 3567 0.166888
1837 3567 0.166888
3260 3567 0.166888
3328 3567 0.166888
3623 3567 0.166888
4611 3567 0.166888
6529 3567 0.166888
6756 3567 0.166888
7499 3567 0.166888
8470 3567 0.166888
9247 3567 0.166888
5950 3572 0.982533
2212 3575 0.166888
3551 3575 0.567433
4363 3575 0.166888
4363 3576 0.166888
2103 3582 0.166888
3781 3582 0.166888
4218 3582 0.166888
6728 3582 0.166888
7040 3582 0.166888
7514 3582 0.567433
9850 3582 0.166888
989 3583 0.166888
1204 3583 0.166888
1837 3583 0.166888
4363 3583 0.166888
7022 3583 0.166888
1204 3584 0.166888
1837 3584 0.166888
7393 3584 0.166888
1204 3588 0.166888
1291 3588 0.166888
1837 3588 0.166888
4675 3588 0.166888
350 3591 0.166888
2103 3591 0.166888
2560 3591 0.166888
3654 3591 0.567433
3781 3591 1.000000
3805 3591 0.166888
4218 3591 0.166888
5139 3591 0.911002
6011 3591 0.166888
6159 3591 0.166888
7644 3591 0.911002
4363 3596 0.166888
3654 3597 0.911002
3781 3597 0.999708
6352 3597 0.166888
1204 3598 0.166888
1837 3598 0.166888
4363 3598 0.166888
4363 3601 0.166888
1288 3604 0.166888
1339 3604 0.166888
1352 3604 0.895726
2130 3604 0.895726
3307 3604 0.166888
4866 3604 0.166888
5787 3604 0.166888
5840 3604 0.166888
5962 3604 0.166888
6415 3604 0.166888
7195 3604 0.166888
7641 3604 0.166888
8535 3604 0.166888
9161 3604 0.166888
3450 3605 0.166888
3905 3605 0.166888
3909 3605 0.166888
9557 3605 0.166888
9559 3605 0.166888
1927 3607 0.166888
3483 3607 0.166888
1086 3608 0.166888
1984 3608 0.911002
1996 3608 0.911002
2003 3608 0.166888
2359 3608 0.166888
7654 3608 0.166888
7719 3608 0.166888
7785 3608 0.166888
8427 3608 0.911002
201 3610 0.121597
848 3610 0.385159
2540 3610 0.385159
4333 3610 0.121597
5954 3610 0.385159
9115 3610 0.385159
9677 3610 0.385159
9786 3610 0.385159
381 3612 0.166888
1673 3612 0.166888
1875 3612 1.000000
2270 3612 0.166888
2380 3612 0.166888
2395 3612 0.166888
2408 3612 0.166888
2578 3612 0.166888
3205 3612 0.166888
3369 3612 0.166888
3406 3612 0.166888
3881 3612 0.166888
3910 3612 0.166888
4155 3612 0.166888
4657 3612 0.166888
5197 3612 0.166888
5384 3612 0.895726
5386 3612 0.166888
5682 3612 0.166888
6069 3612 0.166888
6131 3612 0.567433
6141 3612 0.166888
6649 3612 1.000000
6657 3612 0.567433
6675 3612 0.166888
6676 3612 0.982533
6720 3612 0.166888
7164 3612 0.166888
7400 3612 0.567433
7401 3612 0.166888
7456 3612 0.166888
7684 3612 0.166888
7909 3612 0.166888
8374 3612 0.567433
8538 3612 0.166888
9764 3612 0.567433
9862 3612 0.166888
1867 3616 0.567433
5559 3616 0.166888
6606 3616 0.166888
7962 3616 0.166888
1867 3617 0.166888
6606 3617 0.166888
1984 3620 0.166888
2030 3620 0.166888
7671 3620 0.166888
7719 3620 0.166888
7726 3620 0.166888
695 3622 0.911002
1889 3622 0.166888
1890 3622 0.166888
2199 3622 0.166888
6918 3622 0.166888
7679 3622 0.166888
8130 3622 0.166888
8257 3622 0.609854
9034 3622 0.166888
69 3623 0.099116
159 3623 1.000000
201 3623 0.385159
335 3623 0.166888
449 3623 0.166888
902 3623 0.166888
1530 3623 0.567433
1889 3623 0.166888
2135 3623 1.000000
2191 3623 0.385159
2540 3623 0.385159
2567 3623 1.000000
3515 3623 0.385159
3555 3623 0.567433
3565 3623 0.166888
3567 3623 0.166888
3717 3623 1.000000
3850 3623 0.166888
3892 3623 0.166888
4325 3623 0.166888
4916 3623 0.283515
5241 3623 0.385159
6164 3623 1.000000
6933 3623 0.099116
7490 3623 0.567433
7521 3623 0.166888
7602 3623 0.895726
7746 3623 0.166888
8053 3623 0.567433
8500 3623 0.166888
9034 3623 0.166888
9115 3623 0.385159
9653 3623 0.166888
201 3624 0.385159
1291 3624 0.166888
1507 3624 0.911002
1837 3624 0.166888
2026 3624 0.911002
2588 3624 0.911002
3464 3624 0.166888
3500 3624 0.911002
3566 3624 0.166888
3635 3624 0.985301
3913 3624 0.385159
4036 3624 0.385159
4333 3624 0.385159
4533 3624 0.911002
4701 3624 0.911002
4860 3624 0.385159
5511 3624 0.166888
6135 3624 0.166888
7086 3624 0.985301
7746 3624 0.911002
7830 3624 0.895726
7858 3624 0.911002
2390 3625 0.166888
3536 3625 0.166888
3699 3625 0.166888
3701 3625 0.166888
3706 3625 0.166888
3932 3625 0.166888
6034 3625 0.166888
7492 3625 0.166888
7696 3625 0.166888
3635 3626 0.166888
2639 3627 0.166888
3309 3627 0.166888
4237 3627 0.166888
5131 3627 0.166888
6206 3627 0.567433
7770 3627 0.567433
7843 3627 0.166888
8697 3627 0.911002
8919 3627 0.166888
9117 3627 0.911002
3307 3628 0.385159
6756 3628 0.166888
196 3634 0.385159
729 3634 0.385159
3641 3634 0.911002
3942 3634 0.385159
4005 3634 1.000000
4253 3634 0.099116
5068 3634 0.099116
5956 3634 0.121597
7830 3634 0.166888
9115 3634 0.385159
9486 3634 0.166888
188 3635 0.911002
485 3635 0.166888
580 3635 0.166888
613 3635 0.567433
617 3635 0.166888
1579 3635 0.166888
1943 3635 0.999708
2495 3635 0.911002
2498 3635 0.911002
3260 3635 0.166888
3456 3635 0.166888
3624 3635 0.985301
3626 3635 0.166888
3641 3635 0.567433
3651 3635 0.911002
3678 3635 0.166888
4075 3635 0.166888
4079 3635 0.166888
4368 3635 0.166888
4456 3635 0.166888
6034 3635 0.166888
6148 3635 0.166888
6381 3635 0.895726
6458 3635 0.911002
6583 3635 0.911002
6662 3635 0.166888
6720 3635 0.166888
7285 3635 0.166888
7408 3635 0.166888
7486 3635 0.911002
7746 3635 0.911002
7971 3635 0.166888
7976 3635 0.166888
8133 3635 0.609854
8919 3635 0.911002
9145 3635 0.166888
9365 3635 0.999708
9400 3635 0.567433
9716 3635 0.985301
9922 3635 0.166888
2319 3636 0.166888
2495 3636 0.166888
6381 3636 0.166888
7971 3636 0.166888
7976 3636 0.166888
9400 3636 0.166888
1666 3638 0.166888
4050 3638 0.166888
5584 3638 0.166888
6649 3638 0.166888
9172 3638 0.911002
132 3639 0.099116
580 3639 0.166888
612 3639 0.166888
1785 3639 0.166888
1884 3639 0.166888
1928 3639 0.166888
3515 3639 0.166888
3666 3639 0.166888
3678 3639 0.166888
3779 3639 0.166888
4079 3639 0.166888
4146 3639 0.166888
4150 3639 0.166888
5706 3639 0.166888
6159 3639 0.166888
6318 3639 0.099116
7091 3639 0.166888
7654 3639 0.567433
7971 3639 0.166888
8294 3639 0.099116
9659 3639 0.166888
188 3641 0.911002
526 3641 0.911002
580 3641 0.166888
617 3641 0.166888
996 3641 0.911002
1104 3641 0.099116
1882 3641 0.099116
1973 3641 0.283515
2114 3641 0.166888
2495 3641 0.973556
2644 3641 0.911002
2845 3641 0.166888
3105 3641 0.911002
3634 3641 0.911002
3635 3641 0.567433
3646 3641 0.911002
3651 3641 0.609854
3678 3641 0.166888
3932 3641 0.166888
4253 3641 0.099116
4304 3641 0.166888
5504 3641 0.911002
5639 3641 0.166888
6381 3641 0.999994
6649 3641 0.166888
6724 3641 0.166888
6753 3641 0.099116
7728 3641 0.609854
7780 3641 0.911002
7844 3641 0.283515
7913 3641 0.609854
8062 3641 0.166888
9041 3641 0.166888
9172 3641 0.911002
9365 3641 0.999708
9716 3641 0.911002
4534 3642 0.166888
7746 3642 0.911002
7769 3642 0.911002
7915 3642 0.609854
169 3643 0.166888
196 3643 0.385159
1242 3643 0.166888
1244 3643 0.567433
1475 3643 0.166888
1768 3643 0.166888
3852 3643 0.121597
4675 3643 0.166888
4916 3643 0.283515
5504 3643 0.166888
5603 3643 0.099116
5860 3643 0.385159
7624 3643 0.166888
7657 3643 0.166888
7746 3643 0.283515
8065 3643 0.166888
8654 3643 0.283515
9175 3643 0.385159
9509 3643 0.895726
9604 3643 0.385159
9695 3643 0.121597
9918 3643 0.385159
128 3645 0.911002
3646 3645 0.166888
6206 3645 1.000000
6676 3645 0.166888
7900 3645 0.121597
8697 3645 1.000000
188 3646 0.985301
404 3646 0.567433
485 3646 0.567433
605 3646 0.911002
613 3646 0.166888
1291 3646 0.567433
1474 3646 0.609854
1865 3646 0.166888
1875 3646 0.911002
1884 3646 0.166888
1889 3646 0.166888
2841 3646 0.166888
2965 3646 0.166888
3015 3646 0.911002
3071 3646 0.985301
3260 3646 0.999999
3277 3646 0.166888
3353 3646 0.166888
3500 3646 0.911002
3641 3646 0.911002
3645 3646 0.166888
3678 3646 0.166888
3797 3646 0.166888
3881 3646 0.166888
3892 3646 0.166888
4242 3646 0.166888
4366 3646 0.166888
4545 3646 0.166888
4709 3646 0.166888
4724 3646 0.166888
5267 3646 0.911002
5383 3646 0.166888
5639 3646 0.166888
5889 3646 0.166888
6107 3646 0.166888
6116 3646 0.166888
6148 3646 0.166888
6615 3646 0.609854
6649 3646 0.985301
6876 3646 1.000000
7486 3646 0.911002
7492 3646 0.911002
7728 3646 0.911002
7746 3646 0.999708
8304 3646 0.911002
8919 3646 0.911002
9014 3646 0.911002
9299 3646 0.166888
9659 3646 0.166888
9786 3646 0.166888
9922 3646 0.166888
202 3647 0.166888
1875 3647 0.166888
1889 3647 0.166888
3277 3647 0.166888
3797 3647 0.166888
4131 3647 0.166888
4366 3647 0.166888
5639 3647 0.166888
6318 3647 0.099116
7492 3647 0.166888
7746 3647 0.166888
7971 3647 0.166888
8919 3647 0.166888
9299 3647 0.166888
9339 3647 0.166888
9786 3647 0.166888
1576 3648 0.999708
1937 3648 0.911002
3650 3648 0.895726
4057 3648 0.609854
5962 3648 0.166888
6159 3648 0.911002
6676 3648 0.166888
7703 3648 0.166888
8571 3648 0.166888
8697 3648 0.166888
732 3650 0.283515
1220 3650 0.283515
1713 3650 0.283515
1937 3650 0.166888
2540 3650 0.385159
2633 3650 0.121597
2837 3650 0.283515
3648 3650 0.895726
3852 3650 0.385159
4460 3650 0.385159
6952 3650 0.283515
7696 3650 0.283515
9115 3650 0.385159
9677 3650 0.385159
9786 3650 0.385159
188 3651 0.911002
485 3651 0.911002
1579 3651 0.166888
1943 3651 0.166888
2995 3651 0.166888
3194 3651 0.166888
3635 3651 0.911002
3641 3651 0.609854
7393 3651 0.166888
9786 3651 0.385159
1343 3652 0.166888
1648 3652 0.166888
1952 3652 0.166888
1964 3652 0.166888
2061 3652 0.166888
3221 3652 0.166888
3781 3652 0.166888
3895 3652 0.166888
4692 3652 0.567433
5193 3652 0.166888
5197 3652 0.166888
5906 3652 0.166888
5963 3652 0.166888
6004 3652 0.166888
7226 3652 0.166888
7419 3652 0.166888
7858 3653 0.166888
7865 3653 0.166888
215 3654 0.911002
1875 3654 0.166888
3591 3654 0.567433
3597 3654 0.911002
6034 3654 0.166888
6159 3654 0.166888
1700 3657 0.166888
3116 3657 0.166888
3678 3657 0.166888
4137 3657 0.166888
4853 3657 0.911002
5447 3657 0.166888
5542 3657 0.166888
9134 3657 0.283515
9685 3657 0.911002
9882 3657 0.283515
386 3663 0.166888
1592 3663 0.166888
3066 3663 0.166888
3070 3663 0.166888
3077 3663 0.166888
3932 3663 0.166888
4299 3663 0.166888
4703 3663 0.166888
4762 3663 0.166888
5546 3663 0.166888
5889 3663 0.166888
6882 3663 0.166888
9048 3663 0.166888
3639 3666 0.166888
8504 3666 0.911002
3077 3668 0.166888
3078 3668 0.166888
835 3674 0.385159
848 3674 0.385159
1865 3674 0.567433
2785 3674 0.166888
3892 3674 0.166888
3942 3674 0.121597
4036 3674 0.385159
4333 3674 0.121597
4460 3674 0.385159
5860 3674 0.385159
7156 3674 0.121597
9175 3674 0.121597
9695 3674 0.121597
9786 3674 0.385159
604 3678 0.166888
3635 3678 0.166888
3639 3678 0.166888
3641 3678 0.166888
3646 3678 0.166888
3657 3678 0.166888
4150 3678 0.166888
5633 3678 0.166888
5796 3678 0.166888
6972 3678 0.166888
7769 3678 0.166888
8422 3678 0.567433
8504 3678 0.166888
9760 3678 0.567433
8497 3679 0.121597
3807 3680 0.911002
3905 3680 0.567433
3909 3680 0.999708
4488 3680 0.166888
7281 3680 0.166888
7429 3680 0.166888
7924 3680 0.911002
3488 3681 0.166888
3905 3681 0.166888
3909 3681 0.911002
4488 3681 0.166888
6722 3681 0.166888
7924 3681 0.166888
451 3689 0.166888
592 3689 0.166888
3402 3689 0.895726
4050 3689 0.166888
3885 3694 0.567433
9546 3694 0.166888
1792 3699 0.166888
1796 3699 0.166888
3625 3699 0.166888
3726 3699 0.166888
6331 3699 0.166888
7594 3699 0.166888
7597 3699 0.166888
7601 3699 0.166888
8991 3699 0.166888
9014 3699 0.166888
121 3701 0.166888
967 3701 0.911002
1792 3701 0.166888
1795 3701 0.166888
1796 3701 0.166888
3625 3701 0.166888
3726 3701 0.166888
6696 3701 0.166888
7594 3701 0.985301
7597 3701 0.567433
7601 3701 0.166888
8058 3701 0.166888
8654 3701 0.099116
3625 3706 0.166888
7594 3706 0.166888
3260 3713 0.166888
3759 3713 0.166888
3781 3713 0.166888
3892 3713 0.166888
3717 3716 0.166888
3719 3716 0.166888
646 3717 0.099116
2482 3717 0.385159
3623 3717 1.000000
3716 3717 0.166888
3719 3717 0.911002
6958 3717 0.166888
3716 3719 0.166888
3717 3719 0.911002
4465 3721 0.099116
7766 3724 0.567433
1291 3726 0.166888
3699 3726 0.166888
3701 3726 0.166888
7746 3726 0.911002
128 3727 0.911002
6713 3727 0.166888
4632 3729 0.283515
3732 3730 0.609854
3730 3732 0.609854
261 3743 0.911002
3931 3743 0.166888
6037 3743 0.166888
7490 3743 0.166888
7491 3743 0.567433
7492 3743 0.166888
7832 3743 0.166888
3747 3746 0.166888
3931 3746 0.166888
3932 3746 0.567433
6529 3746 0.166888
6635 3746 0.166888
7490 3746 0.567433
8504 3746 0.166888
3260 3747 0.166888
3476 3747 0.166888
3746 3747 0.166888
3932 3747 0.166888
9365 3747 0.166888
4152 3750 0.166888
8723 3750 0.121597
3465 3751 0.166888
6769 3751 0.099116
658 3752 0.166888
2482 3752 0.385159
5787 3752 0.895726
5892 3752 0.166888
1368 3757 0.166888
1785 3757 0.166888
3781 3757 0.166888
4150 3757 0.166888
4218 3757 0.166888
4304 3757 0.895726
5447 3757 0.166888
6159 3757 0.166888
7929 3757 0.166888
9685 3757 0.166888
261 3758 0.567433
293 3758 0.166888
500 3758 0.166888
595 3758 0.166888
1218 3758 0.166888
1279 3758 0.166888
1889 3758 0.166888
2366 3758 0.166888
3074 3758 0.166888
3207 3758 0.895726
3759 3758 0.166888
3765 3758 0.166888
3891 3758 0.997293
3931 3758 0.166888
3932 3758 0.567433
4368 3758 0.166888
5386 3758 0.166888
5387 3758 0.166888
6044 3758 0.166888
6056 3758 0.166888
6503 3758 0.166888
6529 3758 0.166888
6676 3758 0.166888
7173 3758 0.166888
7492 3758 0.166888
7971 3758 0.804006
7973 3758 0.166888
7976 3758 0.166888
8829 3758 0.567433
9043 3758 0.567433
9168 3758 0.166888
9300 3758 0.166888
2993 3759 0.166888
3713 3759 0.166888
3758 3759 0.166888
3760 3759 0.567433
3764 3759 0.895726
3765 3759 0.166888
3766 3759 0.999963
3767 3759 0.999963
3768 3759 0.166888
3771 3759 0.166888
4720 3759 0.911002
7935 3759 0.911002
153 3760 0.567433
1369 3760 0.166888
1599 3760 0.166888
2202 3760 0.567433
2258 3760 0.166888
2762 3760 0.567433
3759 3760 0.567433
5412 3760 0.166888
5981 3760 0.567433
9144 3760 0.166888
17 3761 0.166888
3765 3761 0.567433
3767 3761 0.567433
3759 3764 0.895726
7639 3764 0.166888
1077 3765 0.166888
1291 3765 0.166888
1369 3765 0.166888
1373 3765 0.166888
1380 3765 0.166888
2359 3765 0.166888
3115 3765 0.166888
3336 3765 0.283515
3758 3765 0.166888
3759 3765 0.166888
3761 3765 0.567433
4035 3765 0.166888
4049 3765 0.166888
4235 3765 0.166888
4432 3765 0.166888
6808 3765 0.166888
6918 3765 0.166888
7639 3765 0.567433
8375 3765 0.166888
9758 3765 0.166888
1369 3766 0.166888
3759 3766 0.999963
7639 3766 0.166888
2057 3767 0.166888
2359 3767 0.166888
3759 3767 0.999963
3761 3767 0.567433
4049 3767 0.166888
4850 3767 0.911002
6252 3767 0.099116
6808 3767 0.567433
7432 3767 0.911002
7639 3767 0.166888
7671 3767 0.166888
7935 3767 0.166888
8133 3767 0.283515
8375 3767 0.166888
3759 3768 0.166888
7639 3768 0.166888
3759 3771 0.166888
3866 3771 0.166888
5247 3771 0.166888
6990 3771 0.166888
7003 3771 0.166888
7015 3771 0.166888
7919 3771 0.166888
3906 3772 0.567433
3914 3772 0.911002
3350 3779 0.166888
3639 3779 0.166888
6415 3779 0.166888
9557 3779 0.166888
9838 3779 0.166888
99 3781 0.166888
143 3781 0.166888
215 3781 0.985301
268 3781 0.166888
342 3781 0.911002
350 3781 0.166888
980 3781 0.567433
989 3781 0.985301
1079 3781 0.166888
1086 3781 0.166888
1090 3781 0.166888
1092 3781 0.166888
1094 3781 0.166888
1369 3781 0.997293
1952 3781 0.166888
2377 3781 0.166888
2487 3781 0.166888
2560 3781 0.166888
2719 3781 0.911002
3112 3781 0.166888
3205 3781 0.166888
3307 3781 0.895726
3308 3781 0.166888
3441 3781 0.999955
3444 3781 0.911002
3547 3781 0.911002
3582 3781 0.166888
3591 3781 1.000000
3597 3781 0.999708
3652 3781 0.166888
3713 3781 0.166888
3757 3781 0.166888
4045 3781 0.166888
4218 3781 0.567433
4423 3781 0.166888
4657 3781 0.166888
4692 3781 0.166888
6186 3781 0.166888
6210 3781 0.166888
6972 3781 0.911002
7087 3781 0.911002
7173 3781 0.999708
7370 3781 0.166888
7656 3781 0.911002
8422 3781 0.911002
8599 3781 0.166888
8635 3781 0.166888
8668 3781 0.166888
9201 3781 0.911002
9654 3781 0.166888
9681 3781 0.567433
9727 3781 0.166888
2056 3784 0.166888
2143 3784 0.166888
2172 3784 0.166888
2948 3784 0.166888
3464 3784 0.166888
3536 3784 0.166888
4715 3784 0.895726
4717 3784 0.166888
4718 3784 0.166888
4719 3784 0.166888
9177 3784 0.166888
9765 3784 0.166888
9766 3784 0.166888
2540 3785 0.385159
2909 3785 0.385159
4333 3785 0.385159
9786 3785 0.385159
17 3795 0.911002
83 3795 0.166888
732 3795 0.099116
1220 3795 0.283515
1475 3795 0.895726
1713 3795 0.099116
1736 3795 0.166888
2175 3795 0.911002
2578 3795 0.911002
3805 3795 1.000000
4376 3795 0.166888
6034 3795 0.166888
6520 3795 0.166888
6662 3795 0.166888
7846 3795 0.166888
7858 3795 0.911002
7865 3795 0.999994
7924 3795 0.166888
8304 3795 0.166888
8668 3795 0.166888
9105 3795 0.166888
9763 3795 0.166888
350 3796 1.000000
675 3796 1.000000
5332 3796 0.283515
12 3797 0.166888
1352 3797 0.166888
1875 3797 0.166888
1942 3797 0.166888
2217 3797 0.166888
2770 3797 0.166888
3277 3797 0.166888
3646 3797 0.166888
3647 3797 0.166888
3891 3797 0.895726
4366 3797 0.166888
4419 3797 0.166888
4673 3797 0.567433
4674 3797 0.166888
4675 3797 0.166888
4833 3797 0.166888
5696 3797 0.166888
5944 3797 0.166888
6037 3797 0.166888
6093 3797 0.166888
6148 3797 0.166888
6728 3797 0.567433
7567 3797 0.997293
7725 3797 0.166888
7728 3797 0.166888
7843 3797 0.166888
7971 3797 0.166888
8500 3797 0.895726
8668 3797 0.166888
8919 3797 0.895726
8920 3797 0.166888
9169 3797 0.166888
9299 3797 0.567433
9659 3797 0.166888
1409 3799 0.166888
1785 3799 0.567433
3800 3799 0.166888
4432 3799 0.166888
8558 3799 0.567433
8599 3799 0.567433
3799 3800 0.166888
3802 3800 0.567433
4549 3800 0.166888
5386 3800 0.567433
6691 3800 0.166888
3260 3802 0.609854
3800 3802 0.567433
17 3805 0.166888
788 3805 0.166888
1475 3805 0.166888
1601 3805 0.166888
2194 3805 0.166888
2359 3805 0.166888
2578 3805 0.166888
3205 3805 0.895726
3591 3805 0.166888
3795 3805 1.000000
4420 3805 0.166888
4434 3805 0.166888
5386 3805 0.166888
5963 3805 0.166888
7865 3805 0.166888
7924 3805 0.166888
261 3806 0.911002
2578 3806 0.166888
3205 3806 0.911002
3807 3806 0.911002
3931 3806 0.895726
3933 3806 0.999955
4249 3806 0.166888
5386 3806 0.166888
6520 3806 0.166888
6649 3806 0.166888
7171 3806 0.166888
7173 3806 0.999708
7490 3806 0.911002
7492 3806 0.911002
7494 3806 0.911002
7495 3806 0.166888
9045 3806 0.166888
9300 3806 0.166888
666 3807 0.166888
667 3807 0.166888
3680 3807 0.911002
3806 3807 0.911002
3811 3807 0.166888
3819 3807 0.166888
3825 3807 0.166888
3931 3807 0.166888
3933 3807 0.911002
6043 3807 0.166888
6551 3807 0.166888
7171 3807 0.166888
7173 3807 0.911002
7490 3807 0.911002
7494 3807 0.911002
8519 3807 0.911002
261 3811 0.166888
274 3811 0.283515
3807 3811 0.166888
3836 3811 0.166888
3872 3811 0.166888
3891 3811 0.166888
3931 3811 0.166888
3932 3811 0.166888
3933 3811 0.166888
6520 3811 0.166888
6529 3811 0.166888
7173 3811 0.567433
7496 3811 0.166888
9043 3811 0.166888
9796 3811 0.166888
1270 3813 0.166888
3931 3813 0.166888
3932 3813 0.166888
7019 3813 0.166888
3817 3814 0.166888
8013 3814 0.099116
1073 3817 0.166888
1870 3817 0.166888
3814 3817 0.166888
3892 3817 0.166888
3931 3817 0.567433
5413 3817 0.166888
6044 3817 0.166888
6520 3817 0.166888
6529 3817 0.895726
7492 3817 0.166888
7696 3817 0.166888
7832 3817 0.166888
7909 3817 0.166888
9300 3817 0.567433
1946 3819 0.166888
2578 3819 0.166888
3807 3819 0.166888
3931 3819 0.567433
3933 3819 0.567433
4249 3819 0.166888
5386 3819 0.166888
7072 3819 0.166888
7492 3819 0.166888
7494 3819 0.166888
7495 3819 0.166888
1380 3820 0.166888
3074 3820 0.166888
4436 3820 0.166888
5317 3820 0.567433
7015 3820 0.166888
637 3824 0.609854
1856 3824 0.166888
3416 3824 0.609854
7782 3824 0.609854
8221 3824 0.609854
9668 3824 0.166888
350 3825 0.166888
3807 3825 0.166888
3931 3825 0.166888
7976 3825 0.166888
3931 3827 0.895726
1592 3836 0.166888
3811 3836 0.166888
7832 3836 0.911002
1291 3844 0.166888
3247 3844 0.166888
3248 3844 0.166888
3416 3844 0.609854
3986 3844 0.911002
3991 3844 0.911002
4585 3844 0.911002
7770 3845 0.166888
7772 3845 0.166888
9108 3845 0.895726
1241 3849 0.166888
1720 3849 0.609854
3850 3849 0.609854
6107 3849 0.166888
1530 3850 0.166888
2567 3850 0.166888
2881 3850 0.283515
3623 3850 0.166888
3849 3850 0.609854
5446 3850 0.609854
6148 3850 0.895726
7782 3850 0.609854
203 3852 0.385159
1511 3852 0.385159
1522 3852 0.121597
1574 3852 0.385159
1875 3852 0.999999
1882 3852 0.121597
1909 3852 0.121597
2074 3852 0.121597
2080 3852 0.121597
2188 3852 0.385159
2260 3852 0.385159
2651 3852 0.385159
2736 3852 0.385159
2779 3852 0.121597
3307 3852 0.911002
3346 3852 0.855829
3643 3852 0.121597
3650 3852 0.385159
3909 3852 0.911002
3911 3852 0.166888
4179 3852 0.999272
4310 3852 0.121597
4406 3852 0.385159
5008 3852 0.243194
5267 3852 0.166888
5617 3852 0.121597
5680 3852 0.121597
5776 3852 0.121597
5975 3852 0.911002
6013 3852 0.999889
6040 3852 0.385159
6181 3852 0.121597
6244 3852 0.385159
6581 3852 0.567433
6590 3852 0.385159
6916 3852 0.121597
6934 3852 0.121597
7090 3852 0.121597
8412 3852 0.166888
8756 3852 0.609854
9152 3852 0.385159
9519 3852 0.121597
9567 3852 0.385159
9734 3852 0.385159
1875 3855 0.911002
2191 3855 0.385159
2540 3855 0.385159
3307 3855 0.385159
3515 3855 0.385159
3913 3855 0.385159
4036 3855 0.385159
5214 3855 0.166888
7649 3855 0.385159
7915 3855 0.385159
9677 3855 0.121597
9786 3855 0.121597
6318 3858 0.099116
617 3859 0.166888
1837 3859 0.166888
3106 3859 0.166888
3464 3859 0.166888
3465 3859 0.166888
5844 3859 0.166888
6686 3859 0.166888
6692 3859 0.166888
6710 3859 0.166888
7746 3859 0.567433
7971 3859 0.166888
7973 3859 0.166888
7975 3859 0.166888
7976 3859 0.166888
9157 3859 0.567433
9177 3859 0.166888
1837 3860 0.166888
6352 3860 0.166888
307 3861 0.166888
3863 3861 0.166888
7663 3861 0.166888
3861 3863 0.166888
3865 3863 0.166888
9375 3863 0.895726
9458 3863 0.166888
9535 3863 0.166888
3863 3865 0.166888
9375 3865 0.166888
9458 3865 0.166888
9535 3865 0.166888
1299 3866 0.166888
3771 3866 0.166888
4170 3867 0.099116
5386 3869 0.166888
8511 3869 0.911002
5433 3870 0.166888
7976 3870 0.166888
636 3872 0.166888
1218 3872 0.166888
1265 3872 0.166888
1272 3872 0.166888
1864 3872 0.166888
2295 3872 0.166888
2592 3872 0.166888
3205 3872 0.895726
3811 3872 0.166888
3931 3872 0.166888
3933 3872 0.166888
4249 3872 0.166888
4376 3872 0.166888
5287 3872 0.166888
6529 3872 0.166888
7173 3872 0.997293
9557 3872 0.166888
9906 3872 0.166888
122 3873 0.166888
1265 3873 0.166888
1736 3873 0.166888
1996 3873 0.166888
2271 3873 0.166888
2560 3873 0.166888
4376 3873 0.166888
7173 3873 0.166888
2142 3874 0.999955
3542 3874 0.911002
7449 3874 0.166888
196 3879 0.121597
201 3879 0.121597
569 3879 0.609854
583 3879 0.166888
622 3879 0.166888
3913 3879 0.385159
4036 3879 0.385159
4884 3879 0.166888
5086 3879 0.911002
5954 3879 0.385159
6318 3879 0.099116
6743 3879 0.166888
6753 3879 0.121597
6775 3879 0.609854
8130 3879 0.166888
8981 3879 0.385159
9044 3879 0.121597
9046 3879 0.166888
9097 3879 0.099116
9115 3879 0.385159
9286 3879 0.283515
9695 3879 0.121597
1875 3881 0.166888
2232 3881 0.166888
3612 3881 0.166888
3646 3881 0.166888
3905 3881 0.166888
4549 3881 0.166888
4762 3881 0.166888
6069 3881 0.166888
6131 3881 0.166888
6691 3881 0.166888
7492 3881 0.166888
7567 3881 0.166888
7865 3881 0.166888
9117 3881 0.166888
9196 3881 0.166888
1837 3885 0.166888
3694 3885 0.567433
4673 3885 0.166888
6728 3885 0.166888
7490 3885 0.166888
9177 3885 0.567433
1204 3887 0.567433
1837 3887 0.166888
3277 3887 0.567433
3889 3887 0.911002
4849 3887 0.609854
5214 3887 0.166888
5633 3887 0.166888
6728 3887 0.166888
9786 3887 0.567433
2100 3888 0.911002
4549 3888 0.166888
6781 3888 0.166888
7424 3888 0.911002
7496 3888 0.166888
3277 3889 0.166888
3887 3889 0.911002
4549 3889 0.166888
7962 3889 0.166888
9786 3889 0.166888
964 3891 0.166888
1291 3891 0.166888
1296 3891 0.166888
1875 3891 0.166888
2531 3891 0.166888
2578 3891 0.166888
3205 3891 0.895726
3758 3891 0.997293
3797 3891 0.895726
3811 3891 0.166888
3931 3891 0.166888
3932 3891 0.166888
3933 3891 0.166888
4728 3891 0.166888
4729 3891 0.166888
4732 3891 0.166888
5267 3891 0.166888
5386 3891 0.997293
5387 3891 0.567433
5731 3891 0.166888
6044 3891 0.567433
6093 3891 0.166888
6116 3891 0.166888
6131 3891 0.982533
6415 3891 0.166888
6503 3891 0.166888
6529 3891 0.895726
6544 3891 0.166888
6548 3891 0.895726
6817 3891 0.166888
6837 3891 0.166888
7173 3891 0.166888
7813 3891 0.166888
7832 3891 0.166888
7867 3891 0.166888
7971 3891 0.166888
7973 3891 0.567433
7976 3891 0.166888
9300 3891 0.166888
37 3892 0.166888
83 3892 0.166888
261 3892 0.166888
335 3892 0.567433
350 3892 0.567433
609 3892 0.166888
721 3892 0.166888
747 3892 0.166888
1145 3892 0.166888
1203 3892 0.166888
1204 3892 0.166888
1352 3892 0.567433
1475 3892 0.166888
1529 3892 0.166888
1701 3892 0.166888
1736 3892 0.166888
1837 3892 0.166888
1875 3892 0.895726
1889 3892 0.166888
1903 3892 0.166888
2057 3892 0.166888
2212 3892 0.166888
2255 3892 0.166888
2588 3892 0.166888
2644 3892 0.166888
2647 3892 0.166888
2719 3892 0.166888
2947 3892 0.166888
3260 3892 0.166888
3269 3892 0.166888
3308 3892 0.166888
3326 3892 0.166888
3328 3892 0.567433
3366 3892 0.166888
3464 3892 0.166888
3536 3892 0.567433
3623 3892 0.166888
3646 3892 0.166888
3674 3892 0.166888
3713 3892 0.166888
3817 3892 0.166888
3936 3892 0.567433
4266 3892 0.166888
4673 3892 0.166888
4708 3892 0.166888
4832 3892 0.166888
5214 3892 0.166888
5569 3892 0.567433
5949 3892 0.166888
6062 3892 0.166888
6116 3892 0.166888
6361 3892 0.166888
6378 3892 0.166888
6381 3892 0.166888
6581 3892 0.166888
6638 3892 0.166888
6649 3892 0.166888
6658 3892 0.166888
6713 3892 0.166888
6728 3892 0.166888
6789 3892 0.895726
7114 3892 0.567433
7492 3892 0.567433
7529 3892 0.166888
7594 3892 0.166888
7657 3892 0.166888
7665 3892 0.166888
7767 3892 0.166888
7797 3892 0.166888
7858 3892 0.567433
7864 3892 0.166888
7865 3892 0.166888
7968 3892 0.166888
8357 3892 0.982533
8422 3892 0.166888
8500 3892 0.166888
8501 3892 0.166888
8558 3892 0.166888
8667 3892 0.166888
8737 3892 0.166888
8975 3892 0.567433
9001 3892 0.166888
9007 3892 0.166888
9034 3892 0.166888
9145 3892 0.166888
9177 3892 0.166888
9298 3892 0.166888
9340 3892 0.895726
9526 3892 0.166888
9765 3892 0.166888
9766 3892 0.166888
9840 3892 0.166888
9965 3892 0.166888
1077 3895 0.895726
1079 3895 0.166888
3652 3895 0.166888
9523 3895 0.567433
346 3896 0.166888
993 3896 0.166888
1079 3896 0.166888
2030 3896 0.166888
3205 3896 0.567433
3911 3896 0.166888
8422 3896 0.166888
2057 3897 0.166888
2359 3897 0.166888
3051 3897 0.166888
3943 3897 0.166888
4162 3897 0.166888
7712 3897 0.567433
8422 3897 0.567433
9112 3897 0.166888
9523 3897 0.567433
500 3899 0.567433
747 3899 0.567433
1077 3899 0.911002
1736 3899 0.166888
2050 3899 0.166888
2359 3899 0.895726
3146 3899 0.166888
3911 3899 0.166888
3914 3899 0.985301
4148 3899 0.166888
5287 3899 0.166888
7432 3899 0.911002
8396 3899 0.166888
9523 3899 0.911002
6581 3901 0.166888
6952 3901 0.166888
7432 3901 0.166888
6014 3903 0.099116
3107 3905 0.166888
3605 3905 0.166888
3680 3905 0.567433
3681 3905 0.166888
3881 3905 0.166888
3909 3905 0.166888
5413 3905 0.166888
7680 3905 0.166888
7766 3905 0.567433
8601 3905 0.166888
64 3906 0.166888
209 3906 0.166888
3772 3906 0.567433
3911 3906 0.567433
3914 3906 0.166888
4432 3906 0.166888
4442 3906 0.166888
4692 3906 0.166888
5202 3906 0.166888
6415 3906 0.166888
7432 3906 0.166888
7656 3906 0.166888
7680 3906 0.166888
8422 3906 0.166888
9112 3906 0.166888
9763 3906 0.166888
37 3909 0.166888
261 3909 0.911002
1946 3909 0.166888
2057 3909 0.166888
3605 3909 0.166888
3680 3909 0.999708
3681 3909 0.911002
3852 3909 0.911002
3905 3909 0.166888
3943 3909 0.911002
6034 3909 0.166888
6037 3909 0.166888
6044 3909 0.166888
6064 3909 0.166888
6415 3909 0.911002
7695 3909 0.166888
7701 3909 0.567433
8933 3909 0.911002
9513 3909 0.166888
9515 3909 0.166888
9530 3909 0.911002
1186 3910 0.166888
1296 3910 0.166888
1972 3910 0.911002
2065 3910 0.166888
3612 3910 0.166888
4486 3910 0.911002
5215 3910 0.166888
5386 3910 0.567433
5401 3910 0.166888
6141 3910 0.982533
6142 3910 0.911002
6632 3910 0.166888
8933 3910 0.911002
1079 3911 0.166888
1456 3911 0.166888
1875 3911 0.166888
1946 3911 0.166888
2030 3911 0.166888
2359 3911 0.166888
2371 3911 0.166888
2397 3911 0.567433
3852 3911 0.166888
3896 3911 0.166888
3899 3911 0.166888
3906 3911 0.567433
4692 3911 0.567433
5202 3911 0.166888
5215 3911 0.166888
5267 3911 0.166888
5287 3911 0.166888
6415 3911 0.166888
7173 3911 0.166888
7667 3911 0.166888
7671 3911 0.166888
7680 3911 0.166888
7701 3911 0.895726
7935 3911 0.166888
8511 3911 0.166888
617 3912 0.166888
966 3912 0.567433
2578 3912 0.166888
3205 3912 0.166888
3913 3912 0.166888
4376 3912 0.567433
5428 3912 0.166888
6034 3912 0.895726
6044 3912 0.166888
6415 3912 0.166888
7173 3912 0.166888
7413 3912 0.166888
7925 3912 0.166888
7969 3912 0.166888
7971 3912 0.166888
261 3913 0.911002
404 3913 0.385159
410 3913 0.121597
484 3913 0.385159
608 3913 0.099116
918 3913 0.385159
1255 3913 0.385159
1519 3913 0.385159
1719 3913 0.385159
1744 3913 0.385159
1937 3913 0.283515
2054 3913 0.385159
2078 3913 0.385159
2165 3913 0.099116
2184 3913 0.283515
2281 3913 0.385159
2457 3913 0.121597
2567 3913 0.121597
2627 3913 0.385159
2884 3913 0.385159
2909 3913 0.385159
2964 3913 0.385159
3036 3913 0.385159
3223 3913 0.283515
3436 3913 0.385159
3624 3913 0.385159
3855 3913 0.385159
3879 3913 0.385159
3912 3913 0.166888
4036 3913 0.506757
4292 3913 0.385159
4333 3913 0.385159
4567 3913 0.385159
4780 3913 0.121597
4832 3913 0.385159
5221 3913 0.099116
5277 3913 0.385159
5320 3913 0.385159
5323 3913 0.385159
5470 3913 0.385159
5546 3913 0.385159
5790 3913 0.385159
5799 3913 0.385159
5895 3913 0.385159
5954 3913 0.385159
6037 3913 0.911002
6136 3913 0.385159
6244 3913 0.385159
6257 3913 0.385159
6368 3913 0.283515
6590 3913 0.385159
6758 3913 0.121597
6832 3913 0.121597
6835 3913 0.283515
6859 3913 0.121597
6893 3913 0.385159
6911 3913 0.385159
7183 3913 0.385159
7570 3913 0.385159
7571 3913 0.385159
7707 3913 0.099116
7820 3913 0.385159
7858 3913 0.385159
7868 3913 0.385159
7915 3913 0.385159
7945 3913 0.283515
8075 3913 0.283515
8346 3913 0.385159
8846 3913 0.099116
8984 3913 0.121597
9051 3913 0.385159
9052 3913 0.385159
9421 3913 0.121597
9707 3913 0.121597
209 3914 0.911002
261 3914 0.911002
1456 3914 0.166888
2057 3914 0.166888
2178 3914 0.166888
2255 3914 0.166888
2371 3914 0.166888
2397 3914 0.911002
3476 3914 0.911002
3772 3914 0.911002
3899 3914 0.985301
3906 3914 0.166888
4235 3914 0.166888
7701 3914 0.166888
8016 3914 0.166888
4899 3918 1.000000
449 3921 0.567433
2578 3921 0.166888
2945 3921 0.567433
3205 3921 0.166888
3565 3921 0.166888
4050 3921 0.166888
5424 3921 0.166888
5632 3921 0.166888
7938 3921 0.166888
9325 3921 0.166888
8047 3922 1.000000
583 3923 0.166888
5962 3927 0.166888
7786 3927 0.567433
1648 3930 0.166888
4715 3930 0.166888
4717 3930 0.166888
4718 3930 0.166888
175 3931 0.567433
261 3931 0.166888
408 3931 0.166888
1023 3931 0.166888
1270 3931 0.166888
1272 3931 0.166888
1763 3931 0.385159
1784 3931 0.121597
1946 3931 0.166888
2560 3931 0.166888
3205 3931 0.567433
3743 3931 0.166888
3746 3931 0.166888
3758 3931 0.166888
3806 3931 0.895726
3807 3931 0.166888
3811 3931 0.166888
3813 3931 0.166888
3817 3931 0.567433
3819 3931 0.567433
3825 3931 0.166888
3827 3931 0.895726
3872 3931 0.166888
3891 3931 0.166888
3933 3931 0.567433
4623 3931 0.121597
5202 3931 0.166888
5215 3931 0.567433
5386 3931 0.166888
5413 3931 0.166888
5424 3931 0.166888
6507 3931 0.567433
6520 3931 0.567433
6529 3931 0.895726
6544 3931 0.166888
6649 3931 0.166888
7171 3931 0.166888
7490 3931 1.000000
7491 3931 0.166888
7492 3931 1.000000
7494 3931 0.166888
7496 3931 0.166888
7728 3931 0.166888
7832 3931 0.567433
8062 3931 0.166888
8345 3931 0.166888
9043 3931 0.166888
9300 3931 0.166888
175 3932 0.166888
408 3932 0.166888
1019 3932 0.166888
1023 3932 0.166888
1240 3932 0.166888
1270 3932 0.166888
1272 3932 0.166888
1673 3932 0.166888
1736 3932 0.567433
1864 3932 0.895726
1946 3932 0.166888
2560 3932 0.895726
2578 3932 0.166888
2720 3932 0.895726
3205 3932 0.166888
3207 3932 0.166888
3332 3932 0.997293
3625 3932 0.166888
3641 3932 0.166888
3663 3932 0.166888
3746 3932 0.567433
3747 3932 0.166888
3758 3932 0.567433
3811 3932 0.166888
3813 3932 0.166888
3891 3932 0.166888
3933 3932 0.166888
4152 3932 0.166888
4249 3932 0.166888
4461 3932 0.982533
4491 3932 0.166888
4675 3932 0.166888
5215 3932 0.567433
5386 3932 0.166888
5397 3932 0.166888
5424 3932 0.166888
5632 3932 0.166888
5787 3932 0.166888
5806 3932 0.166888
5840 3932 0.166888
5944 3932 0.166888
6415 3932 0.567433
6503 3932 0.166888
6520 3932 0.166888
6529 3932 0.895726
6532 3932 0.166888
6544 3932 0.166888
6649 3932 0.982533
6837 3932 0.567433
7072 3932 0.166888
7173 3932 0.567433
7490 3932 1.000000
7491 3932 0.166888
7492 3932 1.000000
7494 3932 0.982533
7495 3932 0.166888
7728 3932 0.166888
7813 3932 0.166888
7909 3932 0.567433
7914 3932 0.166888
7969 3932 0.166888
8062 3932 0.166888
8345 3932 0.166888
9043 3932 0.166888
9300 3932 0.567433
9365 3932 0.166888
175 3933 0.911002
408 3933 0.166888
449 3933 0.166888
1946 3933 0.166888
2531 3933 0.166888
3806 3933 0.999955
3807 3933 0.911002
3811 3933 0.166888
3819 3933 0.567433
3872 3933 0.166888
3891 3933 0.166888
3931 3933 0.567433
3932 3933 0.166888
5386 3933 0.166888
6507 3933 0.567433
6520 3933 0.166888
6544 3933 0.166888
7171 3933 0.166888
7492 3933 0.911002
7494 3933 0.999708
8062 3933 0.911002
8345 3933 0.911002
9043 3933 0.166888
9300 3933 0.166888
1132 3934 0.166888
1136 3934 0.166888
2074 3934 0.166888
2482 3934 0.121597
4545 3934 0.385159
9175 3934 0.385159
9519 3934 0.166888
1335 3935 0.166888
335 3936 0.166888
626 3936 0.166888
1203 3936 0.895726
1204 3936 0.895726
1291 3936 0.567433
1517 3936 0.166888
1530 3936 0.166888
1659 3936 0.166888
1737 3936 0.166888
1784 3936 0.166888
1837 3936 0.166888
1889 3936 0.166888
1898 3936 0.166888
1899 3936 0.166888
2440 3936 0.982533
2450 3936 0.166888
2560 3936 0.166888
2698 3936 0.166888
2807 3936 0.166888
3260 3936 0.567433
3456 3936 0.166888
3497 3936 0.166888
3500 3936 0.166888
3892 3936 0.567433
4265 3936 0.567433
4266 3936 0.166888
4589 3936 0.166888
4591 3936 0.567433
4592 3936 0.166888
4598 3936 0.166888
4666 3936 0.166888
4668 3936 0.166888
4683 3936 0.166888
5981 3936 0.166888
6107 3936 0.166888
6131 3936 0.895726
6133 3936 0.166888
6138 3936 0.567433
6728 3936 0.567433
6773 3936 0.166888
6781 3936 0.166888
6847 3936 0.166888
7346 3936 0.166888
7359 3936 0.166888
7360 3936 0.166888
7424 3936 0.166888
7490 3936 0.166888
7492 3936 0.166888
7493 3936 0.166888
7554 3936 0.166888
7585 3936 0.567433
7604 3936 0.166888
7621 3936 0.166888
7665 3936 0.166888
7742 3936 0.166888
7757 3936 0.166888
7758 3936 0.166888
7843 3936 0.567433
7858 3936 0.567433
7865 3936 0.166888
7918 3936 0.166888
8500 3936 0.166888
8501 3936 0.166888
8975 3936 0.166888
9001 3936 0.567433
9007 3936 0.166888
9034 3936 0.166888
9172 3936 0.166888
9452 3936 0.166888
9553 3936 0.166888
9749 3936 0.166888
1258 3937 0.567433
1889 3937 0.166888
2158 3937 0.609854
2440 3937 0.999994
2445 3937 0.166888
2450 3937 0.999963
4266 3937 0.911002
4275 3937 0.609854
4591 3937 0.609854
4666 3937 0.911002
6131 3937 0.895726
6781 3937 0.166888
626 3938 0.166888
1517 3938 0.166888
1889 3938 0.166888
2440 3938 0.166888
2445 3938 0.166888
2450 3938 0.567433
4266 3938 0.166888
4370 3938 0.567433
4591 3938 0.166888
4666 3938 0.166888
4668 3938 0.166888
6116 3938 0.166888
6131 3938 0.166888
6781 3938 0.166888
7585 3938 0.166888
7017 3941 0.166888
16 3942 0.121597
94 3942 0.121597
121 3942 0.385159
279 3942 0.385159
404 3942 0.385159
618 3942 0.385159
628 3942 0.385159
664 3942 0.385159
774 3942 0.121597
1507 3942 0.121597
1511 3942 0.385159
1519 3942 0.121597
1522 3942 0.385159
1523 3942 0.385159
1769 3942 0.385159
2074 3942 0.385159
2188 3942 0.385159
2190 3942 0.385159
2308 3942 0.385159
2373 3942 0.121597
2635 3942 0.385159
2651 3942 0.121597
2768 3942 0.121597
3332 3942 0.385159
3563 3942 0.385159
3634 3942 0.385159
3674 3942 0.121597
4189 3942 0.385159
4339 3942 0.385159
4592 3942 0.121597
4903 3942 0.385159
4991 3942 0.385159
5330 3942 0.385159
5504 3942 0.121597
5563 3942 0.385159
5680 3942 0.121597
6008 3942 0.385159
6590 3942 0.385159
6848 3942 0.385159
6872 3942 0.121597
6873 3942 0.121597
6882 3942 0.385159
7116 3942 0.385159
7268 3942 0.385159
7281 3942 0.121597
7375 3942 0.385159
7490 3942 0.385159
7915 3942 0.385159
8216 3942 0.121597
9012 3942 0.385159
9175 3942 0.121597
9209 3942 0.385159
9447 3942 0.121597
9519 3942 0.385159
9558 3942 0.385159
9621 3942 0.385159
9718 3942 0.385159
9870 3942 0.121597
1736 3943 0.166888
1870 3943 0.911002
3516 3943 0.166888
3517 3943 0.911002
3527 3943 0.911002
3897 3943 0.166888
3909 3943 0.911002
4218 3943 0.166888
8504 3943 0.911002
9805 3943 0.166888
533 3944 0.099116
1719 3944 0.166888
1720 3944 0.836565
3305 3944 1.000000
4839 3944 0.099116
8189 3944 0.911002
9786 3944 0.385159
1588 3945 0.166888
1592 3945 0.895726
3201 3958 0.166888
599 3963 0.911002
610 3963 0.166888
618 3963 0.166888
826 3963 0.911002
1015 3963 0.166888
1136 3963 0.985301
1720 3963 0.283515
2074 3963 0.166888
2202 3963 0.166888
2258 3963 0.567433
2499 3963 0.999963
2762 3963 0.567433
4728 3963 0.567433
5278 3963 0.283515
5425 3963 0.166888
5427 3963 0.567433
6010 3963 0.911002
6652 3963 0.567433
8634 3963 0.999708
8965 3963 0.166888
9246 3963 0.911002
9513 3963 0.911002
9515 3963 0.895726
9668 3963 0.166888
9740 3963 0.166888
3975 3968 0.166888
4000 3968 0.166888
6034 3968 0.166888
3968 3975 0.166888
4631 3975 0.283515
5962 3975 0.567433
7973 3975 0.166888
7975 3975 0.166888
1648 3976 0.166888
47 3984 0.567433
1409 3985 0.166888
1640 3985 0.166888
1588 3986 0.166888
1592 3986 0.166888
3844 3986 0.911002
1648 3990 0.166888
2202 3990 0.911002
2499 3990 0.911002
9668 3990 0.166888
3844 3991 0.911002
7858 3993 0.166888
1136 3994 0.166888
6935 3994 0.166888
7971 3994 0.166888
7976 3994 0.166888
2904 3995 0.166888
3547 3995 0.166888
3996 3995 0.166888
6415 3995 0.166888
966 3996 0.166888
1909 3996 0.609854
3995 3996 0.166888
1736 3997 0.166888
9835 3997 0.567433
8304 3998 0.166888
3968 4000 0.166888
274 4003 0.283515
6034 4003 0.166888
8304 4003 0.911002
8378 4003 0.911002
8399 4003 0.911002
259 4005 0.099116
1754 4005 1.000000
1865 4005 0.283515
2257 4005 0.283515
2286 4005 0.911002
2548 4005 0.099116
3058 4005 1.000000
3251 4005 0.099116
3634 4005 1.000000
4265 4005 0.166888
5334 4005 0.283515
6097 4005 0.283515
6352 4005 0.166888
7386 4005 0.283515
7696 4005 0.283515
1909 4009 0.609854
708 4011 0.166888
335 4012 0.166888
4013 4012 0.166888
4016 4012 0.166888
7164 4012 0.836565
335 4013 0.166888
617 4013 0.475480
4012 4013 0.166888
4036 4013 0.385159
4103 4013 0.166888
4702 4013 0.121597
5954 4013 0.385159
7363 4013 0.166888
7915 4013 0.121597
7971 4013 0.475480
7976 4013 0.475480
9786 4013 0.385159
201 4015 0.121597
2191 4015 0.385159
2909 4015 0.385159
3515 4015 0.385159
4333 4015 0.385159
4460 4015 0.385159
335 4016 0.166888
617 4016 0.121597
4012 4016 0.166888
4045 4016 0.166888
3515 4020 0.999955
1980 4022 0.166888
3535 4022 0.166888
3515 4023 0.567433
2499 4027 0.911002
8634 4027 0.911002
9835 4027 0.567433
4933 4033 0.911002
5362 4033 0.999708
3483 4035 0.567433
3765 4035 0.166888
4490 4035 0.166888
4933 4035 0.567433
94 4036 0.121597
112 4036 0.385159
203 4036 0.385159
351 4036 0.385159
484 4036 0.385159
628 4036 0.385159
981 4036 0.385159
1255 4036 0.385159
1507 4036 0.385159
1519 4036 0.385159
1523 4036 0.385159
1530 4036 0.385159
1586 4036 0.385159
1611 4036 0.121597
1768 4036 0.385159
2078 4036 0.385159
2204 4036 0.385159
2281 4036 0.385159
2382 4036 0.121597
2383 4036 0.166888
2404 4036 0.385159
2406 4036 0.385159
2417 4036 0.385159
2494 4036 0.385159
2499 4036 0.911002
2635 4036 0.385159
2725 4036 0.385159
2789 4036 0.121597
2884 4036 0.385159
2964 4036 0.385159
3059 4036 0.385159
3105 4036 0.385159
3309 4036 0.385159
3332 4036 0.385159
3436 4036 0.385159
3467 4036 0.385159
3624 4036 0.385159
3674 4036 0.385159
3855 4036 0.385159
3879 4036 0.385159
3913 4036 0.506757
4013 4036 0.385159
4314 4036 0.385159
4507 4036 0.385159
4592 4036 0.385159
4615 4036 0.385159
4637 4036 0.385159
4780 4036 0.385159
4978 4036 0.385159
5177 4036 0.385159
5323 4036 0.385159
5330 4036 0.385159
5425 4036 0.166888
5680 4036 0.385159
6347 4036 0.385159
6590 4036 0.385159
6758 4036 0.385159
6872 4036 0.385159
6873 4036 0.385159
6905 4036 0.385159
7281 4036 0.385159
7337 4036 0.385159
7375 4036 0.385159
7394 4036 0.385159
7453 4036 0.385159
7471 4036 0.385159
7570 4036 0.385159
7571 4036 0.385159
7576 4036 0.385159
7852 4036 0.385159
7896 4036 0.385159
8488 4036 0.385159
8634 4036 0.911002
8965 4036 0.166888
8984 4036 0.121597
8989 4036 0.385159
9012 4036 0.385159
9049 4036 0.385159
9051 4036 0.385159
9114 4036 0.121597
9161 4036 0.121597
9246 4036 0.911002
9503 4036 0.385159
9513 4036 0.911002
9707 4036 0.385159
9708 4036 0.385159
9835 4036 0.166888
4052 4044 0.166888
4709 4044 0.166888
2257 4045 0.166888
3781 4045 0.166888
4016 4045 0.166888
4789 4045 0.166888
7971 4045 0.475480
7976 4045 0.121597
9681 4045 0.166888
628 4047 0.283515
2881 4047 0.283515
7094 4047 0.283515
7195 4047 0.166888
1777 4048 0.166888
4994 4048 0.166888
5077 4048 0.166888
7454 4048 0.911002
7490 4048 0.911002
7492 4048 0.166888
7562 4048 0.166888
8571 4048 0.166888
9014 4048 0.911002
56 4049 0.166888
353 4049 0.567433
502 4049 0.166888
675 4049 0.166888
818 4049 0.166888
1262 4049 0.166888
1284 4049 0.166888
1777 4049 0.567433
2048 4049 0.166888
2491 4049 0.166888
2512 4049 0.166888
3422 4049 0.166888
3765 4049 0.166888
3767 4049 0.166888
4050 4049 0.895726
4051 4049 0.166888
4265 4049 0.166888
4266 4049 0.166888
4401 4049 0.166888
4683 4049 0.166888
4773 4049 0.166888
5077 4049 0.166888
5214 4049 0.166888
6458 4049 0.166888
6484 4049 0.166888
6507 4049 0.166888
6658 4049 0.982533
6660 4049 0.567433
6834 4049 0.166888
7408 4049 0.166888
7449 4049 0.166888
7746 4049 0.166888
9014 4049 0.166888
429 4050 0.166888
502 4050 0.166888
675 4050 0.166888
1204 4050 0.166888
1284 4050 0.166888
1837 4050 0.166888
2512 4050 0.166888
2800 4050 0.166888
3234 4050 0.166888
3260 4050 0.166888
3422 4050 0.911002
3638 4050 0.166888
3689 4050 0.166888
3921 4050 0.166888
4049 4050 0.895726
4994 4050 0.166888
5077 4050 0.166888
6458 4050 0.911002
6728 4050 0.911002
7156 4050 0.911002
7746 4050 0.911002
8654 4050 0.166888
9095 4050 0.166888
9286 4050 0.166888
185 4051 0.166888
656 4051 0.911002
2808 4051 0.609854
3558 4051 0.609854
4049 4051 0.166888
4673 4051 0.166888
7667 4051 0.911002
4044 4052 0.166888
321 4055 0.166888
1777 4055 0.567433
3555 4055 0.166888
3559 4055 0.166888
4773 4055 0.567433
6658 4055 0.166888
6660 4055 0.166888
6834 4055 0.166888
6850 4055 0.166888
6885 4055 0.166888
7454 4055 0.166888
8329 4055 0.166888
8421 4055 0.166888
8571 4055 0.166888
8702 4055 0.567433
3422 4056 0.166888
4773 4056 0.166888
6658 4056 0.166888
6660 4056 0.166888
6834 4056 0.166888
6844 4056 0.166888
6850 4056 0.166888
6885 4056 0.166888
8329 4056 0.166888
9571 4056 0.166888
158 4057 0.166888
2380 4057 0.166888
2395 4057 0.166888
3558 4057 0.609854
3648 4057 0.609854
6649 4057 0.166888
6657 4057 0.166888
6720 4057 0.166888
8304 4057 0.567433
8374 4057 0.567433
9862 4057 0.166888
617 4058 0.166888
1660 4058 0.166888
6051 4058 0.166888
8154 4058 0.166888
4266 4059 0.166888
637 4062 0.609854
1660 4062 0.166888
4077 4062 0.609854
617 4066 0.166888
1875 4067 0.166888
4266 4067 0.166888
293 4075 0.166888
381 4075 0.911002
702 4075 0.166888
760 4075 0.567433
1580 4075 0.166888
1677 4075 0.166888
2255 4075 0.166888
2315 4075 0.166888
2366 4075 0.166888
2370 4075 0.166888
2408 4075 0.166888
3635 4075 0.166888
4103 4075 0.567433
4131 4075 0.985301
4159 4075 0.999992
4164 4075 0.166888
4334 4075 0.166888
4800 4075 0.567433
4866 4075 0.166888
4867 4075 0.166888
5425 4075 0.895726
5962 4075 0.166888
6034 4075 0.166888
6084 4075 0.567433
6352 4075 0.166888
6678 4075 0.166888
6817 4075 0.166888
7667 4075 0.911002
7781 4075 0.166888
7786 4075 0.166888
7909 4075 0.166888
7910 4075 0.166888
8912 4075 0.166888
9445 4075 0.911002
9759 4075 0.911002
9896 4075 0.166888
637 4077 0.609854
1736 4077 0.166888
4062 4077 0.609854
38 4079 0.911002
637 4079 0.609854
1258 4079 0.911002
1736 4079 0.166888
2496 4079 0.609854
2997 4079 0.609854
3106 4079 0.609854
3635 4079 0.166888
3639 4079 0.166888
4333 4079 0.121597
5397 4079 0.166888
5496 4079 0.166888
5696 4079 0.121597
6034 4079 0.567433
6051 4079 0.895726
6649 4079 0.166888
6882 4079 0.567433
7173 4079 0.166888
7721 4079 0.121597
7971 4079 0.911002
7973 4079 0.911002
7975 4079 0.166888
7976 4079 0.567433
8435 4079 0.567433
8668 4079 0.166888
9414 4079 0.609854
9455 4079 0.911002
7861 4080 0.166888
2380 4084 0.567433
4867 4084 0.166888
847 4100 0.121597
1591 4100 0.121597
5741 4100 0.121597
9965 4100 0.121597
1719 4103 0.166888
4013 4103 0.166888
4075 4103 0.567433
4121 4103 0.166888
6635 4103 0.166888
9786 4103 0.166888
9986 4103 0.166888
201 4114 0.385159
1291 4114 0.166888
2191 4114 0.385159
2540 4114 0.385159
3078 4114 0.121597
4333 4114 0.385159
5954 4114 0.385159
7915 4114 0.385159
9677 4114 0.385159
4148 4115 0.166888
6817 4115 0.166888
1279 4117 0.166888
6520 4117 0.987635
6529 4117 0.911002
1461 4119 0.567433
293 4121 0.166888
516 4121 0.166888
1622 4121 0.166888
2315 4121 0.166888
4103 4121 0.166888
4334 4121 0.166888
4419 4121 0.166888
5425 4121 0.166888
7909 4121 0.166888
7910 4121 0.567433
622 4122 0.283515
1713 4122 0.283515
2719 4122 0.283515
4916 4122 0.283515
6004 4122 0.166888
6484 4122 0.283515
7746 4122 0.283515
1104 4123 0.166888
1461 4123 0.166888
4127 4123 0.166888
4241 4123 0.567433
4265 4123 0.166888
6004 4123 0.166888
1104 4126 0.166888
7226 4126 0.166888
7671 4126 0.166888
2061 4127 0.911002
4123 4127 0.166888
4692 4127 0.166888
6004 4127 0.166888
958 4128 0.911002
1842 4131 0.166888
2221 4131 0.166888
3542 4131 0.166888
3647 4131 0.166888
4075 4131 0.985301
5386 4131 0.166888
6472 4131 0.166888
6529 4131 0.567433
6676 4131 0.911002
7350 4131 0.166888
7815 4131 0.166888
7938 4131 0.911002
9203 4131 0.166888
9986 4131 0.999963
5626 4132 0.166888
2058 4136 0.609854
5446 4136 0.609854
6030 4136 0.166888
6114 4136 0.166888
6756 4136 0.166888
7624 4136 0.911002
8039 4136 0.166888
9548 4136 0.609854
3657 4137 0.166888
6897 4137 0.166888
9530 4137 0.166888
5997 4142 0.166888
1065 4144 0.166888
5962 4144 0.166888
6958 4144 0.166888
3639 4146 0.166888
8504 4146 0.166888
47 4147 0.166888
3559 4147 0.166888
9041 4147 0.166888
1946 4148 0.166888
2849 4148 0.567433
3899 4148 0.166888
4115 4148 0.166888
6676 4148 0.166888
2767 4150 0.567433
3639 4150 0.166888
3678 4150 0.166888
3757 4150 0.166888
4225 4150 0.166888
5317 4150 0.166888
980 4152 0.166888
3750 4152 0.166888
3932 4152 0.166888
6529 4152 0.166888
7390 4152 0.166888
7492 4152 0.166888
9087 4152 0.166888
9300 4152 0.166888
4333 4153 0.385159
7156 4153 0.385159
3612 4155 0.166888
4158 4155 0.911002
6544 4155 0.166888
7429 4155 0.166888
7913 4155 0.609854
9409 4155 0.911002
1284 4157 0.567433
1291 4157 0.567433
1994 4157 0.911002
4158 4157 0.999993
4174 4157 0.166888
4432 4157 0.166888
8350 4157 0.166888
835 4158 0.121597
1098 4158 0.166888
1101 4158 0.166888
2359 4158 0.166888
4155 4158 0.911002
4157 4158 0.999993
4692 4158 0.166888
5636 4158 0.166888
7913 4158 0.609854
9530 4158 0.911002
185 4159 0.099116
1530 4159 0.121597
1754 4159 0.121597
1909 4159 0.121597
1987 4159 0.121597
2026 4159 0.099116
2349 4159 0.099116
2567 4159 0.385159
3557 4159 0.121597
4075 4159 0.999992
6635 4159 0.999497
6636 4159 0.911002
6722 4159 0.567433
7167 4159 0.283515
7216 4159 0.099116
7909 4159 0.166888
9986 4159 0.978868
69 4160 0.099116
2065 4160 0.099116
164 4162 0.609854
3897 4162 0.166888
4075 4164 0.166888
6635 4164 0.166888
6636 4164 0.166888
7909 4164 0.166888
7924 4164 0.166888
9986 4164 0.166888
3074 4165 0.166888
3078 4165 0.166888
250 4170 0.099116
1291 4170 0.567433
3867 4170 0.099116
810 4172 0.121597
6032 4172 0.166888
8196 4172 0.609854
4157 4174 0.166888
164 4175 0.609854
2496 4175 0.609854
3374 4175 0.609854
6469 4175 0.609854
7707 4175 0.166888
7925 4175 0.609854
8459 4175 0.609854
83 4177 0.166888
481 4177 0.982533
3308 4177 0.166888
6170 4177 0.166888
6817 4177 0.567433
8839 4177 0.166888
582 4179 0.609854
3852 4179 0.999272
5008 4179 0.121597
6013 4179 0.166888
6352 4179 0.166888
6693 4179 0.609854
6916 4179 0.166888
8756 4179 0.911002
699 4182 0.166888
1935 4182 0.166888
5954 4182 0.166888
5962 4182 0.567433
6116 4182 0.166888
6123 4182 0.099116
7489 4182 0.166888
1574 4183 0.121597
4343 4184 0.166888
2482 4189 0.385159
3099 4189 0.166888
3102 4189 0.567433
3942 4189 0.385159
5860 4189 0.385159
6124 4189 0.385159
9125 4189 0.121597
350 4190 1.000000
1807 4190 0.999708
2255 4190 0.166888
2440 4190 0.166888
2763 4190 0.166888
2857 4190 0.911002
4266 4190 0.166888
4903 4190 0.166888
6034 4190 0.895726
6756 4190 0.166888
7234 4190 0.166888
7448 4190 0.166888
7715 4190 0.567433
7858 4190 0.166888
8012 4190 0.166888
8481 4190 0.166888
8558 4190 0.567433
582 4202 0.609854
624 4202 0.609854
1783 4202 0.166888
2811 4202 0.911002
4265 4202 0.166888
6683 4202 0.166888
6693 4202 0.911002
7490 4202 0.609854
7568 4202 0.895726
9185 4202 0.567433
9881 4202 0.609854
2460 4213 0.166888
7581 4213 0.567433
622 4214 0.283515
4218 4214 0.895726
6847 4214 0.099116
7288 4214 0.283515
7929 4214 0.166888
8422 4214 0.166888
5081 4215 0.099116
7908 4215 0.166888
9074 4215 0.166888
9730 4215 0.283515
2460 4216 0.166888
3102 4216 0.166888
7696 4216 0.283515
7746 4216 0.283515
8057 4216 0.166888
6348 4217 0.609854
350 4218 0.166888
500 4218 0.166888
1343 4218 0.166888
1373 4218 0.166888
1592 4218 0.166888
1785 4218 0.567433
1928 4218 0.166888
1929 4218 0.166888
2447 4218 0.166888
2487 4218 0.166888
3582 4218 0.166888
3591 4218 0.166888
3757 4218 0.166888
3781 4218 0.567433
3943 4218 0.166888
4214 4218 0.895726
4225 4218 0.895726
4442 4218 0.166888
4445 4218 0.166888
4836 4218 0.567433
4850 4218 0.166888
5111 4218 0.166888
5197 4218 0.166888
5411 4218 0.567433
5413 4218 0.166888
5962 4218 0.166888
7173 4218 0.567433
7671 4218 0.567433
7766 4218 0.166888
7769 4218 0.166888
7785 4218 0.166888
8422 4218 0.567433
8504 4218 0.166888
9516 4218 0.166888
9681 4218 0.166888
9737 4218 0.166888
2202 4220 0.166888
2762 4220 0.166888
2669 4221 0.166888
3307 4222 0.166888
7947 4222 0.567433
8535 4222 0.166888
4150 4225 0.166888
4218 4225 0.895726
5699 4225 0.099116
6348 4225 0.283515
6927 4225 0.166888
7399 4225 0.567433
7929 4225 0.567433
7329 4228 0.166888
7707 4228 0.166888
9509 4228 0.166888
1876 4230 0.166888
69 4231 0.099116
2909 4231 0.121597
3515 4231 0.385159
4333 4231 0.121597
8294 4231 0.283515
9786 4231 0.385159
1648 4235 0.166888
1964 4235 0.166888
2359 4235 0.166888
3765 4235 0.166888
3914 4235 0.166888
7667 4235 0.166888
3627 4237 0.166888
6206 4237 0.166888
7772 4237 0.567433
7773 4237 0.166888
6503 4240 0.166888
7173 4240 0.166888
4123 4241 0.567433
1288 4242 0.166888
1838 4242 0.166888
3500 4242 0.166888
3532 4242 0.166888
3646 4242 0.166888
4724 4242 0.567433
8974 4242 0.166888
9742 4242 0.166888
1079 4243 0.166888
1604 4243 0.166888
4442 4243 0.166888
7120 4243 0.099116
1996 4244 0.166888
6136 4244 0.166888
121 4249 0.567433
128 4249 0.121597
408 4249 0.166888
449 4249 0.166888
744 4249 0.166888
1218 4249 0.166888
1265 4249 0.166888
1270 4249 0.567433
1272 4249 0.166888
1279 4249 0.166888
1296 4249 0.166888
1592 4249 0.166888
1864 4249 0.166888
1946 4249 0.166888
1975 4249 0.166888
1978 4249 0.567433
1980 4249 0.166888
1994 4249 0.166888
1996 4249 0.166888
2419 4249 0.166888
2498 4249 0.166888
2956 4249 0.166888
3407 4249 0.166888
3458 4249 0.895726
3565 4249 0.166888
3806 4249 0.166888
3819 4249 0.166888
3872 4249 0.166888
3932 4249 0.166888
4706 4249 0.166888
5009 4249 0.567433
5093 4249 0.166888
5139 4249 0.166888
5287 4249 0.166888
5424 4249 0.895726
5683 4249 0.166888
6044 4249 0.567433
6093 4249 0.166888
6107 4249 0.166888
6415 4249 0.166888
6520 4249 0.999586
6544 4249 0.567433
6676 4249 0.166888
6756 4249 0.166888
6761 4249 0.567433
7173 4249 0.166888
7370 4249 0.895726
7633 4249 0.166888
7832 4249 0.166888
7843 4249 0.166888
8697 4249 0.166888
9021 4249 0.166888
9557 4249 0.166888
9838 4249 0.166888
9845 4249 0.166888
9906 4249 0.166888
999 4252 0.567433
1291 4252 0.166888
1409 4252 0.166888
1677 4252 0.609854
6146 4252 0.099116
6375 4252 0.166888
6764 4252 0.166888
8519 4252 0.283515
8965 4252 0.911002
3634 4253 0.099116
3641 4253 0.099116
8042 4253 0.283515
153 4255 0.567433
2202 4255 0.166888
2258 4255 0.166888
2762 4255 0.166888
5546 4256 0.385159
346 4257 0.166888
9784 4257 0.166888
104 4261 0.166888
1368 4261 0.166888
4706 4261 0.166888
6034 4261 0.982533
6037 4261 0.895726
8378 4261 0.166888
9560 4261 0.121597
37 4265 0.166888
57 4265 0.166888
104 4265 0.166888
128 4265 0.166888
153 4265 0.166888
189 4265 0.166888
420 4265 0.166888
449 4265 0.166888
508 4265 0.166888
579 4265 0.166888
608 4265 0.166888
626 4265 0.166888
737 4265 0.166888
1204 4265 0.895726
1274 4265 0.166888
1352 4265 0.166888
1439 4265 0.166888
1456 4265 0.166888
1611 4265 0.166888
1676 4265 0.166888
1687 4265 0.166888
1713 4265 0.166888
1837 4265 0.567433
1889 4265 0.166888
1890 4265 0.166888
2143 4265 0.166888
2199 4265 0.166888
2217 4265 0.166888
2293 4265 0.166888
2511 4265 0.166888
2826 4265 0.166888
3050 4265 0.166888
3201 4265 0.166888
3240 4265 0.166888
3332 4265 0.166888
3406 4265 0.166888
3464 4265 0.166888
3553 4265 0.166888
3936 4265 0.567433
4005 4265 0.166888
4049 4265 0.166888
4123 4265 0.166888
4202 4265 0.166888
4266 4265 0.166888
4359 4265 0.166888
4545 4265 0.166888
4685 4265 0.166888
4719 4265 0.166888
4994 4265 0.166888
5073 4265 0.166888
5077 4265 0.166888
5086 4265 0.166888
5213 4265 0.166888
5501 4265 0.166888
5799 4265 0.166888
5825 4265 0.166888
5927 4265 0.166888
6005 4265 0.166888
6062 4265 0.166888
6116 4265 0.166888
6131 4265 0.166888
6170 4265 0.166888
6203 4265 0.166888
6231 4265 0.166888
6347 4265 0.166888
6359 4265 0.166888
6658 4265 0.166888
6672 4265 0.166888
6769 4265 0.166888
6817 4265 0.166888
6890 4265 0.166888
6903 4265 0.567433
6918 4265 0.166888
7024 4265 0.166888
7373 4265 0.166888
7446 4265 0.166888
7485 4265 0.166888
7486 4265 0.166888
7599 4265 0.166888
7665 4265 0.567433
7667 4265 0.166888
7746 4265 0.166888
7806 4265 0.166888
7841 4265 0.567433
7987 4265 0.166888
8226 4265 0.166888
8329 4265 0.166888
8381 4265 0.166888
8435 4265 0.166888
8472 4265 0.166888
8535 4265 0.166888
9001 4265 0.166888
9177 4265 0.166888
9196 4265 0.166888
9199 4265 0.166888
9375 4265 0.166888
9414 4265 0.166888
9595 4265 0.567433
9665 4265 0.166888
9703 4265 0.166888
9971 4265 0.166888
37 4266 0.166888
104 4266 0.911002
121 4266 0.911002
128 4266 0.911002
203 4266 0.166888
277 4266 0.911002
455 4266 0.166888
700 4266 0.911002
710 4266 0.166888
737 4266 0.911002
1203 4266 0.166888
1204 4266 0.166888
1258 4266 0.166888
1276 4266 0.911002
1352 4266 0.166888
1439 4266 0.911002
1456 4266 0.911002
1458 4266 0.166888
1523 4266 0.166888
1676 4266 0.166888
1687 4266 0.166888
1837 4266 0.166888
1838 4266 0.911002
1889 4266 0.166888
1890 4266 0.166888
1898 4266 0.567433
2065 4266 0.166888
2077 4266 0.911002
2143 4266 0.166888
2162 4266 0.166888
2199 4266 0.166888
2212 4266 0.166888
2217 4266 0.166888
2255 4266 0.166888
2407 4266 0.911002
2440 4266 0.166888
2511 4266 0.166888
2588 4266 0.911002
2762 4266 0.166888
3050 4266 0.166888
3201 4266 0.166888
3260 4266 0.999708
3553 4266 0.166888
3892 4266 0.166888
3936 4266 0.166888
3937 4266 0.911002
3938 4266 0.166888
4049 4266 0.166888
4059 4266 0.166888
4067 4266 0.166888
4190 4266 0.166888
4265 4266 0.166888
4319 4266 0.911002
4370 4266 0.911002
4545 4266 0.166888
4591 4266 0.911002
4685 4266 0.166888
4715 4266 0.166888
4719 4266 0.166888
4753 4266 0.166888
4911 4266 0.911002
4994 4266 0.166888
5213 4266 0.166888
5410 4266 0.166888
5461 4266 0.911002
5799 4266 0.911002
6025 4266 0.166888
6029 4266 0.166888
6116 4266 0.567433
6131 4266 0.166888
6170 4266 0.166888
6352 4266 0.166888
6359 4266 0.166888
6756 4266 0.166888
6769 4266 0.166888
6867 4266 0.911002
7373 4266 0.166888
7443 4266 0.166888
7449 4266 0.166888
7567 4266 0.166888
7599 4266 0.166888
7649 4266 0.895726
7667 4266 0.911002
7746 4266 0.166888
7918 4266 0.166888
7925 4266 0.166888
7987 4266 0.166888
8013 4266 0.911002
8024 4266 0.166888
8058 4266 0.166888
8174 4266 0.911002
8329 4266 0.166888
8474 4266 0.166888
8535 4266 0.166888
8787 4266 0.166888
9001 4266 0.166888
9028 4266 0.166888
9177 4266 0.166888
9196 4266 0.166888
9199 4266 0.166888
9204 4266 0.166888
9247 4266 0.166888
9414 4266 0.166888
9595 4266 0.999999
9665 4266 0.166888
9739 4266 0.166888
9836 4266 0.609854
9855 4266 0.166888
9971 4266 0.911002
9985 4266 0.166888
675 4275 0.836565
1204 4275 0.166888
1517 4275 0.609854
3937 4275 0.609854
4666 4275 0.999999
4668 4275 0.999994
4916 4275 0.099116
5480 4275 0.166888
7925 4275 0.283515
8654 4275 0.283515
1380 4281 0.166888
7329 4281 0.166888
768 4289 0.385159
1296 4289 0.121597
2438 4289 0.385159
2567 4289 0.385159
2674 4289 0.121597
3506 4289 0.385159
4592 4289 0.385159
5819 4289 0.385159
6265 4289 0.121597
6832 4289 0.385159
6847 4289 0.385159
6848 4289 0.121597
6849 4289 0.385159
6850 4289 0.121597
6852 4289 0.121597
6855 4289 0.121597
6856 4289 0.385159
6857 4289 0.121597
6858 4289 0.385159
6859 4289 0.121597
6866 4289 0.121597
6876 4289 0.121597
6886 4289 0.121597
6888 4289 0.121597
6890 4289 0.121597
6893 4289 0.121597
6895 4289 0.121597
6901 4289 0.121597
7206 4289 0.385159
7453 4289 0.385159
8069 4289 0.121597
321 4292 0.166888
584 4292 0.385159
617 4292 0.475480
2909 4292 0.385159
3913 4292 0.385159
4300 4292 0.166888
4702 4292 0.385159
7988 4292 0.385159
9806 4292 0.166888
9865 4292 0.166888
9964 4292 0.895726
675 4295 0.836565
3223 4295 0.283515
7925 4295 0.283515
8920 4295 0.283515
8130 4297 0.166888
321 4299 0.166888
1588 4299 0.166888
1592 4299 0.567433
1834 4299 0.166888
2992 4299 0.166888
3663 4299 0.166888
4300 4299 0.567433
6135 4299 0.166888
7707 4299 0.166888
7815 4299 0.567433
9896 4299 0.166888
321 4300 0.166888
737 4300 0.166888
842 4300 0.166888
2619 4300 0.166888
3307 4300 0.166888
4292 4300 0.166888
4299 4300 0.567433
4839 4300 0.166888
6131 4300 0.166888
6135 4300 0.166888
6756 4300 0.166888
7370 4300 0.166888
7499 4300 0.166888
7839 4300 0.166888
9041 4300 0.166888
9896 4300 0.166888
1834 4302 0.166888
4305 4302 0.166888
6523 4302 0.911002
1834 4304 0.166888
2560 4304 0.166888
2578 4304 0.567433
2873 4304 0.166888
3306 4304 0.567433
3307 4304 1.000000
3641 4304 0.166888
3757 4304 0.895726
4305 4304 1.000000
5355 4304 0.999990
5787 4304 0.567433
5790 4304 0.567433
5840 4304 0.166888
5889 4304 0.567433
5962 4304 1.000000
6044 4304 0.999999
6116 4304 1.000000
6523 4304 0.166888
6756 4304 0.166888
6882 4304 0.999586
7370 4304 0.166888
7442 4304 0.166888
7499 4304 0.166888
7514 4304 0.166888
7815 4304 0.166888
7843 4304 0.166888
7971 4304 0.166888
7976 4304 0.166888
8304 4304 0.166888
8435 4304 0.999999
8558 4304 0.166888
8668 4304 0.166888
8834 4304 0.567433
4302 4305 0.166888
4304 4305 1.000000
6449 4305 0.567433
7506 4305 0.567433
567 4306 0.099116
617 4306 0.121597
717 4306 0.099116
3106 4306 0.609854
5366 4306 0.099116
6059 4306 0.099116
6093 4306 0.166888
6332 4306 0.099116
7971 4306 0.121597
8227 4306 1.000000
9041 4306 0.166888
9700 4306 0.099116
9968 4306 0.997293
500 4310 0.121597
695 4310 0.099116
1258 4310 0.166888
3852 4310 0.121597
4333 4310 0.121597
4545 4310 0.385159
5860 4310 0.121597
5954 4310 0.121597
7649 4310 0.385159
9791 4310 0.099116
1657 4312 0.166888
196 4314 0.385159
3056 4314 0.166888
4036 4314 0.385159
5954 4314 0.385159
9786 4314 0.385159
4317 4316 0.166888
1077 4317 0.166888
1086 4317 0.166888
1090 4317 0.166888
1092 4317 0.166888
1094 4317 0.166888
2359 4317 0.166888
4316 4317 0.166888
412 4319 0.911002
1258 4319 0.166888
1291 4319 0.567433
4266 4319 0.911002
4452 4319 0.166888
4537 4319 0.997727
4545 4319 0.974920
4546 4319 0.911002
9319 4319 0.911002
4611 4320 0.283515
4917 4320 0.283515
1291 4321 0.166888
1947 4321 0.166888
640 4325 0.166888
984 4325 0.166888
1258 4325 0.166888
1648 4325 0.166888
1992 4325 0.166888
3527 4325 0.166888
3623 4325 0.166888
4434 4325 0.166888
5652 4325 0.166888
5962 4325 0.166888
6034 4325 0.166888
6044 4325 0.166888
6069 4325 0.166888
6116 4325 0.166888
6133 4325 0.166888
6139 4325 0.166888
6348 4325 0.166888
6573 4325 0.166888
6658 4325 0.166888
7459 4325 0.166888
8987 4325 0.166888
9440 4325 0.166888
9501 4325 0.166888
4454 4326 0.166888
4454 4327 0.166888
1636 4328 0.567433
4454 4328 0.166888
7373 4329 0.166888
1946 4332 0.166888
2578 4332 0.166888
6004 4332 0.166888
16 4333 0.385159
76 4333 0.385159
94 4333 0.385159
128 4333 0.385159
132 4333 0.121597
145 4333 0.385159
198 4333 0.385159
202 4333 0.385159
351 4333 0.385159
410 4333 0.121597
428 4333 0.385159
485 4333 0.385159
549 4333 0.385159
598 4333 0.385159
610 4333 0.385159
612 4333 0.385159
622 4333 0.385159
754 4333 0.385159
774 4333 0.385159
776 4333 0.121597
835 4333 0.385159
899 4333 0.385159
960 4333 0.385159
981 4333 0.385159
999 4333 0.121597
1131 4333 0.385159
1253 4333 0.385159
1255 4333 0.385159
1287 4333 0.121597
1288 4333 0.121597
1519 4333 0.385159
1543 4333 0.121597
1616 4333 0.385159
1695 4333 0.385159
1696 4333 0.385159
1709 4333 0.385159
1718 4333 0.385159
1719 4333 0.385159
1754 4333 0.385159
1768 4333 0.385159
1846 4333 0.385159
1865 4333 0.121597
1887 4333 0.385159
1895 4333 0.385159
2056 4333 0.385159
2078 4333 0.385159
2130 4333 0.385159
2170 4333 0.385159
2177 4333 0.121597
2225 4333 0.385159
2281 4333 0.385159
2664 4333 0.385159
2708 4333 0.385159
2729 4333 0.385159
2964 4333 0.385159
3081 4333 0.385159
3102 4333 0.385159
3105 4333 0.385159
3205 4333 0.385159
3309 4333 0.385159
3320 4333 0.385159
3363 4333 0.121597
3436 4333 0.385159
3445 4333 0.385159
3610 4333 0.121597
3624 4333 0.385159
3674 4333 0.121597
3785 4333 0.385159
3913 4333 0.385159
4015 4333 0.385159
4079 4333 0.121597
4114 4333 0.385159
4153 4333 0.385159
4231 4333 0.121597
4310 4333 0.121597
4339 4333 0.385159
4341 4333 0.385159
4507 4333 0.121597
4561 4333 0.121597
4635 4333 0.385159
4637 4333 0.385159
4723 4333 0.385159
4728 4333 0.385159
4780 4333 0.385159
4931 4333 0.385159
4932 4333 0.385159
5177 4333 0.385159
5219 4333 0.385159
5233 4333 0.385159
5277 4333 0.385159
5323 4333 0.385159
5329 4333 0.385159
5330 4333 0.121597
5380 4333 0.385159
5431 4333 0.385159
5501 4333 0.385159
5504 4333 0.385159
5573 4333 0.385159
5633 4333 0.385159
5790 4333 0.385159
5798 4333 0.385159
5799 4333 0.121597
5850 4333 0.385159
5895 4333 0.385159
5938 4333 0.385159
6009 4333 0.121597
6082 4333 0.385159
6142 4333 0.385159
6222 4333 0.385159
6233 4333 0.121597
6235 4333 0.385159
6240 4333 0.385159
6241 4333 0.385159
6257 4333 0.385159
6320 4333 0.121597
6347 4333 0.385159
6365 4333 0.385159
6618 4333 0.385159
6659 4333 0.385159
6664 4333 0.385159
6848 4333 0.385159
6850 4333 0.385159
6852 4333 0.385159
6876 4333 0.385159
6882 4333 0.385159
6890 4333 0.385159
6911 4333 0.385159
7029 4333 0.385159
7090 4333 0.385159
7377 4333 0.385159
7394 4333 0.385159
7472 4333 0.385159
7508 4333 0.121597
7570 4333 0.385159
7576 4333 0.121597
7580 4333 0.385159
7653 4333 0.385159
7694 4333 0.385159
7758 4333 0.385159
7763 4333 0.385159
7793 4333 0.385159
7820 4333 0.385159
7868 4333 0.385159
7914 4333 0.121597
7915 4333 0.121597
7924 4333 0.121597
7940 4333 0.385159
7988 4333 0.385159
8047 4333 0.385159
8070 4333 0.385159
8394 4333 0.385159
8484 4333 0.385159
8525 4333 0.385159
8541 4333 0.385159
8658 4333 0.385159
8723 4333 0.121597
8787 4333 0.385159
8920 4333 0.385159
9044 4333 0.121597
9047 4333 0.385159
9048 4333 0.385159
9050 4333 0.385159
9051 4333 0.385159
9052 4333 0.385159
9088 4333 0.385159
9314 4333 0.385159
9452 4333 0.385159
9503 4333 0.385159
9519 4333 0.385159
9621 4333 0.385159
9707 4333 0.385159
9859 4333 0.385159
9918 4333 0.385159
4075 4334 0.166888
4121 4334 0.166888
5197 4335 0.166888
19 4336 0.166888
1459 4336 0.166888
3306 4336 0.166888
3307 4336 0.166888
6116 4336 0.166888
7915 4336 0.166888
9042 4336 0.166888
121 4339 0.567433
2475 4339 0.166888
3942 4339 0.385159
4333 4339 0.385159
4341 4339 0.567433
9931 4339 0.166888
2475 4341 0.166888
4333 4341 0.385159
4339 4341 0.567433
4425 4341 0.609854
6233 4341 0.609854
8084 4341 0.609854
1592 4343 0.166888
4184 4343 0.166888
4488 4343 0.567433
7712 4343 0.911002
7766 4343 0.166888
7783 4343 0.166888
7969 4343 0.166888
580 4347 0.166888
4567 4347 0.099116
5872 4347 0.099116
9041 4347 0.099116
4465 4348 0.099116
1255 4349 0.999708
2054 4349 0.911002
3105 4349 0.911002
4628 4349 0.911002
4901 4349 0.166888
7937 4349 0.283515
4623 4354 0.385159
7274 4354 0.385159
9041 4354 0.166888
9116 4354 0.385159
9970 4354 0.385159
1493 4355 0.609854
3536 4356 0.166888
5963 4356 0.911002
9765 4356 0.166888
15 4359 0.166888
335 4359 0.166888
1258 4359 0.999993
1291 4359 0.166888
1837 4359 0.166888
4265 4359 0.166888
4715 4359 0.166888
6130 4359 0.985301
9811 4359 0.911002
4 4361 0.166888
95 4361 0.166888
7692 4361 0.166888
305 4362 0.166888
3575 4363 0.166888
3576 4363 0.166888
3583 4363 0.166888
3596 4363 0.166888
3598 4363 0.166888
3601 4363 0.166888
4900 4363 0.166888
617 4366 0.166888
1653 4366 0.166888
1808 4366 0.166888
2592 4366 0.166888
3646 4366 0.166888
3647 4366 0.166888
3797 4366 0.166888
4368 4366 0.166888
4675 4366 0.166888
5323 4366 0.166888
5962 4366 0.166888
7274 4366 0.166888
7567 4366 0.166888
7971 4366 0.166888
7973 4366 0.985301
7975 4366 0.166888
7976 4366 0.166888
8013 4366 0.283515
9319 4366 0.911002
577 4367 0.166888
1946 4367 0.166888
3436 4367 0.166888
4550 4367 0.166888
6139 4367 0.166888
6141 4367 0.166888
6143 4367 0.166888
6145 4367 0.166888
6529 4367 0.166888
6635 4367 0.166888
7083 4367 0.166888
8535 4367 0.166888
9001 4367 0.166888
9986 4367 0.166888
17 4368 0.166888
617 4368 0.166888
1475 4368 0.567433
1875 4368 0.166888
1884 4368 0.166888
2257 4368 0.166888
3063 4368 0.166888
3106 4368 0.166888
3314 4368 0.567433
3635 4368 0.166888
3758 4368 0.166888
4366 4368 0.166888
5886 4368 0.166888
5889 4368 0.166888
6131 4368 1.000000
6145 4368 0.166888
6146 4368 0.166888
6148 4368 0.166888
6615 4368 0.166888
6649 4368 0.166888
7567 4368 0.166888
7753 4368 0.166888
7773 4368 0.166888
7830 4368 0.567433
7973 4368 0.166888
7975 4368 0.166888
7976 4368 0.567433
63 4369 0.099116
98 4369 0.911002
2112 4369 0.166888
2884 4369 0.911002
8133 4369 0.099116
9696 4369 0.166888
9821 4369 0.166888
3938 4370 0.567433
4266 4370 0.911002
4673 4370 0.166888
4674 4370 0.166888
5519 4370 0.166888
6188 4370 0.121597
6728 4370 0.911002
6828 4370 0.911002
7925 4370 0.999963
9346 4370 0.166888
6578 4375 0.121597
37 4376 0.166888
1352 4376 0.166888
1736 4376 0.166888
1818 4376 0.166888
2592 4376 0.567433
3205 4376 0.997293
3483 4376 0.166888
3795 4376 0.166888
3872 4376 0.166888
3873 4376 0.166888
3912 4376 0.567433
5386 4376 0.166888
5455 4376 0.166888
6381 4376 0.166888
6474 4376 0.166888
6529 4376 0.166888
6551 4376 0.166888
7173 4376 0.166888
7492 4376 0.166888
7909 4376 0.166888
7976 4376 0.121597
8321 4376 0.166888
9365 4376 0.166888
9414 4376 0.166888
514 4377 0.911002
1875 4377 0.166888
6879 4377 0.166888
1645 4382 0.166888
4715 4382 0.567433
4717 4382 0.166888
1930 4393 0.099116
15 4394 0.166888
4684 4394 0.166888
5962 4394 0.166888
6749 4394 0.166888
7559 4394 0.166888
7962 4394 0.166888
9034 4394 0.166888
9177 4394 0.166888
2559 4401 0.166888
3436 4401 0.166888
4049 4401 0.166888
5632 4401 0.166888
7857 4401 0.166888
9548 4401 0.166888
7355 4402 0.166888
9175 4402 0.283515
9923 4402 0.283515
201 4406 0.385159
622 4406 0.166888
626 4406 0.911002
2540 4406 0.385159
2633 4406 0.121597
2733 4406 0.609854
3363 4406 0.099116
3852 4406 0.385159
4460 4406 0.385159
5954 4406 0.385159
7913 4406 0.609854
9115 4406 0.385159
9169 4406 0.385159
9421 4406 0.121597
9677 4406 0.385159
9786 4406 0.385159
9831 4406 0.166888
1258 4409 0.166888
1837 4409 0.166888
2440 4409 0.911002
2477 4409 0.166888
3307 4409 0.166888
4994 4409 0.166888
6116 4409 0.166888
6879 4409 0.166888
7649 4409 0.166888
7858 4409 0.911002
7865 4409 0.911002
839 4411 0.166888
6037 4411 0.166888
584 4412 0.121597
4545 4412 0.121597
1837 4413 0.166888
7594 4413 0.166888
1493 4415 0.609854
2107 4415 0.609854
2502 4415 0.609854
2940 4415 0.567433
4545 4415 0.166888
5464 4415 0.911002
7068 4415 0.166888
9235 4415 0.911002
9928 4415 0.609854
708 4419 0.166888
744 4419 0.166888
1875 4419 0.166888
2257 4419 0.166888
2447 4419 0.166888
3797 4419 0.166888
4121 4419 0.166888
6146 4419 0.166888
6635 4419 0.166888
9986 4419 0.567433
292 4420 0.166888
1204 4420 0.567433
2498 4420 0.166888
3805 4420 0.166888
5455 4420 0.166888
7086 4420 0.166888
7562 4420 0.166888
8681 4420 0.166888
1086 4423 0.166888
1722 4423 0.166888
3781 4423 0.166888
342 4425 0.609854
1713 4425 0.283515
4341 4425 0.609854
6484 4425 0.283515
8654 4425 0.283515
1077 4432 0.911002
1104 4432 0.166888
1499 4432 0.166888
1604 4432 0.166888
1785 4432 0.166888
2048 4432 0.166888
2487 4432 0.166888
3765 4432 0.166888
3799 4432 0.166888
3906 4432 0.166888
4157 4432 0.166888
4442 4432 0.567433
6614 4432 0.166888
7016 4432 0.911002
7020 4432 0.166888
7431 4432 0.166888
7656 4432 0.911002
7671 4432 0.166888
7672 4432 0.166888
7686 4432 0.166888
7688 4432 0.985301
8396 4432 0.166888
1499 4434 0.166888
3805 4434 0.166888
4325 4434 0.166888
4436 4434 0.911002
7016 4434 0.911002
7432 4434 0.166888
9758 4434 0.911002
1604 4435 0.567433
6986 4435 0.567433
7016 4435 0.166888
1077 4436 0.911002
1079 4436 0.166888
1086 4436 0.166888
1090 4436 0.166888
1092 4436 0.166888
1094 4436 0.166888
2359 4436 0.166888
3820 4436 0.166888
4434 4436 0.911002
6198 4436 0.166888
6614 4436 0.166888
7671 4436 0.567433
7672 4436 0.166888
7688 4436 0.911002
8751 4436 0.166888
9758 4436 0.911002
5963 4439 0.166888
1604 4442 0.567433
3906 4442 0.166888
4218 4442 0.166888
4243 4442 0.166888
4432 4442 0.567433
5843 4442 0.166888
7015 4442 0.567433
7431 4442 0.166888
7688 4442 0.166888
7690 4442 0.567433
4218 4445 0.166888
1604 4447 0.166888
3536 4452 0.166888
4319 4452 0.166888
7607 4452 0.567433
4326 4454 0.166888
4327 4454 0.166888
4328 4454 0.166888
4890 4454 0.166888
3635 4456 0.166888
7329 4456 0.166888
549 4460 0.385159
1837 4460 0.166888
1889 4460 0.166888
1895 4460 0.385159
1952 4460 0.121597
2426 4460 0.385159
2729 4460 0.385159
2964 4460 0.385159
3105 4460 0.121597
3316 4460 0.121597
3650 4460 0.385159
3674 4460 0.385159
4015 4460 0.385159
4406 4460 0.385159
5391 4460 0.385159
5470 4460 0.385159
5833 4460 0.385159
5895 4460 0.121597
6233 4460 0.385159
6234 4460 0.385159
6301 4460 0.385159
6342 4460 0.385159
6641 4460 0.911002
6642 4460 0.911002
6659 4460 0.121597
6860 4460 0.385159
6905 4460 0.385159
6918 4460 0.166888
7086 4460 0.385159
7394 4460 0.385159
7679 4460 0.166888
8070 4460 0.385159
8525 4460 0.385159
3932 4461 0.982533
6529 4461 0.166888
7173 4461 0.567433
7677 4461 0.166888
9043 4461 0.166888
188 4463 0.099116
3390 4463 0.166888
4899 4463 0.283515
5096 4463 0.609854
9946 4463 0.283515
1588 4464 0.166888
650 4465 0.099116
2405 4465 0.099116
2514 4465 0.166888
3088 4465 0.099116
3721 4465 0.099116
4348 4465 0.099116
6874 4465 0.099116
9286 4465 0.099116
5463 4466 0.911002
3363 4470 0.283515
9786 4470 0.385159
729 4471 0.385159
729 4477 0.385159
1763 4477 0.121597
4545 4477 0.121597
5860 4477 0.121597
9175 4477 0.385159
9604 4477 0.385159
3910 4486 0.911002
99 4488 0.166888
121 4488 0.385159
1784 4488 0.385159
2129 4488 0.166888
3515 4488 0.385159
3680 4488 0.166888
3681 4488 0.166888
4343 4488 0.567433
5428 4488 0.166888
5546 4488 0.385159
5696 4488 0.166888
5954 4488 0.385159
6093 4488 0.567433
6817 4488 0.567433
7055 4488 0.166888
7057 4488 0.166888
7371 4488 0.385159
7429 4488 0.166888
7794 4488 0.166888
7912 4488 0.567433
7924 4488 0.567433
9591 4488 0.166888
9786 4488 0.385159
989 4490 0.166888
4035 4490 0.166888
4491 4490 0.166888
617 4491 0.166888
1864 4491 0.166888
1875 4491 0.166888
2592 4491 0.166888
3106 4491 0.166888
3205 4491 0.895726
3932 4491 0.166888
4490 4491 0.166888
5386 4491 0.166888
6728 4491 0.166888
7173 4491 0.166888
7969 4491 0.166888
7971 4491 0.166888
7973 4491 0.166888
7975 4491 0.166888
7976 4491 0.166888
9070 4491 0.166888
1204 4492 0.567433
1529 4492 0.166888
4877 4492 0.166888
4886 4492 0.166888
5569 4492 0.166888
6757 4492 0.166888
7360 4492 0.166888
7554 4492 0.166888
7585 4492 0.567433
7696 4492 0.166888
7746 4492 0.166888
7865 4492 0.567433
8975 4492 0.166888
9576 4492 0.166888
3280 4500 0.911002
1875 4504 0.911002
1909 4504 0.609854
121 4507 0.385159
2191 4507 0.385159
2909 4507 0.385159
4036 4507 0.385159
4333 4507 0.121597
5241 4523 0.121597
1352 4524 0.982533
1355 4524 0.166888
1736 4524 0.567433
1870 4524 0.166888
1871 4524 0.166888
2681 4524 0.166888
2687 4524 0.982533
3205 4524 0.166888
3307 4524 0.166888
5956 4524 0.166888
6044 4524 0.166888
7361 4524 0.166888
7400 4524 0.567433
9904 4525 0.166888
3320 4533 0.166888
3624 4533 0.911002
6827 4533 0.166888
464 4534 0.283515
1720 4534 0.283515
3642 4534 0.166888
9320 4534 0.166888
1909 4535 0.609854
1475 4536 0.166888
1834 4536 0.166888
6756 4536 0.166888
7068 4536 0.166888
7786 4536 0.166888
2339 4537 0.166888
4319 4537 0.997727
4545 4537 0.166888
2056 4540 0.166888
4560 4543 0.895726
8511 4543 0.166888
94 4545 0.385159
110 4545 0.385159
112 4545 0.385159
202 4545 0.166888
247 4545 0.166888
350 4545 0.567433
354 4545 0.385159
402 4545 0.121597
489 4545 0.385159
516 4545 0.385159
581 4545 0.385159
625 4545 0.121597
960 4545 0.385159
1204 4545 0.166888
1291 4545 0.166888
1358 4545 0.385159
1507 4545 0.385159
1616 4545 0.385159
1660 4545 0.385159
1784 4545 0.166888
1837 4545 0.166888
2074 4545 0.385159
2093 4545 0.385159
2160 4545 0.385159
2177 4545 0.121597
2188 4545 0.385159
2193 4545 0.385159
2210 4545 0.166888
2260 4545 0.121597
2308 4545 0.121597
2382 4545 0.385159
2429 4545 0.385159
2443 4545 0.385159
2703 4545 0.385159
2744 4545 0.385159
2779 4545 0.385159
2787 4545 0.385159
2840 4545 0.385159
2853 4545 0.166888
2997 4545 0.385159
3051 4545 0.166888
3307 4545 0.895726
3320 4545 0.121597
3326 4545 0.166888
3332 4545 0.166888
3336 4545 0.385159
3558 4545 0.121597
3646 4545 0.166888
3934 4545 0.385159
4265 4545 0.166888
4266 4545 0.166888
4310 4545 0.385159
4319 4545 0.974920
4412 4545 0.121597
4415 4545 0.166888
4477 4545 0.121597
4537 4545 0.166888
4684 4545 0.166888
4685 4545 0.567433
4732 4545 0.385159
4796 4545 0.385159
5224 4545 0.121597
5226 4545 0.385159
5325 4545 0.567433
5461 4545 0.166888
5519 4545 0.385159
5680 4545 0.385159
5776 4545 0.121597
5990 4545 0.385159
6015 4545 0.385159
6027 4545 0.385159
6130 4545 0.166888
6131 4545 0.567433
6141 4545 0.166888
6318 4545 0.121597
6649 4545 0.166888
6728 4545 0.166888
6738 4545 0.385159
6837 4545 0.385159
7090 4545 0.385159
7246 4545 0.385159
7334 4545 0.121597
7335 4545 0.166888
7337 4545 0.385159
7345 4545 0.385159
7453 4545 0.385159
7585 4545 0.166888
7684 4545 0.166888
7815 4545 0.166888
7816 4545 0.166888
7843 4545 0.166888
7970 4545 0.166888
8016 4545 0.166888
8057 4545 0.166888
8213 4545 0.385159
8216 4545 0.385159
8300 4545 0.385159
8514 4545 0.385159
8805 4545 0.166888
8856 4545 0.166888
9161 4545 0.385159
9246 4545 0.385159
9313 4545 0.166888
9319 4545 0.166888
9320 4545 0.385159
9445 4545 0.121597
9519 4545 0.385159
9558 4545 0.121597
9567 4545 0.385159
9870 4545 0.385159
4319 4546 0.911002
2247 4549 0.166888
3800 4549 0.166888
3881 4549 0.166888
3888 4549 0.166888
3889 4549 0.166888
5944 4549 0.166888
7709 4549 0.166888
8652 4549 0.609854
9436 4549 0.166888
177 4550 0.166888
577 4550 0.166888
1889 4550 0.166888
4367 4550 0.166888
5607 4550 0.166888
9327 4550 0.166888
260 4560 0.283515
4543 4560 0.895726
4561 4560 0.166888
4822 4560 0.166888
6520 4560 0.166888
6930 4560 0.567433
7820 4560 0.166888
7913 4560 0.609854
9559 4560 0.166888
99 4561 0.166888
4333 4561 0.121597
4560 4561 0.166888
4860 4561 0.121597
5954 4561 0.121597
6930 4561 0.166888
9786 4561 0.121597
6655 4564 0.911002
201 4567 0.385159
1909 4567 0.609854
2664 4567 0.099116
3913 4567 0.385159
4347 4567 0.099116
7913 4567 0.609854
9786 4567 0.385159
2482 4569 0.385159
7707 4569 0.166888
500 4570 0.121597
729 4570 0.385159
1763 4570 0.385159
2482 4570 0.385159
9604 4570 0.121597
62 4576 0.567433
5931 4576 0.166888
6005 4576 0.166888
8304 4576 0.166888
9986 4577 0.099116
328 4578 0.283515
379 4578 0.166888
2664 4578 0.099116
8304 4578 0.166888
3844 4585 0.911002
5723 4585 0.911002
1737 4587 0.166888
1737 4588 0.166888
3936 4589 0.166888
6796 4589 0.283515
7585 4589 0.166888
1517 4591 0.999963
3936 4591 0.567433
3937 4591 0.609854
3938 4591 0.166888
4266 4591 0.911002
4598 4591 0.609854
4673 4591 0.166888
5912 4591 0.166888
7746 4591 0.992504
318 4592 0.911002
580 4592 0.166888
729 4592 0.121597
818 4592 0.166888
2482 4592 0.121597
3936 4592 0.166888
3942 4592 0.121597
4036 4592 0.385159
4289 4592 0.385159
5546 4592 0.385159
6095 4592 0.609854
6124 4592 0.385159
7156 4592 0.385159
8130 4592 0.166888
8613 4592 0.609854
9175 4592 0.121597
9786 4592 0.385159
1204 4594 0.166888
1837 4594 0.166888
2540 4594 0.385159
3448 4594 0.099116
7649 4594 0.385159
9677 4594 0.385159
9786 4594 0.385159
1291 4595 0.166888
1837 4595 0.166888
8571 4595 0.166888
3015 4596 0.911002
9786 4596 0.385159
1517 4598 0.911002
2440 4598 0.609854
2496 4598 0.609854
2992 4598 0.166888
3532 4598 0.609854
3936 4598 0.166888
4591 4598 0.609854
4666 4598 0.999963
4668 4598 0.911002
5520 4598 0.911002
5738 4598 0.609854
6518 4598 0.166888
9738 4598 0.911002
6980 4599 0.166888
8133 4600 0.911002
4611 4601 0.166888
804 4602 0.166888
1203 4602 0.166888
1837 4602 0.166888
3432 4602 0.166888
4629 4602 0.982533
5564 4602 0.166888
6107 4602 0.166888
7144 4602 0.166888
7968 4602 0.166888
1300 4603 0.166888
2048 4603 0.166888
2578 4603 0.567433
6159 4603 0.166888
7442 4603 0.166888
202 4610 0.166888
651 4610 0.911002
1241 4610 0.166888
1248 4610 0.166888
1291 4610 0.166888
3260 4610 0.999708
4728 4610 0.999708
7465 4610 0.166888
7499 4610 0.166888
7742 4610 0.895726
7746 4610 0.911002
9423 4610 0.166888
1574 4611 0.121597
1683 4611 0.567433
1687 4611 0.166888
3102 4611 0.385159
3381 4611 0.121597
3395 4611 0.121597
3500 4611 0.166888
3567 4611 0.166888
4320 4611 0.283515
4601 4611 0.166888
4769 4611 0.166888
4770 4611 0.166888
6590 4611 0.121597
6888 4611 0.121597
7094 4611 0.166888
7746 4611 0.166888
3103 4612 0.099116
9175 4613 0.385159
637 4614 0.609854
4621 4614 0.609854
9881 4614 0.609854
3307 4615 0.475480
4036 4615 0.385159
4702 4615 0.121597
5954 4615 0.121597
5962 4615 0.166888
7649 4615 0.121597
9786 4615 0.121597
2482 4616 0.385159
8133 4616 0.099116
9730 4616 0.283515
9175 4620 0.121597
9604 4620 0.385159
9695 4620 0.385159
1909 4621 0.609854
4614 4621 0.609854
4899 4622 0.099116
121 4623 0.385159
1784 4623 0.121597
1847 4623 0.121597
3931 4623 0.121597
4354 4623 0.385159
4702 4623 0.121597
4963 4623 0.121597
7374 4623 0.121597
9786 4623 0.121597
9990 4623 0.121597
5241 4624 0.385159
657 4625 0.283515
5332 4625 0.283515
9207 4625 0.283515
4349 4628 0.911002
350 4629 0.166888
677 4629 0.166888
804 4629 0.166888
1493 4629 0.166888
1683 4629 0.166888
2560 4629 0.567433
2722 4629 0.166888
3432 4629 0.895726
4602 4629 0.982533
6107 4629 0.166888
6583 4629 0.166888
6638 4629 0.567433
6639 4629 0.567433
6693 4629 0.567433
6763 4629 0.166888
7144 4629 0.166888
7506 4629 0.567433
7746 4629 0.999937
7954 4629 0.895726
7968 4629 0.166888
9708 4629 0.166888
1909 4630 0.609854
3975 4631 0.283515
350 4632 0.283515
1220 4632 0.283515
3729 4632 0.283515
238 4633 0.166888
1648 4633 0.567433
1697 4633 0.166888
1972 4633 0.166888
2448 4633 0.166888
2483 4633 0.166888
3416 4633 0.166888
5446 4633 0.166888
6235 4633 0.166888
7782 4633 0.166888
8130 4633 0.166888
8256 4633 0.166888
8278 4633 0.166888
9408 4633 0.166888
2540 4635 0.385159
4333 4635 0.385159
5088 4635 0.609854
7568 4635 0.166888
8519 4635 0.283515
521 4637 0.911002
2254 4637 0.911002
2909 4637 0.385159
4036 4637 0.385159
4333 4637 0.385159
4860 4637 0.385159
6930 4637 0.166888
7509 4637 0.166888
9786 4637 0.385159
9881 4637 0.609854
9935 4637 0.121597
121 4638 0.121597
1248 4638 0.166888
2540 4638 0.385159
3502 4638 0.166888
6331 4638 0.166888
6415 4638 0.166888
7649 4638 0.121597
7746 4638 0.166888
7868 4638 0.283515
7869 4638 0.166888
8776 4638 0.166888
8780 4638 0.567433
8787 4638 0.895726
9201 4638 0.166888
9314 4638 0.567433
9677 4638 0.385159
9695 4638 0.121597
9979 4638 0.166888
4645 4643 0.166888
6116 4643 0.166888
7514 4643 0.166888
675 4645 0.166888
4643 4645 0.166888
5214 4645 0.166888
6021 4645 0.099116
7440 4645 0.567433
7794 4645 0.166888
7925 4645 0.166888
5465 4646 0.567433
5483 4646 0.895726
708 4647 0.166888
1281 4647 0.166888
5571 4647 0.166888
5598 4647 0.166888
5840 4647 0.166888
7975 4647 0.166888
9091 4647 0.166888
9783 4647 0.166888
9784 4647 0.166888
1648 4650 0.166888
1713 4652 0.283515
2995 4652 0.999708
5626 4652 0.999955
481 4653 0.166888
967 4653 0.166888
4722 4653 0.166888
5437 4653 0.166888
3612 4657 0.166888
3781 4657 0.166888
7017 4657 0.166888
7806 4657 0.166888
1258 4660 0.166888
1837 4660 0.166888
5383 4660 0.166888
5886 4660 0.166888
6034 4660 0.567433
1284 4663 0.166888
2440 4663 0.166888
7810 4663 0.166888
617 4664 0.166888
1204 4664 0.166888
1258 4664 0.166888
7976 4664 0.166888
2523 4666 0.166888
3936 4666 0.166888
3937 4666 0.911002
3938 4666 0.166888
4275 4666 0.999999
4598 4666 0.999963
8511 4666 0.166888
782 4668 0.567433
1204 4668 0.166888
2523 4668 0.166888
3936 4668 0.166888
3938 4668 0.166888
4275 4668 0.999994
4598 4668 0.911002
4884 4668 0.166888
6044 4668 0.166888
8558 4668 0.166888
9659 4668 0.166888
4670 4669 0.911002
1204 4670 0.166888
2267 4670 0.609854
3063 4670 0.567433
4669 4670 0.911002
8733 4670 0.609854
327 4671 0.911002
1206 4671 0.609854
1517 4671 0.609854
9374 4671 0.609854
350 4673 0.166888
1248 4673 0.166888
1352 4673 0.166888
1659 4673 0.166888
1683 4673 0.166888
1780 4673 0.166888
1784 4673 0.166888
1889 4673 0.166888
1898 4673 0.166888
2330 4673 0.166888
2397 4673 0.166888
2440 4673 0.166888
3260 4673 0.567433
3307 4673 0.166888
3464 4673 0.166888
3502 4673 0.166888
3536 4673 0.166888
3797 4673 0.567433
3885 4673 0.166888
3892 4673 0.166888
4051 4673 0.166888
4370 4673 0.166888
4591 4673 0.166888
4674 4673 0.166888
4675 4673 0.166888
4680 4673 0.166888
4715 4673 0.567433
5962 4673 0.166888
6724 4673 0.166888
6728 4673 0.166888
6773 4673 0.166888
6918 4673 0.166888
7492 4673 0.166888
7496 4673 0.166888
7561 4673 0.166888
7830 4673 0.166888
7852 4673 0.166888
8127 4673 0.166888
8919 4673 0.166888
9034 4673 0.166888
9169 4673 0.166888
9247 4673 0.567433
9319 4673 0.166888
9553 4673 0.166888
9766 4673 0.166888
9948 4673 0.166888
1522 4674 0.166888
1659 4674 0.166888
3039 4674 0.166888
3260 4674 0.166888
3332 4674 0.166888
3797 4674 0.166888
4370 4674 0.166888
4673 4674 0.166888
4675 4674 0.166888
6724 4674 0.567433
6728 4674 0.166888
6773 4674 0.567433
6835 4674 0.166888
6854 4674 0.166888
6889 4674 0.166888
8127 4674 0.166888
8919 4674 0.166888
9247 4674 0.166888
9299 4674 0.166888
9372 4674 0.166888
247 4675 0.911002
1291 4675 0.567433
2214 4675 0.609854
2330 4675 0.911002
3167 4675 0.166888
3269 4675 0.166888
3277 4675 0.895726
3297 4675 0.166888
3464 4675 0.166888
3557 4675 0.166888
3588 4675 0.166888
3643 4675 0.166888
3797 4675 0.166888
3932 4675 0.166888
4366 4675 0.166888
4673 4675 0.166888
4674 4675 0.166888
5386 4675 0.166888
6069 4675 0.166888
6148 4675 0.982533
6503 4675 0.166888
6724 4675 0.166888
6728 4675 0.166888
6879 4675 0.999652
7248 4675 0.166888
7746 4675 0.911002
7816 4675 0.609854
7851 4675 0.166888
7852 4675 0.166888
7865 4675 0.166888
7914 4675 0.166888
8511 4675 0.911002
8518 4675 0.166888
8787 4675 0.166888
8919 4675 0.166888
8920 4675 0.166888
9041 4675 0.166888
9172 4675 0.166888
9247 4675 0.911002
9766 4675 0.166888
9786 4675 0.166888
9933 4675 0.609854
9948 4675 0.911002
9979 4675 0.166888
4673 4680 0.166888
1779 4681 0.166888
121 4683 0.166888
342 4683 0.609854
2197 4683 0.166888
3936 4683 0.166888
4049 4683 0.166888
4684 4683 0.166888
4685 4683 0.166888
5569 4683 0.911002
7101 4683 0.166888
7900 4683 0.166888
110 4684 0.166888
1780 4684 0.911002
1837 4684 0.166888
4394 4684 0.166888
4545 4684 0.166888
4683 4684 0.166888
4685 4684 0.166888
4753 4684 0.166888
7585 4684 0.166888
7690 4684 0.166888
8931 4684 0.911002
1205 4685 0.166888
2134 4685 0.166888
4265 4685 0.166888
4266 4685 0.166888
4545 4685 0.567433
4683 4685 0.166888
4684 4685 0.166888
2588 4690 0.099116
3336 4690 0.283515
6639 4690 0.911002
2487 4691 0.166888
2845 4691 0.166888
5437 4691 0.911002
1077 4692 0.166888
1086 4692 0.166888
1952 4692 0.895726
2030 4692 0.166888
2031 4692 0.166888
3652 4692 0.567433
3781 4692 0.166888
3906 4692 0.166888
3911 4692 0.567433
4127 4692 0.166888
4158 4692 0.166888
5412 4692 0.166888
5906 4692 0.166888
2588 4693 0.283515
9595 4693 0.166888
584 4695 0.166888
2647 4697 0.166888
3240 4697 0.166888
991 4698 0.166888
729 4700 0.121597
2733 4701 0.609854
3624 4701 0.911002
4703 4701 0.911002
4704 4701 0.609854
6598 4701 0.567433
6819 4701 0.911002
6906 4701 0.567433
7086 4701 0.911002
7505 4701 0.166888
7684 4701 0.166888
9173 4701 0.166888
9718 4701 0.609854
96 4702 0.121597
106 4702 0.385159
319 4702 0.385159
361 4702 0.385159
549 4702 0.385159
613 4702 0.121597
737 4702 0.385159
1603 4702 0.166888
1611 4702 0.121597
1846 4702 0.385159
2664 4702 0.166888
2918 4702 0.385159
2964 4702 0.385159
3081 4702 0.166888
3502 4702 0.385159
4013 4702 0.121597
4292 4702 0.385159
4615 4702 0.121597
4623 4702 0.121597
4703 4702 0.721545
4903 4702 0.385159
5162 4702 0.385159
5529 4702 0.121597
5762 4702 0.121597
5799 4702 0.385159
6234 4702 0.121597
6241 4702 0.121597
6262 4702 0.385159
6348 4702 0.385159
6363 4702 0.385159
6641 4702 0.385159
6692 4702 0.385159
6805 4702 0.385159
6819 4702 0.166888
6863 4702 0.121597
6873 4702 0.385159
6893 4702 0.385159
6895 4702 0.385159
7086 4702 0.385159
7465 4702 0.385159
7486 4702 0.385159
7588 4702 0.166888
7861 4702 0.385159
7925 4702 0.166888
2482 4703 0.385159
3663 4703 0.166888
4701 4703 0.911002
4702 4703 0.721545
4701 4704 0.609854
9548 4704 0.609854
2733 4705 0.609854
2578 4706 0.567433
2800 4706 0.166888
3080 4706 0.166888
4249 4706 0.166888
4261 4706 0.166888
4728 4707 0.166888
6551 4707 0.567433
3892 4708 0.166888
5518 4708 0.166888
5850 4708 0.721545
7089 4708 0.166888
7913 4708 0.609854
9701 4708 0.609854
1339 4709 0.166888
1592 4709 0.895726
3546 4709 0.166888
3646 4709 0.166888
4044 4709 0.166888
4775 4709 0.166888
4945 4709 0.166888
5329 4709 0.166888
5962 4709 0.982533
6034 4709 0.982533
6520 4709 0.166888
6554 4709 0.166888
6910 4709 0.166888
7388 4709 0.567433
8429 4709 0.982533
8435 4709 0.982533
8938 4709 0.982533
9041 4709 0.895726
1204 4713 0.166888
9560 4713 0.911002
2176 4714 0.166888
9560 4714 0.166888
1074 4715 0.166888
1645 4715 0.166888
1837 4715 0.166888
2143 4715 0.166888
2588 4715 0.099116
2850 4715 0.166888
2853 4715 0.166888
3307 4715 0.166888
3784 4715 0.895726
3930 4715 0.166888
4266 4715 0.166888
4359 4715 0.166888
4382 4715 0.567433
4673 4715 0.567433
4720 4715 0.166888
4836 4715 0.166888
4994 4715 0.166888
6024 4715 0.166888
6210 4715 0.166888
6728 4715 0.166888
7549 4715 0.567433
7970 4715 0.166888
8608 4715 0.166888
9177 4715 0.166888
9878 4715 0.567433
4740 4716 0.895726
4741 4716 0.166888
1074 4717 0.166888
1645 4717 0.567433
3307 4717 0.166888
3784 4717 0.166888
3930 4717 0.166888
4382 4717 0.166888
6210 4717 0.166888
9878 4717 0.166888
1645 4718 0.567433
2143 4718 0.166888
3784 4718 0.166888
3930 4718 0.166888
6210 4718 0.166888
9177 4718 0.166888
9878 4718 0.166888
3784 4719 0.166888
4265 4719 0.166888
4266 4719 0.166888
6210 4719 0.166888
9878 4719 0.567433
1343 4720 0.166888
1952 4720 0.166888
2359 4720 0.166888
2923 4720 0.166888
3759 4720 0.911002
4715 4720 0.166888
5535 4720 0.166888
6930 4720 0.567433
4903 4721 0.166888
7345 4721 0.099116
4653 4722 0.166888
4333 4723 0.385159
6796 4723 0.283515
7092 4723 0.166888
7746 4723 0.283515
8641 4723 0.166888
8654 4723 0.283515
9786 4723 0.385159
1204 4724 0.166888
1837 4724 0.166888
3646 4724 0.166888
4242 4724 0.567433
6671 4724 0.166888
6918 4724 0.166888
8500 4724 0.166888
9177 4724 0.166888
1204 4725 0.166888
5569 4725 0.166888
121 4728 0.567433
580 4728 0.166888
1241 4728 0.166888
1248 4728 0.166888
2531 4728 0.166888
2909 4728 0.385159
3205 4728 0.166888
3891 4728 0.166888
3963 4728 0.567433
4333 4728 0.385159
4610 4728 0.999708
4707 4728 0.166888
5424 4728 0.166888
6148 4728 0.166888
7173 4728 0.166888
7746 4728 0.166888
7900 4728 0.121597
7962 4728 0.166888
7988 4728 0.385159
9786 4728 0.385159
3891 4729 0.166888
7328 4729 0.567433
9043 4729 0.166888
729 4732 0.121597
3891 4732 0.166888
4545 4732 0.385159
6720 4732 0.166888
8435 4732 0.166888
9043 4732 0.166888
2410 4737 0.166888
2410 4738 0.166888
4716 4740 0.895726
6759 4740 0.166888
4716 4741 0.166888
2231 4745 0.166888
2426 4745 0.166888
3194 4745 0.166888
8176 4746 0.166888
2523 4747 0.166888
9041 4747 0.166888
4933 4748 0.166888
455 4753 0.166888
1241 4753 0.166888
1875 4753 0.166888
2135 4753 0.166888
2567 4753 0.166888
3565 4753 0.166888
4266 4753 0.166888
4684 4753 0.166888
4905 4753 0.166888
6566 4753 0.567433
7641 4753 0.567433
7746 4753 0.567433
9064 4753 0.166888
1588 4758 0.166888
1592 4758 0.166888
6034 4758 0.166888
408 4761 0.166888
500 4761 0.895726
533 4761 0.166888
2578 4761 0.166888
2720 4761 0.166888
6056 4761 0.166888
6424 4761 0.166888
6503 4761 0.166888
6529 4761 0.166888
7173 4761 0.567433
7843 4761 0.166888
8756 4761 0.166888
9041 4761 0.166888
9196 4761 0.166888
2935 4762 0.911002
3663 4762 0.166888
3881 4762 0.166888
6056 4762 0.166888
6116 4762 0.166888
6424 4762 0.166888
6503 4762 0.911002
7173 4762 0.911002
9041 4762 0.166888
9196 4762 0.911002
1077 4766 0.166888
1084 4766 0.166888
7173 4766 0.166888
1176 4767 0.166888
5907 4767 0.166888
6684 4767 0.166888
6927 4767 0.567433
3074 4769 0.911002
3075 4769 0.567433
3076 4769 0.166888
3078 4769 0.166888
3080 4769 0.166888
4611 4769 0.166888
6404 4769 0.166888
4611 4770 0.166888
88 4771 0.166888
1842 4771 0.166888
1843 4771 0.166888
2199 4771 0.166888
3369 4771 0.166888
5383 4771 0.166888
6640 4771 0.166888
9042 4771 0.166888
321 4773 0.166888
656 4773 0.166888
1204 4773 0.166888
1837 4773 0.166888
4049 4773 0.166888
4055 4773 0.567433
4056 4773 0.166888
5833 4773 0.121597
6015 4773 0.166888
7764 4773 0.166888
8845 4773 0.166888
193 4774 0.166888
5214 4774 0.166888
6879 4774 0.166888
6918 4774 0.999708
6919 4774 0.999708
1588 4775 0.166888
1591 4775 0.166888
1592 4775 0.166888
4709 4775 0.166888
5867 4775 0.166888
8991 4775 0.166888
9557 4775 0.166888
201 4780 0.385159
729 4780 0.385159
3913 4780 0.121597
4036 4780 0.385159
4333 4780 0.385159
5711 4780 0.283515
5954 4780 0.385159
4784 4783 0.166888
4783 4784 0.166888
5212 4784 0.121597
999 4787 0.166888
3205 4787 0.166888
6635 4787 0.166888
9969 4787 0.166888
9986 4787 0.166888
418 4789 0.166888
4045 4789 0.166888
7782 4789 0.166888
7509 4791 0.166888
1586 4792 0.166888
5446 4792 0.609854
717 4793 0.283515
1395 4793 0.385159
6034 4793 0.166888
7384 4793 0.121597
729 4796 0.385159
4545 4796 0.385159
6159 4797 0.166888
4899 4798 0.166888
7971 4798 0.166888
7976 4798 0.166888
9426 4798 0.166888
9503 4798 0.166888
4075 4800 0.567433
6635 4800 0.567433
9986 4800 0.567433
1732 4803 0.166888
2516 4805 0.166888
3072 4805 0.166888
9591 4805 0.567433
1427 4807 0.166888
3072 4807 0.166888
3074 4807 0.166888
3076 4807 0.166888
5427 4807 0.166888
8304 4807 0.166888
9843 4807 0.166888
1529 4808 0.166888
7696 4808 0.166888
202 4812 0.166888
2475 4812 0.166888
4813 4812 0.166888
6713 4812 0.166888
4812 4813 0.166888
9931 4813 0.166888
9472 4815 0.166888
7712 4819 0.166888
113 4822 0.099116
4560 4822 0.166888
848 4831 0.385159
1077 4831 0.911002
1079 4831 0.166888
1763 4831 0.121597
1784 4831 0.121597
2080 4831 0.121597
2540 4831 0.385159
4860 4831 0.385159
6159 4831 0.166888
6484 4831 0.283515
7654 4831 0.166888
7782 4831 0.121597
9115 4831 0.121597
9252 4831 0.166888
9677 4831 0.385159
9784 4831 0.283515
1870 4832 0.999708
3465 4832 0.166888
3892 4832 0.166888
3913 4832 0.385159
5954 4832 0.385159
6034 4832 0.166888
6037 4832 0.166888
6259 4832 0.166888
7156 4832 0.121597
9677 4832 0.385159
9786 4832 0.385159
121 4833 0.121597
1426 4833 0.911002
2540 4833 0.385159
3340 4833 0.121597
3797 4833 0.166888
4860 4833 0.385159
5241 4833 0.385159
5607 4833 0.166888
6034 4833 0.567433
6037 4833 0.567433
6044 4833 0.567433
6116 4833 0.567433
6141 4833 0.166888
6279 4833 0.385159
6649 4833 0.999963
7567 4833 0.166888
9011 4833 1.000000
9299 4833 0.166888
5546 4834 0.385159
7988 4834 0.385159
668 4836 0.166888
958 4836 0.166888
1658 4836 0.166888
1699 4836 0.166888
2255 4836 0.166888
2271 4836 0.166888
2487 4836 0.166888
4218 4836 0.567433
4715 4836 0.166888
5193 4836 0.166888
5368 4836 0.166888
5601 4836 0.385159
5981 4836 0.567433
7399 4836 0.166888
8375 4836 0.166888
9092 4836 0.567433
9105 4836 0.166888
9699 4836 0.166888
484 4839 0.567433
526 4839 0.166888
1291 4839 0.166888
1507 4839 0.567433
1509 4839 0.166888
3944 4839 0.099116
4300 4839 0.166888
6915 4839 0.166888
8057 4839 0.166888
8445 4839 0.166888
1079 4846 0.895726
1098 4846 0.895726
367 4849 0.911002
2719 4849 0.283515
3007 4849 0.166888
3887 4849 0.609854
3767 4850 0.911002
4218 4850 0.166888
5411 4850 0.999955
5412 4850 0.895726
7935 4850 0.999999
132 4853 0.099116
3657 4853 0.911002
4899 4853 0.166888
7913 4853 0.609854
9426 4853 0.166888
6653 4856 0.166888
5329 4857 0.166888
6452 4858 0.166888
6484 4858 0.283515
6638 4858 0.166888
7938 4858 0.166888
112 4860 0.385159
484 4860 0.121597
549 4860 0.385159
1696 4860 0.385159
1709 4860 0.385159
1764 4860 0.166888
1765 4860 0.385159
1768 4860 0.804006
1846 4860 0.385159
2281 4860 0.385159
2560 4860 0.166888
2884 4860 0.385159
3105 4860 0.385159
3223 4860 0.121597
3316 4860 0.385159
3436 4860 0.385159
3624 4860 0.385159
4561 4860 0.121597
4637 4860 0.385159
4831 4860 0.385159
4833 4860 0.385159
5320 4860 0.385159
5820 4860 0.385159
6116 4860 0.166888
6233 4860 0.385159
6234 4860 0.385159
6278 4860 0.385159
6365 4860 0.385159
6635 4860 0.166888
6664 4860 0.385159
6850 4860 0.385159
6852 4860 0.385159
6858 4860 0.385159
6878 4860 0.166888
7394 4860 0.385159
7538 4860 0.567433
7571 4860 0.385159
7925 4860 0.567433
8047 4860 0.385159
8422 4860 0.385159
8987 4860 0.166888
9051 4860 0.385159
9193 4860 0.166888
9986 4860 0.964110
3604 4866 0.166888
4075 4866 0.166888
4075 4867 0.166888
4084 4867 0.166888
6034 4868 0.166888
9281 4868 0.166888
2359 4869 0.166888
7017 4869 0.166888
136 4873 0.166888
8989 4873 0.166888
346 4877 0.166888
1475 4877 0.567433
2711 4877 0.166888
4492 4877 0.166888
6352 4883 0.166888
583 4884 0.567433
626 4884 0.567433
782 4884 0.166888
3879 4884 0.166888
4668 4884 0.166888
4978 4884 0.982533
7746 4884 0.166888
8381 4884 0.166888
8933 4884 0.567433
9546 4884 0.567433
504 4886 0.166888
4492 4886 0.166888
1291 4890 0.166888
4454 4890 0.166888
6034 4890 0.166888
6170 4890 0.166888
7692 4890 0.567433
8991 4890 0.567433
9123 4890 0.166888
1808 4892 0.166888
2304 4892 0.166888
2403 4892 0.166888
6069 4892 0.911002
6170 4892 0.985301
6523 4892 0.166888
6635 4892 0.911002
7975 4892 0.166888
7976 4892 0.166888
9986 4892 0.911002
298 4898 0.911002
622 4898 0.911002
791 4898 0.911002
2432 4898 0.166888
2850 4898 0.166888
2899 4898 0.166888
5947 4898 0.166888
6833 4898 0.911002
7853 4898 0.166888
8920 4898 0.166888
387 4899 0.099116
1736 4899 0.099116
2723 4899 0.099116
2778 4899 0.099116
3918 4899 1.000000
4463 4899 0.283515
4622 4899 0.099116
4798 4899 0.166888
4853 4899 0.166888
5213 4899 0.283515
6252 4899 0.099116
6484 4899 0.099116
7094 4899 0.283515
8017 4899 0.099116
9248 4899 0.099116
4363 4900 0.166888
3105 4901 0.166888
4349 4901 0.166888
1677 4902 0.609854
2733 4902 0.609854
7595 4902 0.475480
9701 4902 0.609854
201 4903 0.385159
451 4903 0.166888
580 4903 0.166888
748 4903 0.166888
1570 4903 0.166888
1909 4903 0.166888
2080 4903 0.166888
2191 4903 0.385159
2909 4903 0.385159
2925 4903 0.166888
3083 4903 0.166888
3515 4903 0.385159
3559 4903 0.166888
3565 4903 0.166888
3942 4903 0.385159
4190 4903 0.166888
4702 4903 0.385159
4721 4903 0.166888
4905 4903 0.166888
6317 4903 0.166888
6376 4903 0.166888
7103 4903 0.166888
7881 4903 0.166888
8134 4903 0.166888
8459 4903 0.166888
9175 4903 0.385159
9507 4903 0.166888
9653 4903 0.166888
9786 4903 0.385159
9870 4903 0.166888
2271 4905 0.166888
2925 4905 0.166888
3559 4905 0.166888
3565 4905 0.911002
3566 4905 0.567433
4753 4905 0.166888
4903 4905 0.166888
5963 4905 0.911002
6376 4905 0.911002
8931 4905 0.166888
9653 4905 0.166888
4266 4911 0.911002
6004 4911 0.166888
63 4916 0.099116
387 4916 0.283515
577 4916 0.166888
695 4916 0.283515
782 4916 0.099116
816 4916 0.166888
823 4916 0.099116
1176 4916 0.283515
1529 4916 0.099116
1603 4916 0.099116
1720 4916 0.283515
1882 4916 0.283515
2664 4916 0.099116
3317 4916 0.283515
3378 4916 0.283515
3547 4916 0.283515
3623 4916 0.283515
3643 4916 0.283515
4122 4916 0.283515
4275 4916 0.099116
5019 4916 0.283515
5322 4916 0.283515
5369 4916 0.283515
5756 4916 0.166888
5785 4916 0.283515
6359 4916 0.283515
6742 4916 0.099116
6828 4916 0.283515
6952 4916 0.283515
7077 4916 0.099116
7665 4916 0.099116
7849 4916 0.283515
9114 4916 0.166888
4320 4917 0.283515
8013 4917 0.283515
2909 4928 0.385159
9784 4928 0.283515
4333 4931 0.385159
9786 4931 0.385159
128 4932 0.121597
4333 4932 0.385159
6001 4932 0.121597
6352 4932 0.166888
8599 4932 0.385159
622 4933 0.283515
1930 4933 0.166888
1931 4933 0.166888
2030 4933 0.567433
2031 4933 0.567433
4033 4933 0.911002
4035 4933 0.567433
4748 4933 0.166888
5411 4933 0.911002
5412 4933 0.999708
7670 4933 0.166888
6617 4934 0.099116
4709 4945 0.166888
2664 4950 0.099116
7492 4951 0.911002
109 4952 0.609854
2382 4952 0.609854
4986 4952 0.166888
9286 4952 0.166888
6001 4953 0.121597
9718 4954 0.911002
1616 4961 0.166888
3051 4961 0.166888
9112 4961 0.166888
4623 4963 0.121597
5537 4964 0.166888
2377 4965 0.567433
6210 4965 0.999708
8187 4966 0.166888
617 4968 0.121597
3101 4971 0.166888
583 4978 0.982533
622 4978 0.982533
626 4978 0.982533
637 4978 0.609854
4036 4978 0.385159
4884 4978 0.982533
7746 4978 0.166888
8381 4978 0.166888
8933 4978 0.982533
9546 4978 0.982533
721 4981 0.166888
1837 4981 0.166888
5597 4981 0.166888
6728 4981 0.911002
7746 4981 0.911002
541 4986 0.166888
2992 4986 0.166888
4952 4986 0.166888
8378 4986 0.567433
841 4987 0.099116
1938 4987 0.099116
2663 4987 0.099116
7797 4987 0.985301
7841 4987 0.166888
88 4989 0.567433
5483 4989 0.166888
9253 4990 0.283515
729 4991 0.385159
3942 4991 0.385159
5860 4991 0.385159
1517 4992 0.609854
1352 4994 0.567433
1837 4994 0.166888
4048 4994 0.166888
4050 4994 0.166888
4265 4994 0.166888
4266 4994 0.166888
4409 4994 0.166888
4715 4994 0.166888
5214 4994 0.166888
7360 4994 0.166888
7696 4994 0.166888
7867 4994 0.166888
1291 4995 0.166888
6352 4995 0.166888
8069 4995 0.166888
1084 4996 0.166888
599 4999 0.121597
5392 4999 0.121597
5963 4999 0.166888
6857 4999 0.121597
8513 4999 0.121597
6713 5002 0.166888
9215 5002 0.166888
2540 5007 0.385159
6952 5007 0.609854
1574 5008 0.121597
1882 5008 0.121597
1909 5008 0.385159
3088 5008 0.283515
3852 5008 0.243194
4179 5008 0.121597
5711 5008 0.283515
6013 5008 0.385159
6758 5008 0.121597
6916 5008 0.121597
1980 5009 0.567433
1994 5009 0.567433
2578 5009 0.567433
4249 5009 0.567433
7969 5009 0.166888
637 5010 0.609854
6352 5010 0.166888
8304 5011 0.166888
847 5018 0.121597
3336 5019 0.283515
4916 5019 0.283515
5637 5019 0.283515
6115 5019 0.283515
6484 5019 0.283515
6827 5019 0.283515
9843 5019 0.283515
7157 5030 0.567433
323 5034 0.166888
5962 5034 0.166888
7973 5034 0.911002
7975 5034 0.166888
7976 5034 0.166888
8133 5034 0.099116
1340 5036 0.166888
143 5039 0.099116
261 5039 0.283515
363 5039 0.099116
984 5039 0.099116
2435 5039 0.099116
2559 5039 0.099116
3219 5039 0.099116
3245 5039 0.099116
6812 5039 0.099116
6828 5039 0.099116
7542 5039 0.099116
8152 5039 0.099116
8230 5039 0.099116
8296 5039 0.099116
9052 5039 0.099116
9207 5039 0.099116
9604 5039 0.099116
93 5040 0.609854
5684 5040 0.609854
7992 5040 0.609854
7997 5040 0.166888
6720 5041 0.166888
8668 5041 0.166888
8734 5041 0.166888
2928 5047 0.385159
201 5051 0.385159
7156 5051 0.385159
9117 5051 0.385159
9677 5051 0.385159
9918 5051 0.385159
6756 5052 0.166888
8668 5052 0.166888
1909 5053 0.609854
9548 5055 0.609854
93 5060 0.609854
381 5060 0.609854
2202 5060 0.609854
6176 5060 0.609854
6187 5060 0.609854
6348 5060 0.609854
7348 5060 0.609854
3449 5061 0.166888
8316 5061 0.609854
6635 5064 0.166888
7770 5064 0.166888
7772 5064 0.166888
3456 5065 0.166888
9765 5065 0.166888
7971 5066 0.385159
6781 5067 0.166888
7415 5067 0.166888
121 5068 0.166888
3634 5068 0.099116
8977 5068 0.166888
9971 5068 0.166888
1205 5071 0.166888
4265 5073 0.166888
6352 5073 0.166888
8459 5075 0.609854
3436 5076 0.166888
346 5077 0.166888
409 5077 0.166888
677 5077 0.166888
4048 5077 0.166888
4049 5077 0.166888
4050 5077 0.166888
4265 5077 0.166888
6116 5077 0.166888
9695 5077 0.121597
511 5078 0.985301
597 5078 0.166888
697 5078 0.911002
5677 5078 0.166888
4215 5081 0.099116
605 5085 0.166888
201 5086 0.121597
1616 5086 0.099116
1763 5086 0.121597
2909 5086 0.385159
3036 5086 0.609854
3515 5086 0.385159
3879 5086 0.911002
4265 5086 0.166888
5241 5086 0.385159
5546 5086 0.385159
8689 5086 0.166888
9044 5086 0.121597
9047 5086 0.166888
4635 5088 0.609854
7932 5089 0.166888
7017 5090 0.166888
1875 5091 0.166888
5962 5091 0.895726
7971 5091 0.166888
4249 5093 0.166888
3092 5096 0.609854
4463 5096 0.609854
8165 5096 0.609854
9701 5096 0.609854
5954 5097 0.166888
5958 5097 0.166888
5993 5097 0.911002
584 5099 0.121597
2925 5102 0.166888
6352 5102 0.166888
8013 5102 0.283515
9971 5102 0.609854
261 5104 0.999994
5962 5104 0.166888
9676 5104 0.166888
9799 5104 0.911002
1659 5105 0.609854
5790 5110 0.166888
9701 5110 0.609854
4218 5111 0.166888
2057 5112 0.166888
1712 5120 0.609854
5320 5120 0.609854
3627 5131 0.166888
1218 5139 0.166888
2319 5139 0.166888
2560 5139 0.166888
2577 5139 0.166888
2578 5139 0.911002
2772 5139 0.166888
3591 5139 0.911002
4249 5139 0.166888
5332 5139 0.911002
6452 5139 0.166888
7439 5139 0.166888
7440 5139 0.166888
4702 5162 0.385159
5787 5162 0.099116
9786 5162 0.385159
7913 5170 0.609854
2633 5176 0.121597
9786 5176 0.385159
2191 5177 0.385159
4036 5177 0.385159
4333 5177 0.385159
5954 5177 0.385159
9786 5177 0.385159
2735 5181 0.166888
298 5182 0.609854
1581 5182 0.166888
3205 5182 0.985301
8756 5182 0.609854
1720 5184 0.166888
9786 5184 0.121597
837 5193 0.166888
1785 5193 0.166888
3652 5193 0.166888
4836 5193 0.166888
5202 5193 0.166888
7419 5193 0.166888
9695 5195 0.283515
675 5196 0.283515
7925 5196 0.283515
837 5197 0.911002
1077 5197 0.911002
1785 5197 0.166888
3558 5197 0.911002
3612 5197 0.166888
3652 5197 0.166888
4218 5197 0.166888
4335 5197 0.166888
5202 5197 0.911002
5215 5197 0.911002
7671 5197 0.166888
2200 5198 0.609854
2633 5199 0.121597
9786 5199 0.385159
1218 5202 0.166888
3906 5202 0.166888
3911 5202 0.166888
3931 5202 0.166888
5193 5202 0.166888
5197 5202 0.911002
5215 5202 0.999993
5386 5202 0.166888
6140 5202 0.895726
6529 5202 0.911002
7171 5202 0.166888
7490 5202 0.166888
7492 5202 0.166888
7494 5202 0.166888
7495 5202 0.166888
9087 5202 0.911002
9591 5202 0.567433
2214 5203 0.911002
2494 5203 0.166888
628 5207 0.099116
999 5207 0.099116
9786 5210 0.385159
4784 5212 0.121597
2058 5213 0.609854
4265 5213 0.166888
4266 5213 0.166888
4899 5213 0.283515
5446 5213 0.609854
164 5214 0.609854
577 5214 0.166888
580 5214 0.166888
628 5214 0.166888
675 5214 0.166888
984 5214 0.166888
2771 5214 0.166888
3234 5214 0.166888
3502 5214 0.166888
3855 5214 0.166888
3887 5214 0.166888
3892 5214 0.166888
4049 5214 0.166888
4645 5214 0.166888
4774 5214 0.166888
4994 5214 0.166888
5963 5214 0.166888
6484 5214 0.166888
7359 5214 0.166888
7360 5214 0.166888
7594 5214 0.166888
7746 5214 0.166888
7925 5214 0.166888
8226 5214 0.911002
8975 5214 0.166888
9923 5214 0.166888
837 5215 0.911002
1132 5215 0.166888
1136 5215 0.911002
1702 5215 0.911002
1736 5215 0.166888
2578 5215 0.985301
2592 5215 0.166888
3205 5215 0.911002
3206 5215 0.166888
3207 5215 0.166888
3910 5215 0.166888
3911 5215 0.166888
3931 5215 0.567433
3932 5215 0.567433
5197 5215 0.911002
5202 5215 0.999993
5386 5215 0.567433
5387 5215 0.166888
6148 5215 0.166888
6381 5215 0.911002
6415 5215 0.911002
6503 5215 0.166888
6507 5215 0.567433
6529 5215 0.999999
6551 5215 0.166888
6649 5215 0.911002
6676 5215 0.999994
7173 5215 0.999963
7390 5215 0.911002
7490 5215 0.567433
7492 5215 0.166888
7494 5215 0.166888
7495 5215 0.166888
7625 5215 0.166888
7832 5215 0.567433
7969 5215 0.166888
8358 5215 0.166888
8756 5215 0.911002
9087 5215 0.166888
9591 5215 0.166888
9145 5216 0.166888
584 5217 0.121597
628 5217 1.000000
675 5217 1.000000
3223 5217 1.000000
7925 5217 0.283515
4333 5219 0.385159
3913 5221 0.099116
5233 5221 0.999963
5245 5221 0.895726
5252 5221 0.895726
5615 5221 0.166888
5954 5221 0.385159
4545 5224 0.121597
7272 5225 0.099116
9097 5225 0.166888
729 5226 0.385159
2414 5226 0.099116
2482 5226 0.385159
4545 5226 0.385159
5380 5226 0.166888
2927 5232 0.911002
5961 5232 0.609854
2909 5233 0.385159
4333 5233 0.385159
5221 5233 0.999963
5860 5233 0.385159
8379 5233 0.911002
9786 5233 0.385159
7913 5238 0.609854
1142 5241 0.121597
1519 5241 0.121597
1543 5241 0.121597
2204 5241 0.385159
3623 5241 0.385159
4523 5241 0.121597
4624 5241 0.385159
4833 5241 0.385159
5086 5241 0.385159
5563 5241 0.385159
5617 5241 0.385159
5633 5241 0.121597
5679 5241 0.385159
5970 5241 0.385159
6181 5241 0.121597
6661 5241 0.385159
6849 5241 0.385159
6873 5241 0.121597
7471 5241 0.385159
7830 5241 0.121597
9197 5241 0.385159
9598 5241 0.385159
2482 5243 0.385159
8397 5243 0.121597
9604 5243 0.609854
5221 5245 0.895726
1529 5246 0.166888
9786 5246 0.385159
420 5247 0.166888
2443 5247 0.166888
2723 5247 0.166888
3771 5247 0.166888
9116 5247 0.166888
6259 5248 0.609854
5221 5252 0.895726
841 5253 0.099116
7624 5253 0.099116
9695 5253 0.283515
645 5255 0.609854
3373 5256 0.099116
6952 5256 0.283515
2963 5265 0.609854
5 5267 0.567433
79 5267 0.166888
617 5267 0.166888
737 5267 0.166888
1875 5267 1.000000
1946 5267 0.166888
2553 5267 0.166888
3646 5267 0.911002
3852 5267 0.166888
3891 5267 0.166888
3911 5267 0.166888
5962 5267 0.166888
6037 5267 0.911002
6044 5267 0.895726
6051 5267 0.895726
6069 5267 0.911002
6084 5267 0.166888
6581 5267 0.166888
6657 5267 0.166888
6879 5267 0.567433
6882 5267 0.166888
7156 5267 0.985301
7975 5267 0.166888
5504 5271 0.911002
1296 5272 0.166888
3450 5273 0.283515
206 5274 0.121597
2664 5274 0.121597
2862 5274 0.121597
7506 5274 0.166888
9487 5274 0.567433
2854 5275 0.166888
9824 5275 0.166888
201 5277 0.385159
2191 5277 0.385159
2487 5277 0.166888
3913 5277 0.385159
4333 5277 0.385159
5954 5277 0.385159
9677 5277 0.385159
63 5278 0.567433
348 5278 0.609854
3963 5278 0.283515
5386 5278 0.166888
5723 5278 0.166888
5726 5278 0.166888
5963 5278 0.166888
7925 5278 0.166888
8756 5278 0.609854
9014 5278 0.609854
9552 5278 0.609854
7746 5283 0.166888
7843 5283 0.166888
7924 5283 0.166888
8174 5284 0.166888
584 5286 0.121597
984 5286 0.166888
7101 5286 0.166888
1279 5287 0.166888
1352 5287 0.166888
1660 5287 0.166888
2578 5287 0.166888
2588 5287 0.283515
3872 5287 0.166888
3899 5287 0.166888
3911 5287 0.166888
4249 5287 0.166888
5386 5287 0.166888
5963 5287 0.166888
6051 5287 0.166888
6520 5287 0.166888
6529 5287 0.166888
7969 5287 0.166888
7728 5289 0.166888
7924 5290 0.166888
1834 5295 0.166888
6652 5295 0.166888
7815 5295 0.166888
7925 5295 0.166888
2286 5296 0.609854
7195 5302 0.166888
7201 5302 0.166888
8069 5302 0.166888
1287 5309 0.911002
1288 5309 0.999708
3500 5309 0.911002
9188 5309 0.567433
9226 5309 0.166888
9843 5309 0.166888
5359 5312 0.911002
6583 5312 0.999708
5314 5313 0.567433
6580 5313 0.911002
6583 5313 0.911002
5313 5314 0.567433
6583 5314 0.895726
3820 5317 0.567433
4150 5317 0.166888
5914 5317 0.166888
6990 5317 0.166888
7017 5317 0.166888
7670 5317 0.166888
201 5320 0.385159
1352 5320 0.166888
1756 5320 0.166888
1855 5320 0.166888
1856 5320 0.166888
1935 5320 0.166888
2191 5320 0.385159
2578 5320 0.166888
3913 5320 0.385159
4860 5320 0.385159
5120 5320 0.609854
5745 5320 0.099116
7440 5320 0.166888
9786 5320 0.385159
584 5322 0.385159
628 5322 0.283515
1534 5322 0.099116
3223 5322 0.283515
4916 5322 0.283515
5323 5322 0.166888
6368 5322 0.099116
6756 5322 0.911002
6868 5322 0.283515
8281 5322 0.099116
9286 5322 0.283515
9786 5322 0.385159
9843 5322 0.283515
201 5323 0.385159
3913 5323 0.385159
4036 5323 0.385159
4333 5323 0.385159
4366 5323 0.166888
5322 5323 0.166888
5954 5323 0.385159
9115 5323 0.385159
9625 5323 0.121597
9786 5323 0.385159
247 5325 0.166888
310 5325 0.166888
2909 5325 0.385159
4545 5325 0.567433
7816 5325 0.166888
9786 5325 0.385159
617 5326 0.166888
1875 5326 0.166888
5950 5326 0.567433
5962 5326 0.567433
6034 5326 0.166888
7976 5326 0.804006
622 5328 0.283515
1648 5328 0.166888
5329 5328 0.166888
5963 5328 0.911002
2057 5329 0.166888
4333 5329 0.385159
4709 5329 0.166888
4857 5329 0.166888
5328 5329 0.166888
9041 5329 0.166888
848 5330 0.385159
3942 5330 0.385159
4036 5330 0.385159
4333 5330 0.121597
5954 5330 0.385159
9041 5330 0.166888
732 5331 0.283515
1220 5331 0.283515
1315 5331 0.166888
1616 5331 0.166888
2292 5331 0.911002
2403 5331 0.166888
5386 5331 0.166888
6011 5331 0.166888
6756 5331 0.911002
7696 5331 0.099116
7908 5331 0.911002
7913 5331 0.609854
9485 5331 0.099116
426 5332 0.283515
1531 5332 0.283515
1603 5332 0.166888
1713 5332 0.283515
3103 5332 1.000000
3275 5332 0.166888
3796 5332 0.283515
4625 5332 0.283515
5139 5332 0.911002
5413 5332 0.283515
5954 5332 0.385159
6666 5332 0.283515
6756 5332 0.911002
6817 5332 0.166888
6887 5332 0.283515
7338 5332 0.283515
7538 5332 0.166888
7707 5332 0.283515
7908 5332 0.999708
8477 5332 0.283515
1507 5334 0.099116
2588 5334 0.099116
4005 5334 0.283515
2290 5337 0.166888
7919 5337 0.567433
9162 5337 0.911002
7820 5339 0.166888
526 5340 0.166888
2719 5340 0.166888
3500 5340 0.166888
296 5344 0.166888
835 5344 0.385159
296 5346 0.166888
1683 5347 0.567433
3436 5347 0.911002
3464 5347 0.911002
6649 5347 0.911002
6696 5347 0.166888
7332 5347 0.166888
7334 5347 0.166888
7746 5347 0.911002
9765 5347 0.166888
3558 5354 0.609854
834 5355 0.166888
4304 5355 0.999990
5356 5355 0.166888
8304 5355 0.166888
5355 5356 0.166888
1928 5359 0.911002
2100 5359 0.911002
2732 5359 0.385159
5312 5359 0.911002
6578 5359 0.385159
8933 5359 0.121597
9879 5359 0.166888
1369 5362 0.567433
4033 5362 0.999708
3395 5366 0.911002
4306 5366 0.099116
1086 5367 0.166888
1090 5367 0.166888
1092 5367 0.166888
1094 5367 0.166888
326 5368 0.911002
1930 5368 0.166888
4836 5368 0.166888
622 5369 0.283515
732 5369 0.283515
1220 5369 0.283515
1695 5369 0.283515
1713 5369 0.283515
2588 5369 0.283515
2719 5369 0.283515
2837 5369 0.283515
2881 5369 0.283515
4916 5369 0.283515
5963 5369 0.283515
6796 5369 0.283515
7696 5369 0.283515
7746 5369 0.283515
8599 5369 0.166888
8654 5369 0.283515
9904 5369 0.283515
9923 5369 0.283515
1368 5371 0.166888
1373 5371 0.166888
1379 5371 0.166888
1380 5371 0.567433
9156 5374 0.166888
5663 5375 0.166888
8831 5375 0.166888
6621 5377 0.166888
6990 5377 0.166888
7156 5377 0.121597
9838 5377 0.982533
5394 5379 0.166888
8304 5379 0.166888
9060 5379 1.000000
2047 5380 0.166888
2114 5380 0.166888
2588 5380 0.099116
4333 5380 0.385159
5226 5380 0.166888
5429 5380 0.166888
7400 5380 0.166888
9274 5380 0.166888
9591 5380 0.166888
9677 5380 0.385159
9729 5380 1.000000
617 5382 0.166888
1680 5382 0.166888
5386 5382 0.567433
6044 5382 0.166888
6051 5382 0.166888
177 5383 0.166888
603 5383 0.166888
839 5383 0.166888
2948 5383 0.166888
3646 5383 0.166888
4660 5383 0.166888
4771 5383 0.166888
6558 5383 0.166888
3414 5384 0.099116
3612 5384 0.895726
5386 5384 0.166888
5387 5384 0.166888
9043 5384 0.166888
4 5386 0.166888
247 5386 0.166888
293 5386 0.166888
449 5386 0.895726
528 5386 0.166888
944 5386 0.166888
1218 5386 0.166888
1265 5386 0.166888
1352 5386 0.567433
1603 5386 0.166888
1736 5386 0.166888
1864 5386 0.166888
1870 5386 0.567433
1875 5386 0.166888
1889 5386 0.166888
1946 5386 0.166888
1994 5386 0.166888
2048 5386 0.166888
2065 5386 0.166888
2560 5386 0.166888
2578 5386 0.166888
2592 5386 0.166888
3201 5386 0.166888
3205 5386 0.982533
3328 5386 0.166888
3490 5386 0.166888
3612 5386 0.166888
3758 5386 0.166888
3800 5386 0.567433
3805 5386 0.166888
3806 5386 0.166888
3819 5386 0.166888
3869 5386 0.166888
3891 5386 0.997293
3910 5386 0.567433
3931 5386 0.166888
3932 5386 0.166888
3933 5386 0.166888
4131 5386 0.166888
4376 5386 0.166888
4491 5386 0.166888
4675 5386 0.166888
5202 5386 0.166888
5215 5386 0.567433
5278 5386 0.166888
5287 5386 0.166888
5331 5386 0.166888
5382 5386 0.567433
5384 5386 0.166888
6043 5386 0.166888
6131 5386 0.166888
6415 5386 0.895726
6520 5386 0.166888
6529 5386 0.166888
6635 5386 0.895726
6676 5386 0.166888
6735 5386 0.166888
7171 5386 0.166888
7173 5386 0.567433
7305 5386 0.166888
7538 5386 0.166888
7633 5386 0.166888
7813 5386 0.166888
7832 5386 0.166888
7836 5386 0.166888
7924 5386 0.166888
7938 5386 0.166888
8271 5386 0.166888
8375 5386 0.166888
8829 5386 0.166888
9043 5386 0.567433
9061 5386 0.166888
9414 5386 0.166888
9423 5386 0.895726
9557 5386 0.166888
9848 5386 0.166888
9906 5386 0.166888
9986 5386 0.895726
528 5387 0.166888
1218 5387 0.166888
1265 5387 0.166888
1736 5387 0.166888
1756 5387 0.166888
2048 5387 0.166888
2578 5387 0.166888
3205 5387 0.166888
3490 5387 0.166888
3758 5387 0.166888
3891 5387 0.567433
5215 5387 0.166888
5384 5387 0.166888
6043 5387 0.166888
7173 5387 0.166888
7400 5387 0.166888
7971 5387 0.166888
9043 5387 0.567433
3363 5388 0.099116
5394 5388 0.166888
617 5389 0.475480
2392 5389 0.999955
7971 5389 0.475480
1291 5391 0.166888
1603 5391 0.099116
4460 5391 0.385159
7440 5391 0.099116
4999 5392 0.121597
7156 5392 0.385159
6635 5393 0.166888
447 5394 0.121597
1736 5394 0.166888
5379 5394 0.166888
5388 5394 0.166888
9787 5394 0.121597
1350 5397 0.166888
1352 5397 0.166888
2359 5397 0.166888
3932 5397 0.166888
4079 5397 0.166888
6004 5397 0.166888
6415 5397 0.166888
6581 5397 0.166888
6757 5397 0.166888
7701 5397 0.166888
7913 5397 0.166888
7925 5397 0.166888
9074 5397 0.166888
3910 5401 0.166888
6259 5401 0.911002
6649 5401 0.166888
8823 5401 0.166888
1220 5406 0.099116
1299 5406 0.567433
1499 5406 0.911002
4266 5410 0.166888
7746 5410 0.166888
616 5411 0.166888
1930 5411 0.166888
2030 5411 0.567433
3436 5411 0.999708
3536 5411 0.999708
4218 5411 0.567433
4850 5411 0.999955
4933 5411 0.911002
5412 5411 0.911002
6116 5411 0.166888
7419 5411 0.911002
7708 5411 0.166888
7721 5411 0.911002
8422 5411 0.911002
1368 5412 0.166888
1380 5412 0.166888
3483 5412 0.166888
3760 5412 0.166888
4692 5412 0.166888
4850 5412 0.895726
4933 5412 0.999708
5411 5412 0.911002
5413 5412 0.999955
5434 5412 0.166888
1713 5413 0.283515
2578 5413 0.911002
3817 5413 0.166888
3905 5413 0.166888
3931 5413 0.166888
4218 5413 0.166888
5332 5413 0.283515
5412 5413 0.999955
7832 5413 0.166888
7935 5413 0.911002
3077 5414 0.166888
6143 5414 0.911002
6145 5414 0.911002
9591 5414 0.166888
2718 5416 0.166888
6652 5416 0.166888
6654 5416 0.166888
7667 5416 0.567433
8304 5416 0.166888
7645 5417 0.166888
7646 5417 0.166888
7742 5418 0.166888
449 5424 0.166888
1864 5424 0.166888
1980 5424 0.166888
2290 5424 0.166888
2578 5424 0.999652
2592 5424 0.166888
2945 5424 0.911002
2956 5424 0.166888
3921 5424 0.166888
3931 5424 0.166888
3932 5424 0.166888
4249 5424 0.895726
4728 5424 0.166888
5683 5424 0.166888
7053 5424 0.166888
7163 5424 0.166888
7173 5424 0.166888
7942 5424 0.911002
9061 5424 0.911002
9906 5424 0.166888
1736 5425 0.166888
2654 5425 0.166888
3963 5425 0.166888
4036 5425 0.166888
4075 5425 0.895726
4121 5425 0.166888
6034 5425 0.567433
6635 5425 0.166888
6652 5425 0.166888
6756 5425 0.166888
7370 5425 0.166888
7514 5425 0.166888
7707 5425 0.166888
8634 5425 0.166888
9063 5425 0.166888
9986 5425 0.166888
1279 5427 0.166888
1634 5427 0.166888
1736 5427 0.166888
2047 5427 0.166888
2166 5427 0.166888
2540 5427 0.385159
2578 5427 0.166888
2719 5427 0.166888
3051 5427 0.166888
3068 5427 0.166888
3963 5427 0.567433
4807 5427 0.166888
6034 5427 0.166888
6044 5427 0.166888
6756 5427 0.166888
7514 5427 0.166888
8634 5427 0.166888
9063 5427 0.166888
9074 5427 0.166888
261 5428 0.166888
1736 5428 0.166888
3912 5428 0.166888
4488 5428 0.166888
7439 5428 0.166888
7440 5428 0.166888
7624 5428 0.166888
7707 5428 0.166888
7925 5428 0.166888
8668 5428 0.166888
9175 5428 0.385159
5380 5429 0.166888
3308 5431 0.166888
4333 5431 0.385159
7924 5431 0.166888
9074 5431 0.166888
9161 5431 0.166888
7367 5432 0.166888
3870 5433 0.166888
1534 5434 0.166888
1931 5434 0.166888
1933 5434 0.166888
2030 5434 0.567433
2760 5434 0.166888
5412 5434 0.166888
6196 5434 0.166888
7667 5434 0.567433
4653 5437 0.166888
4691 5437 0.911002
5962 5437 0.166888
9008 5437 0.166888
2771 5438 0.283515
3548 5438 0.283515
5654 5438 0.283515
99 5442 0.166888
2082 5442 0.099116
5954 5442 0.385159
8920 5442 0.283515
9786 5442 0.385159
201 5445 0.385159
2540 5445 0.385159
6958 5445 0.166888
9786 5445 0.121597
235 5446 0.609854
361 5446 0.609854
672 5446 0.609854
714 5446 0.609854
916 5446 0.609854
1073 5446 0.609854
1648 5446 0.166888
1736 5446 0.567433
1909 5446 0.609854
2076 5446 0.609854
2487 5446 0.166888
2560 5446 0.166888
2641 5446 0.609854
2665 5446 0.609854
3035 5446 0.609854
3074 5446 0.609854
3305 5446 0.609854
3416 5446 0.609854
3518 5446 0.609854
3850 5446 0.609854
4136 5446 0.609854
4633 5446 0.166888
4792 5446 0.609854
5213 5446 0.609854
5568 5446 0.609854
5688 5446 0.609854
5707 5446 0.609854
5991 5446 0.609854
6044 5446 0.166888
6312 5446 0.609854
6323 5446 0.609854
7173 5446 0.166888
7330 5446 0.166888
7336 5446 0.609854
7422 5446 0.609854
7877 5446 0.609854
7908 5446 0.609854
7978 5446 0.609854
8013 5446 0.609854
9505 5446 0.609854
9832 5446 0.609854
9881 5446 0.609854
1700 5447 0.166888
3657 5447 0.166888
3757 5447 0.166888
1875 5448 0.166888
3406 5448 0.166888
5455 5448 0.166888
8299 5448 0.166888
109 5450 0.609854
7976 5450 0.166888
1845 5453 0.099116
7440 5453 0.099116
7976 5453 0.385159
9950 5453 0.099116
2366 5455 0.166888
4376 5455 0.166888
4420 5455 0.166888
5448 5455 0.166888
6635 5455 0.166888
9896 5455 0.166888
3448 5460 0.283515
677 5461 0.166888
1204 5461 0.997293
1258 5461 0.911002
1475 5461 0.982533
1765 5461 0.911002
1837 5461 0.166888
2440 5461 0.609854
2807 5461 0.911002
3464 5461 0.999708
3465 5461 0.166888
3497 5461 0.911002
3548 5461 0.911002
4266 5461 0.911002
4545 5461 0.166888
6014 5461 0.166888
6671 5461 0.985301
6699 5461 0.166888
6728 5461 0.911002
6743 5461 0.166888
6842 5461 0.911002
7360 5461 0.911002
7492 5461 0.911002
7505 5461 0.166888
7621 5461 0.911002
7678 5461 0.911002
7746 5461 0.999955
7865 5461 0.999993
8013 5461 0.985301
9145 5461 0.166888
9172 5461 0.998092
9313 5461 0.166888
9595 5461 0.911002
9765 5461 0.166888
9766 5461 0.166888
6626 5462 0.609854
4466 5463 0.911002
8504 5463 0.911002
4415 5464 0.911002
1170 5465 0.166888
4646 5465 0.567433
2881 5467 0.283515
5780 5467 0.283515
6743 5467 0.099116
6796 5467 0.099116
7696 5467 0.283515
7746 5467 0.283515
8277 5467 0.099116
8654 5467 0.283515
201 5470 0.385159
3913 5470 0.385159
4460 5470 0.385159
5546 5470 0.385159
5954 5470 0.385159
9786 5470 0.385159
5776 5474 0.121597
6578 5474 0.121597
9004 5474 0.121597
9400 5474 0.121597
2212 5478 0.166888
2523 5480 0.166888
3332 5480 0.166888
4275 5480 0.166888
4646 5483 0.895726
4989 5483 0.166888
8013 5483 0.166888
584 5496 0.475480
1339 5496 0.166888
1340 5496 0.166888
2438 5496 0.166888
2717 5496 0.166888
4079 5496 0.166888
7107 5496 0.166888
7976 5496 0.385159
9578 5496 0.166888
2191 5498 0.385159
2927 5501 0.911002
4265 5501 0.166888
4333 5501 0.385159
8046 5501 0.166888
9881 5501 0.609854
2191 5502 0.385159
7055 5503 0.166888
1401 5504 0.985301
1407 5504 0.166888
1578 5504 0.166888
2023 5504 0.166888
2191 5504 0.385159
2540 5504 0.385159
2909 5504 0.385159
3641 5504 0.911002
3643 5504 0.166888
3942 5504 0.121597
4333 5504 0.385159
5271 5504 0.911002
5954 5504 0.385159
6720 5504 0.166888
6945 5504 0.166888
7370 5504 0.166888
7913 5504 0.609854
7915 5504 0.609854
7916 5504 0.911002
8697 5504 1.000000
9768 5504 0.166888
9786 5504 0.385159
1601 5508 0.567433
1661 5508 0.166888
721 5511 0.283515
3624 5511 0.166888
6034 5511 0.166888
6565 5511 0.166888
7696 5511 0.283515
8118 5511 0.166888
7466 5516 0.166888
16 5518 0.121597
63 5518 0.166888
455 5518 0.166888
580 5518 0.567433
1204 5518 0.166888
1276 5518 0.166888
1530 5518 0.166888
1879 5518 0.166888
2120 5518 0.166888
2560 5518 0.166888
2567 5518 0.166888
2948 5518 0.166888
3037 5518 0.166888
4708 5518 0.166888
5520 5518 0.166888
5521 5518 0.166888
5523 5518 0.166888
5526 5518 0.166888
5527 5518 0.166888
5529 5518 0.166888
5535 5518 0.166888
6573 5518 0.166888
6732 5518 0.166888
6756 5518 0.567433
6945 5518 0.166888
7038 5518 0.166888
7521 5518 0.166888
7563 5518 0.166888
7589 5518 0.166888
7968 5518 0.166888
8463 5518 0.166888
8470 5518 0.166888
8734 5518 0.166888
9578 5518 0.166888
9629 5518 0.166888
9819 5518 0.166888
16 5519 0.121597
3307 5519 0.385159
4370 5519 0.166888
4545 5519 0.385159
5520 5519 0.166888
5521 5519 0.166888
5529 5519 0.166888
5535 5519 0.166888
7571 5519 0.166888
732 5520 0.099116
1713 5520 0.283515
4598 5520 0.911002
5518 5520 0.166888
5519 5520 0.166888
5521 5520 0.166888
5523 5520 0.567433
5526 5520 0.166888
5527 5520 0.166888
5529 5520 0.166888
5532 5520 0.166888
5533 5520 0.166888
5535 5520 0.567433
5579 5520 0.166888
6004 5520 0.166888
7345 5520 0.099116
9011 5520 0.283515
5518 5521 0.166888
5519 5521 0.166888
5520 5521 0.166888
5523 5521 0.166888
5527 5521 0.166888
5529 5521 0.166888
5533 5521 0.166888
5535 5521 0.166888
6004 5521 0.166888
717 5523 0.099116
5518 5523 0.166888
5520 5523 0.567433
5521 5523 0.166888
5526 5523 0.166888
5527 5523 0.567433
5529 5523 0.166888
5533 5523 0.166888
5535 5523 0.166888
7146 5523 0.385159
9089 5523 0.166888
9152 5524 0.166888
9156 5524 0.166888
5518 5526 0.166888
5520 5526 0.166888
5523 5526 0.166888
5527 5526 0.166888
1909 5527 0.166888
5518 5527 0.166888
5520 5527 0.166888
5521 5527 0.166888
5523 5527 0.567433
5526 5527 0.166888
5529 5527 0.166888
6004 5527 0.166888
9183 5527 0.166888
201 5529 0.385159
4702 5529 0.121597
5518 5529 0.166888
5519 5529 0.166888
5520 5529 0.166888
5521 5529 0.166888
5523 5529 0.166888
5527 5529 0.166888
5530 5529 0.166888
5533 5529 0.166888
5535 5529 0.166888
9786 5529 0.385159
5529 5530 0.166888
1493 5531 0.609854
7636 5531 0.895726
7968 5531 0.166888
2873 5532 0.166888
5520 5532 0.166888
6953 5532 0.166888
5520 5533 0.166888
5521 5533 0.166888
5523 5533 0.166888
5529 5533 0.166888
637 5535 0.609854
4720 5535 0.166888
5518 5535 0.166888
5519 5535 0.166888
5520 5535 0.567433
5521 5535 0.166888
5523 5535 0.166888
5529 5535 0.166888
6259 5535 0.166888
4964 5537 0.166888
7092 5537 0.166888
481 5541 0.567433
6756 5541 0.166888
980 5542 0.166888
3657 5542 0.166888
6352 5543 0.166888
112 5546 0.385159
2093 5546 0.385159
2243 5546 0.385159
2281 5546 0.385159
2360 5546 0.385159
3103 5546 0.385159
3443 5546 0.385159
3543 5546 0.385159
3663 5546 0.166888
3913 5546 0.385159
4256 5546 0.385159
4488 5546 0.385159
4592 5546 0.385159
4834 5546 0.385159
5086 5546 0.385159
5470 5546 0.385159
5776 5546 0.385159
6234 5546 0.385159
6849 5546 0.385159
6855 5546 0.385159
6857 5546 0.385159
6890 5546 0.385159
6893 5546 0.385159
7453 5546 0.385159
7888 5546 0.385159
7914 5546 0.385159
7924 5546 0.385159
8214 5546 0.385159
8399 5546 0.385159
9262 5546 0.385159
5632 5549 0.609854
6348 5549 0.283515
9097 5549 0.099116
3328 5551 0.283515
5598 5551 0.283515
6359 5551 0.283515
7509 5551 0.283515
8846 5551 0.283515
9101 5551 0.283515
1616 5553 0.099116
9979 5553 0.166888
1401 5554 0.166888
1416 5554 0.166888
1424 5554 0.166888
1425 5554 0.166888
1446 5554 0.166888
2588 5554 0.099116
3546 5554 0.166888
1909 5558 0.609854
3616 5559 0.166888
7709 5559 0.166888
7860 5559 0.166888
9499 5559 0.166888
2648 5560 0.166888
3270 5561 0.166888
2909 5563 0.385159
3942 5563 0.385159
5241 5563 0.385159
684 5564 0.166888
804 5564 0.567433
1683 5564 0.166888
2290 5564 0.166888
4602 5564 0.166888
6639 5564 0.567433
6763 5564 0.166888
7746 5564 0.999937
7968 5564 0.166888
9708 5564 0.166888
122 5568 0.609854
361 5568 0.609854
2058 5568 0.609854
2449 5568 0.609854
5446 5568 0.609854
7336 5568 0.609854
1248 5569 0.166888
1529 5569 0.166888
1889 5569 0.166888
2024 5569 0.166888
2588 5569 0.911002
3260 5569 0.997293
3892 5569 0.567433
4492 5569 0.166888
4683 5569 0.911002
4725 5569 0.166888
6671 5569 0.166888
6728 5569 0.911002
6918 5569 0.911002
7403 5569 0.166888
7494 5569 0.166888
7495 5569 0.166888
7585 5569 0.166888
7595 5569 0.166888
7678 5569 0.166888
9766 5569 0.166888
228 5571 0.911002
1626 5571 0.911002
1713 5571 0.911002
2174 5571 0.911002
2432 5571 0.166888
3559 5571 0.166888
4647 5571 0.166888
5782 5571 0.911002
5948 5571 0.166888
6732 5571 0.166888
7246 5571 0.911002
9297 5571 0.911002
9327 5571 0.166888
9739 5571 0.911002
4333 5573 0.385159
2588 5575 0.911002
3260 5575 0.999955
7585 5575 0.166888
5520 5579 0.166888
7489 5579 0.166888
6011 5581 0.166888
2496 5583 0.609854
3638 5584 0.166888
294 5585 0.166888
6293 5585 0.166888
2496 5590 0.609854
9286 5591 0.283515
1889 5595 0.166888
1909 5595 0.166888
1889 5596 0.166888
4981 5597 0.166888
1475 5598 0.166888
1648 5598 0.166888
1763 5598 0.121597
3464 5598 0.166888
4647 5598 0.166888
5551 5598 0.283515
6484 5598 0.283515
955 5601 0.121597
2184 5601 0.283515
2296 5601 0.121597
3364 5601 0.121597
4836 5601 0.385159
6847 5601 0.121597
6848 5601 0.385159
6850 5601 0.121597
6856 5601 0.121597
6857 5601 0.121597
6858 5601 0.385159
6859 5601 0.121597
6866 5601 0.385159
6876 5601 0.121597
6886 5601 0.121597
6888 5601 0.121597
6893 5601 0.121597
6905 5601 0.121597
7036 5601 0.121597
7341 5601 0.121597
7453 5601 0.121597
9875 5601 0.385159
9932 5601 0.385159
3643 5603 0.099116
7746 5603 1.000000
9923 5603 0.283515
6753 5605 0.099116
577 5607 0.911002
1675 5607 0.911002
1837 5607 0.166888
2172 5607 0.166888
3464 5607 0.911002
3465 5607 0.166888
4550 5607 0.166888
4833 5607 0.166888
6781 5607 0.166888
8501 5607 0.166888
9172 5607 0.166888
9765 5607 0.166888
9766 5607 0.166888
3223 5612 0.166888
5221 5615 0.166888
6044 5615 0.166888
3852 5617 0.121597
5241 5617 0.385159
5860 5617 0.121597
7721 5617 0.121597
9014 5617 0.121597
9786 5619 0.385159
2995 5626 0.166888
4132 5626 0.166888
4652 5626 0.999955
3921 5632 0.166888
3932 5632 0.166888
4401 5632 0.166888
5549 5632 0.609854
5867 5632 0.999755
5886 5632 0.999963
6554 5632 0.166888
6933 5632 0.099116
7518 5632 0.166888
1616 5633 0.099116
2540 5633 0.385159
3678 5633 0.166888
3887 5633 0.166888
4333 5633 0.385159
5241 5633 0.121597
6155 5633 0.166888
7494 5633 0.911002
9786 5633 0.385159
4158 5636 0.166888
5019 5637 0.283515
6279 5638 0.385159
721 5639 1.000000
3269 5639 0.895726
3641 5639 0.166888
3646 5639 0.166888
3647 5639 0.166888
9286 5639 0.283515
6484 5640 0.283515
9923 5640 0.283515
2202 5641 0.166888
2258 5641 0.166888
2762 5641 0.166888
209 5643 0.099116
9236 5643 0.166888
2246 5648 0.166888
7976 5651 0.166888
8039 5651 0.166888
1248 5652 0.166888
2169 5652 0.166888
4325 5652 0.166888
6488 5652 0.166888
7060 5652 0.166888
7966 5652 0.997727
9668 5652 0.166888
9915 5652 0.166888
5438 5654 0.283515
3015 5660 0.166888
7400 5661 0.166888
9139 5661 0.166888
6004 5662 0.166888
5375 5663 0.166888
6532 5666 0.166888
637 5668 0.609854
3205 5671 0.166888
3262 5672 0.166888
6318 5673 0.283515
637 5674 0.609854
2496 5674 0.609854
500 5676 0.166888
1588 5676 0.166888
1591 5676 0.166888
1592 5676 0.166888
169 5677 0.166888
373 5677 0.166888
511 5677 0.166888
597 5677 0.166888
697 5677 0.166888
5078 5677 0.166888
5241 5679 0.385159
196 5680 0.121597
549 5680 0.121597
729 5680 0.121597
810 5680 0.121597
2482 5680 0.121597
3852 5680 0.121597
3942 5680 0.121597
4036 5680 0.385159
4545 5680 0.385159
5860 5680 0.121597
8013 5680 0.283515
8599 5680 0.121597
9175 5680 0.121597
9604 5680 0.121597
9695 5680 0.121597
9784 5680 0.283515
2065 5682 0.166888
3612 5682 0.166888
6662 5682 0.166888
6668 5682 0.166888
3205 5683 0.166888
4249 5683 0.166888
5424 5683 0.166888
5040 5684 0.609854
7992 5684 0.609854
637 5686 0.609854
5446 5688 0.609854
9881 5688 0.609854
1730 5689 0.166888
1713 5693 0.166888
2080 5693 0.121597
121 5696 0.166888
3308 5696 0.121597
3429 5696 0.121597
3436 5696 0.121597
3797 5696 0.166888
4079 5696 0.121597
4488 5696 0.166888
6933 5696 0.121597
7567 5696 0.166888
7914 5696 0.121597
7923 5696 0.121597
8919 5696 0.911002
9114 5696 0.121597
4225 5699 0.099116
481 5700 0.911002
6756 5700 0.166888
9175 5702 0.385159
1712 5703 0.099116
3307 5706 0.166888
3639 5706 0.166888
5446 5707 0.609854
9548 5707 0.609854
283 5710 0.099116
1937 5711 0.283515
2136 5711 0.283515
2417 5711 0.283515
4780 5711 0.283515
5008 5711 0.283515
6289 5711 0.283515
9866 5711 0.283515
628 5712 0.283515
9286 5712 0.283515
3456 5714 0.166888
177 5715 0.099116
584 5718 0.121597
7618 5719 0.609854
7505 5720 0.166888
4585 5723 0.911002
5278 5723 0.166888
5762 5723 0.121597
6415 5723 0.911002
7619 5723 0.121597
9595 5723 0.911002
3456 5726 0.166888
5278 5726 0.166888
6148 5726 0.166888
6649 5726 0.166888
7335 5726 0.166888
7505 5726 0.166888
7976 5726 0.166888
9595 5726 0.911002
8459 5727 0.609854
250 5731 0.283515
3891 5731 0.166888
8441 5731 0.283515
7248 5734 0.836565
6378 5737 0.385159
394 5738 0.099116
4598 5738 0.609854
4100 5741 0.121597
6004 5741 0.166888
6732 5741 0.166888
109 5742 0.166888
7797 5742 0.166888
9414 5742 0.166888
5320 5745 0.099116
7164 5745 0.099116
8378 5745 0.099116
8541 5745 0.099116
9253 5745 0.283515
1511 5750 0.166888
9315 5753 0.166888
748 5754 0.283515
25 5756 0.166888
816 5756 0.166888
4916 5756 0.166888
9526 5756 0.166888
9651 5756 0.166888
9652 5756 0.166888
9919 5756 0.166888
9977 5756 0.166888
9978 5756 0.166888
6870 5757 0.099116
4702 5762 0.121597
5723 5762 0.121597
1712 5764 0.283515
9552 5769 0.166888
2387 5774 0.166888
128 5776 0.385159
729 5776 0.121597
1618 5776 0.385159
3852 5776 0.121597
4545 5776 0.121597
5474 5776 0.121597
5546 5776 0.385159
9175 5776 0.385159
9695 5776 0.121597
6352 5779 0.166888
5467 5780 0.283515
5571 5782 0.911002
1889 5785 0.166888
3336 5785 0.099116
4916 5785 0.283515
6484 5785 0.099116
6827 5785 0.099116
7815 5785 0.099116
1678 5787 0.166888
1721 5787 0.166888
1875 5787 0.567433
1894 5787 0.166888
3604 5787 0.166888
3752 5787 0.895726
3932 5787 0.166888
4304 5787 0.567433
5162 5787 0.099116
5815 5787 0.166888
5851 5787 0.166888
5981 5787 0.166888
6044 5787 0.166888
6116 5787 0.166888
6484 5787 0.283515
6581 5787 0.166888
6720 5787 0.166888
6728 5787 0.567433
6764 5787 0.166888
7086 5787 0.166888
7234 5787 0.099116
7494 5787 0.166888
7495 5787 0.166888
7508 5787 0.166888
7746 5787 0.911002
7918 5787 0.166888
8535 5787 0.166888
9285 5787 0.166888
9291 5787 0.911002
9548 5787 0.609854
7665 5789 0.121597
2909 5790 0.385159
3913 5790 0.385159
4304 5790 0.567433
4333 5790 0.385159
5110 5790 0.166888
5981 5790 0.166888
6037 5790 0.166888
7649 5790 0.385159
8535 5790 0.166888
8723 5790 0.121597
9786 5790 0.385159
2482 5794 0.385159
3678 5796 0.166888
7971 5797 0.475480
2080 5798 0.121597
4333 5798 0.385159
5954 5798 0.385159
7146 5798 0.121597
7782 5798 0.121597
9115 5798 0.385159
201 5799 0.385159
274 5799 0.283515
835 5799 0.385159
2191 5799 0.385159
2540 5799 0.385159
3071 5799 0.166888
3913 5799 0.385159
4265 5799 0.166888
4266 5799 0.911002
4333 5799 0.121597
4702 5799 0.385159
5840 5799 0.567433
5889 5799 0.166888
5990 5799 0.166888
7294 5799 0.166888
8723 5799 0.121597
9595 5799 0.911002
9786 5799 0.121597
6484 5803 0.283515
3932 5806 0.166888
5815 5806 0.166888
5851 5806 0.911002
6728 5806 0.166888
7086 5806 0.166888
6732 5808 0.166888
8295 5808 0.609854
6562 5809 0.166888
7334 5809 0.166888
9932 5810 0.166888
736 5815 0.121597
5787 5815 0.166888
5806 5815 0.166888
9561 5815 0.121597
1834 5818 0.166888
9730 5818 0.283515
637 5819 0.609854
4289 5819 0.385159
848 5820 0.385159
2540 5820 0.385159
4860 5820 0.385159
729 5821 0.121597
5860 5821 0.121597
6124 5821 0.121597
9918 5821 0.385159
4265 5825 0.166888
9280 5826 0.609854
9063 5829 0.099116
3536 5830 0.166888
5889 5830 0.166888
637 5833 0.609854
2171 5833 0.121597
4460 5833 0.385159
4773 5833 0.121597
6933 5833 0.121597
7156 5833 0.385159
7782 5833 0.121597
7803 5833 0.121597
8095 5833 0.609854
8981 5833 0.385159
9172 5833 0.121597
1291 5836 0.166888
9285 5836 0.911002
9291 5836 0.911002
7396 5837 0.166888
9361 5837 0.166888
1284 5840 0.166888
2840 5840 0.166888
3604 5840 0.166888
3932 5840 0.166888
4304 5840 0.166888
4647 5840 0.166888
5799 5840 0.567433
6148 5840 0.166888
6720 5840 0.166888
7173 5840 0.166888
9019 5840 0.166888
5963 5842 0.166888
1490 5843 0.121597
4442 5843 0.166888
570 5844 0.166888
593 5844 0.166888
1834 5844 0.166888
3859 5844 0.166888
6756 5844 0.166888
7194 5844 0.166888
9787 5844 0.166888
69 5845 0.099116
8013 5845 0.283515
2469 5847 0.283515
4333 5850 0.385159
4708 5850 0.721545
7089 5850 0.166888
9115 5850 0.385159
1837 5851 0.166888
5787 5851 0.166888
5806 5851 0.911002
6044 5851 0.166888
6581 5851 0.166888
8535 5851 0.166888
1733 5853 0.099116
9923 5853 0.283515
8903 5855 0.609854
278 5860 0.385159
279 5860 0.121597
599 5860 0.385159
625 5860 0.121597
794 5860 0.385159
2074 5860 0.121597
2188 5860 0.121597
2235 5860 0.385159
2292 5860 0.121597
2308 5860 0.385159
2406 5860 0.121597
2443 5860 0.121597
2779 5860 0.121597
3643 5860 0.385159
3674 5860 0.385159
4189 5860 0.385159
4310 5860 0.121597
4477 5860 0.121597
4991 5860 0.385159
5233 5860 0.385159
5617 5860 0.121597
5680 5860 0.121597
5821 5860 0.121597
5948 5860 0.121597
6040 5860 0.385159
6324 5860 0.121597
6578 5860 0.121597
6590 5860 0.385159
6696 5860 0.166888
7090 5860 0.385159
7116 5860 0.121597
7281 5860 0.121597
7333 5860 0.385159
7468 5860 0.385159
7585 5860 0.804006
8216 5860 0.121597
9152 5860 0.121597
9400 5860 0.121597
9447 5860 0.385159
9519 5860 0.385159
3193 5866 0.166888
155 5867 0.567433
1653 5867 0.567433
2064 5867 0.999963
2437 5867 0.166888
2526 5867 0.911002
2607 5867 0.166888
2615 5867 0.166888
4775 5867 0.166888
5632 5867 0.999755
5886 5867 0.999963
6720 5867 0.567433
7393 5867 0.911002
9457 5867 0.166888
17 5871 0.166888
4347 5872 0.099116
6617 5872 0.283515
2437 5874 0.567433
7302 5874 0.166888
9300 5874 0.166888
9457 5874 0.166888
7432 5877 0.099116
8277 5877 0.099116
8511 5878 0.166888
2437 5881 0.166888
2064 5886 0.999963
4368 5886 0.166888
4660 5886 0.166888
5632 5886 0.999963
5867 5886 0.999963
1262 5889 0.283515
3071 5889 0.166888
3646 5889 0.166888
3663 5889 0.166888
4304 5889 0.567433
4368 5889 0.166888
5799 5889 0.166888
5830 5889 0.166888
9199 5889 0.166888
9217 5889 0.166888
9971 5889 0.166888
9805 5890 0.567433
3752 5892 0.166888
2191 5895 0.385159
2540 5895 0.385159
3913 5895 0.385159
4333 5895 0.385159
4460 5895 0.121597
5954 5895 0.385159
7913 5895 0.609854
9677 5895 0.385159
9786 5895 0.385159
3248 5903 0.166888
1657 5905 0.166888
1077 5906 0.911002
2359 5906 0.166888
3652 5906 0.166888
4692 5906 0.166888
1657 5907 0.166888
4767 5907 0.166888
5954 5907 0.385159
4591 5912 0.166888
5317 5914 0.166888
9758 5914 0.911002
637 5923 0.609854
7746 5925 0.166888
1458 5927 0.609854
4265 5927 0.166888
4576 5931 0.166888
5963 5933 0.166888
1090 5936 0.166888
3467 5936 0.166888
6197 5936 0.166888
6226 5936 0.911002
7646 5936 0.166888
8133 5936 0.911002
9595 5936 0.911002
421 5937 0.166888
7707 5937 0.567433
201 5938 0.385159
2191 5938 0.385159
2909 5938 0.385159
4333 5938 0.385159
5954 5938 0.385159
9560 5938 0.385159
9677 5938 0.385159
9786 5938 0.385159
7459 5939 0.166888
7348 5940 0.609854
3797 5944 0.166888
3932 5944 0.166888
4549 5944 0.166888
7492 5944 0.166888
7494 5944 0.166888
7495 5944 0.166888
4898 5947 0.166888
5571 5948 0.166888
5860 5948 0.121597
1889 5949 0.166888
1891 5949 0.166888
3892 5949 0.166888
6671 5949 0.911002
6918 5949 0.609854
8013 5949 0.099116
3553 5950 0.166888
3572 5950 0.982533
5326 5950 0.567433
5954 5950 0.166888
5993 5950 0.166888
7782 5950 0.166888
6856 5953 0.283515
96 5954 0.385159
112 5954 0.385159
145 5954 0.385159
203 5954 0.385159
319 5954 0.385159
330 5954 0.385159
402 5954 0.385159
428 5954 0.385159
484 5954 0.385159
625 5954 0.385159
656 5954 0.385159
695 5954 0.385159
737 5954 0.385159
861 5954 0.385159
999 5954 0.385159
1248 5954 0.385159
1308 5954 0.385159
1358 5954 0.385159
1511 5954 0.385159
1522 5954 0.385159
1578 5954 0.385159
1612 5954 0.166888
1616 5954 0.385159
1696 5954 0.385159
1719 5954 0.385159
1768 5954 0.385159
1882 5954 0.385159
1895 5954 0.385159
1909 5954 0.385159
1930 5954 0.099116
2054 5954 0.385159
2056 5954 0.385159
2078 5954 0.385159
2165 5954 0.385159
2177 5954 0.121597
2674 5954 0.385159
2884 5954 0.385159
2925 5954 0.385159
2948 5954 0.385159
2964 5954 0.385159
3036 5954 0.385159
3105 5954 0.385159
3273 5954 0.385159
3309 5954 0.385159
3381 5954 0.385159
3400 5954 0.121597
3443 5954 0.385159
3538 5954 0.385159
3610 5954 0.385159
3879 5954 0.385159
3913 5954 0.385159
4013 5954 0.385159
4114 5954 0.385159
4182 5954 0.166888
4310 5954 0.121597
4314 5954 0.385159
4406 5954 0.385159
4488 5954 0.385159
4561 5954 0.121597
4615 5954 0.121597
4780 5954 0.385159
4832 5954 0.385159
5097 5954 0.166888
5177 5954 0.385159
5221 5954 0.385159
5277 5954 0.385159
5323 5954 0.385159
5330 5954 0.385159
5332 5954 0.385159
5442 5954 0.385159
5470 5954 0.385159
5504 5954 0.385159
5798 5954 0.385159
5895 5954 0.385159
5907 5954 0.385159
5938 5954 0.385159
5950 5954 0.166888
5958 5954 0.121597
5990 5954 0.385159
5993 5954 0.166888
5999 5954 0.385159
6009 5954 0.385159
6075 5954 0.385159
6240 5954 0.385159
6241 5954 0.385159
6257 5954 0.385159
6319 5954 0.385159
6348 5954 0.385159
6491 5954 0.385159
6661 5954 0.385159
6832 5954 0.385159
6848 5954 0.385159
6857 5954 0.385159
6860 5954 0.385159
6886 5954 0.385159
6911 5954 0.385159
7086 5954 0.385159
7183 5954 0.385159
7453 5954 0.385159
7465 5954 0.385159
7471 5954 0.385159
7486 5954 0.385159
7576 5954 0.385159
7793 5954 0.385159
7852 5954 0.385159
7860 5954 0.385159
7861 5954 0.385159
7924 5954 0.121597
8047 5954 0.385159
8070 5954 0.385159
8346 5954 0.385159
8395 5954 0.385159
8525 5954 0.385159
8609 5954 0.385159
8946 5954 0.385159
8985 5954 0.385159
9050 5954 0.385159
9166 5954 0.385159
9452 5954 0.385159
9519 5954 0.385159
9564 5954 0.385159
9707 5954 0.385159
9730 5954 0.385159
9760 5954 0.385159
9918 5954 0.385159
3107 5956 0.911002
3634 5956 0.121597
4524 5956 0.166888
6634 5956 0.121597
8522 5956 0.121597
5097 5958 0.166888
5954 5958 0.121597
5993 5958 0.166888
5232 5961 0.609854
7852 5961 0.609854
8133 5961 0.911002
9686 5961 0.609854
435 5962 0.166888
453 5962 0.166888
463 5962 0.166888
540 5962 0.166888
679 5962 0.567433
720 5962 0.121597
967 5962 0.166888
979 5962 0.567433
1206 5962 0.166888
1279 5962 0.166888
1426 5962 0.166888
1660 5962 0.166888
1700 5962 0.166888
1736 5962 0.166888
1845 5962 0.166888
1889 5962 0.166888
1900 5962 0.982533
2440 5962 0.567433
2926 5962 0.166888
2949 5962 0.166888
3069 5962 0.166888
3260 5962 0.166888
3306 5962 0.982533
3307 5962 0.166888
3370 5962 0.166888
3400 5962 0.166888
3539 5962 0.895726
3540 5962 0.166888
3542 5962 0.166888
3559 5962 0.567433
3604 5962 0.166888
3648 5962 0.166888
3927 5962 0.166888
3975 5962 0.567433
4075 5962 0.166888
4144 5962 0.166888
4182 5962 0.567433
4218 5962 0.166888
4304 5962 1.000000
4325 5962 0.166888
4366 5962 0.166888
4394 5962 0.166888
4615 5962 0.166888
4673 5962 0.166888
4709 5962 0.982533
5034 5962 0.166888
5091 5962 0.895726
5104 5962 0.166888
5267 5962 0.166888
5326 5962 0.567433
5437 5962 0.166888
6005 5962 0.855829
6376 5962 0.166888
6521 5962 0.166888
6532 5962 0.166888
6649 5962 0.997293
6662 5962 0.166888
6664 5962 0.166888
6666 5962 0.166888
6678 5962 0.166888
6713 5962 0.166888
6720 5962 0.895726
6728 5962 0.567433
6758 5962 0.166888
6906 5962 0.567433
7363 5962 0.166888
7456 5962 0.166888
7505 5962 0.166888
7506 5962 0.567433
7538 5962 0.567433
7539 5962 0.166888
7669 5962 0.567433
7908 5962 0.895726
7925 5962 0.567433
7935 5962 0.166888
8052 5962 0.567433
8271 5962 0.166888
8381 5962 0.166888
9054 5962 0.166888
9161 5962 0.166888
9476 5962 0.166888
325 5963 0.911002
584 5963 0.121597
675 5963 0.166888
695 5963 1.000000
842 5963 0.911002
1580 5963 0.166888
2359 5963 0.166888
2361 5963 0.166888
2365 5963 0.911002
2416 5963 0.166888
2742 5963 0.911002
3403 5963 0.166888
3652 5963 0.166888
3805 5963 0.166888
4356 5963 0.911002
4439 5963 0.166888
4905 5963 0.911002
4999 5963 0.166888
5214 5963 0.166888
5278 5963 0.166888
5287 5963 0.166888
5328 5963 0.911002
5369 5963 0.283515
5842 5963 0.166888
5933 5963 0.166888
6005 5963 0.911002
6164 5963 0.166888
6548 5963 0.166888
6771 5963 0.166888
7373 5963 0.166888
7397 5963 0.166888
7460 5963 0.166888
7858 5963 0.911002
7913 5963 0.911002
7978 5963 0.911002
8133 5963 0.911002
8787 5963 0.166888
8975 5963 0.166888
9016 5963 0.911002
9855 5963 0.166888
7876 5969 0.166888
5241 5970 0.385159
9175 5970 0.385159
83 5975 0.166888
3852 5975 0.911002
9595 5977 0.166888
164 5979 0.609854
649 5979 0.609854
975 5981 0.166888
1291 5981 0.166888
3760 5981 0.567433
3936 5981 0.166888
4836 5981 0.567433
5787 5981 0.166888
5790 5981 0.166888
7015 5981 0.166888
9057 5981 0.166888
577 5982 0.166888
580 5982 0.166888
584 5982 0.121597
7338 5982 0.283515
8599 5985 0.121597
9011 5988 0.283515
4545 5990 0.385159
5799 5990 0.166888
5954 5990 0.385159
9175 5990 0.385159
1493 5991 0.609854
5446 5991 0.609854
5097 5993 0.911002
5950 5993 0.166888
5954 5993 0.166888
5958 5993 0.166888
4142 5997 0.166888
201 5999 0.121597
5954 5999 0.385159
258 6001 0.121597
640 6001 0.475480
2243 6001 0.385159
2663 6001 0.166888
4932 6001 0.121597
4953 6001 0.121597
6169 6001 0.385159
6686 6001 0.121597
6857 6001 0.121597
6876 6001 0.121597
7554 6001 0.166888
7766 6001 0.385159
8216 6001 0.121597
8575 6001 0.166888
750 6004 0.166888
1090 6004 0.166888
1616 6004 0.166888
1785 6004 0.166888
2263 6004 0.166888
2426 6004 0.166888
2514 6004 0.166888
2784 6004 0.166888
2992 6004 0.166888
3325 6004 0.166888
3326 6004 0.166888
3328 6004 0.166888
3514 6004 0.166888
3652 6004 0.166888
4122 6004 0.166888
4123 6004 0.166888
4127 6004 0.166888
4332 6004 0.166888
4911 6004 0.166888
5397 6004 0.166888
5520 6004 0.166888
5521 6004 0.166888
5527 6004 0.166888
5662 6004 0.166888
5741 6004 0.166888
6226 6004 0.166888
6756 6004 0.166888
6808 6004 0.166888
6876 6004 0.166888
6908 6004 0.166888
7313 6004 0.166888
7443 6004 0.166888
7508 6004 0.166888
7707 6004 0.166888
7807 6004 0.166888
9923 6004 0.166888
9991 6004 0.166888
121 6005 0.166888
128 6005 0.166888
761 6005 0.166888
1736 6005 0.166888
3205 6005 0.911002
4265 6005 0.166888
4576 6005 0.166888
5962 6005 0.855829
5963 6005 0.911002
6151 6005 0.166888
8462 6005 0.567433
9314 6005 0.243194
9670 6005 0.166888
729 6008 0.385159
3942 6008 0.385159
848 6009 0.385159
4333 6009 0.121597
5954 6009 0.385159
7390 6009 0.911002
599 6010 0.999708
610 6010 0.166888
1132 6010 0.166888
1287 6010 0.911002
3963 6010 0.911002
6753 6010 0.099116
9513 6010 0.166888
298 6011 0.166888
1955 6011 0.166888
2319 6011 0.166888
2577 6011 0.166888
2772 6011 0.985301
3591 6011 0.166888
5331 6011 0.166888
5581 6011 0.166888
7439 6011 0.166888
8039 6011 0.166888
3852 6013 0.999889
4179 6013 0.166888
5008 6013 0.385159
6141 6013 0.166888
6581 6013 0.166888
1720 6014 0.283515
2416 6014 0.099116
2593 6014 0.099116
3903 6014 0.099116
5461 6014 0.166888
7505 6014 0.166888
4545 6015 0.385159
4773 6015 0.166888
6340 6015 0.166888
9087 6019 0.099116
9393 6019 0.099116
521 6020 0.166888
9935 6020 0.166888
350 6021 0.283515
732 6021 0.283515
1220 6021 0.587320
1720 6021 0.283515
1786 6021 0.166888
3234 6021 0.283515
4645 6021 0.099116
6484 6021 0.099116
6699 6021 1.000000
8654 6021 0.283515
9200 6021 0.283515
9286 6021 0.283515
9932 6021 0.166888
4715 6024 0.166888
186 6025 0.567433
623 6025 0.166888
760 6025 0.895726
761 6025 0.166888
4266 6025 0.166888
6151 6025 0.166888
6735 6025 0.166888
7924 6025 0.999963
8462 6025 0.567433
9014 6025 0.166888
9670 6025 0.166888
9676 6025 0.166888
9756 6025 0.166888
6352 6026 0.166888
4545 6027 0.385159
6652 6027 0.166888
6642 6028 0.166888
4266 6029 0.166888
761 6030 0.166888
4136 6030 0.166888
8462 6030 0.567433
4172 6032 0.166888
7742 6032 0.166888
199 6034 0.567433
261 6034 0.166888
651 6034 0.166888
990 6034 0.166888
1206 6034 0.166888
1426 6034 0.166888
1523 6034 0.166888
1592 6034 0.166888
1603 6034 0.166888
1677 6034 0.166888
1719 6034 0.166888
1736 6034 0.166888
1765 6034 0.166888
1909 6034 0.166888
2135 6034 0.166888
2304 6034 0.166888
2502 6034 0.166888
2615 6034 0.166888
2619 6034 0.166888
2894 6034 0.166888
2923 6034 0.567433
2949 6034 0.166888
3069 6034 0.166888
3071 6034 0.166888
3072 6034 0.166888
3247 6034 0.166888
3248 6034 0.895726
3306 6034 0.982533
3436 6034 0.166888
3510 6034 0.166888
3536 6034 0.166888
3539 6034 0.895726
3540 6034 0.166888
3625 6034 0.166888
3635 6034 0.166888
3654 6034 0.166888
3795 6034 0.166888
3909 6034 0.166888
3912 6034 0.895726
3968 6034 0.166888
4003 6034 0.166888
4075 6034 0.166888
4079 6034 0.567433
4190 6034 0.895726
4261 6034 0.982533
4325 6034 0.166888
4660 6034 0.567433
4709 6034 0.982533
4758 6034 0.166888
4793 6034 0.166888
4832 6034 0.166888
4833 6034 0.567433
4868 6034 0.166888
4890 6034 0.166888
5326 6034 0.166888
5425 6034 0.567433
5427 6034 0.166888
5511 6034 0.166888
6360 6034 0.166888
6520 6034 0.166888
6529 6034 0.166888
6532 6034 0.166888
6635 6034 0.166888
6649 6034 0.166888
6671 6034 0.166888
6720 6034 0.166888
6753 6034 0.166888
6757 6034 0.166888
6764 6034 0.982533
6841 6034 0.567433
6906 6034 0.567433
7017 6034 0.166888
7018 6034 0.567433
7173 6034 0.166888
7254 6034 0.166888
7363 6034 0.166888
7432 6034 0.166888
7514 6034 0.895726
7684 6034 0.166888
7690 6034 0.166888
7733 6034 0.999937
7746 6034 0.895726
7913 6034 0.166888
7924 6034 0.567433
7935 6034 0.166888
7976 6034 0.166888
8053 6034 0.166888
8752 6034 0.166888
8794 6034 0.166888
9063 6034 0.166888
9085 6034 0.166888
9407 6034 0.166888
9507 6034 0.166888
9513 6034 0.166888
9523 6034 0.166888
9559 6034 0.166888
9668 6034 0.166888
9756 6034 0.166888
9986 6034 0.166888
261 6037 0.911002
415 6037 0.911002
1270 6037 0.166888
1426 6037 0.985301
1456 6037 0.166888
1677 6037 0.166888
1765 6037 0.166888
2135 6037 0.166888
2483 6037 0.166888
2607 6037 0.166888
2615 6037 0.166888
2718 6037 0.567433
2923 6037 0.166888
3248 6037 0.895726
3306 6037 0.982533
3307 6037 0.911002
3436 6037 0.166888
3510 6037 0.166888
3743 6037 0.166888
3797 6037 0.166888
3909 6037 0.166888
3913 6037 0.911002
4261 6037 0.895726
4411 6037 0.166888
4832 6037 0.166888
4833 6037 0.567433
5267 6037 0.911002
5790 6037 0.166888
6529 6037 0.166888
6753 6037 0.911002
6906 6037 0.567433
7017 6037 0.166888
7329 6037 0.166888
7440 6037 0.166888
7514 6037 0.895726
7935 6037 0.166888
8155 6037 0.166888
8794 6037 0.567433
9507 6037 0.911002
9513 6037 0.166888
3852 6040 0.385159
5860 6040 0.385159
8235 6040 0.609854
37 6043 0.166888
2371 6043 0.166888
2797 6043 0.166888
3205 6043 0.911002
3807 6043 0.166888
5386 6043 0.166888
5387 6043 0.166888
6529 6043 0.166888
7173 6043 0.911002
8756 6043 0.166888
5 6044 0.166888
261 6044 0.166888
967 6044 0.567433
979 6044 0.567433
1066 6044 0.166888
1204 6044 0.166888
1354 6044 0.166888
1409 6044 0.166888
1426 6044 0.166888
1456 6044 0.166888
1713 6044 0.166888
1736 6044 0.567433
1750 6044 0.982533
1837 6044 0.567433
1891 6044 0.166888
1946 6044 0.166888
2135 6044 0.166888
2304 6044 0.166888
2578 6044 0.166888
3080 6044 0.895726
3306 6044 0.982533
3565 6044 0.166888
3758 6044 0.166888
3817 6044 0.166888
3891 6044 0.567433
3909 6044 0.166888
3912 6044 0.166888
4249 6044 0.567433
4304 6044 0.999999
4325 6044 0.166888
4524 6044 0.166888
4668 6044 0.166888
4833 6044 0.567433
5267 6044 0.895726
5382 6044 0.166888
5427 6044 0.166888
5446 6044 0.166888
5615 6044 0.166888
5787 6044 0.166888
5851 6044 0.166888
6107 6044 0.166888
6116 6044 0.166888
6312 6044 0.166888
6520 6044 0.166888
6649 6044 0.166888
6655 6044 0.166888
6756 6044 0.166888
6910 6044 0.166888
7018 6044 0.166888
7173 6044 0.166888
7490 6044 0.999990
7492 6044 0.999999
7557 6044 0.166888
7561 6044 0.166888
7684 6044 0.166888
7690 6044 0.166888
7971 6044 0.166888
9001 6044 0.166888
9112 6044 0.166888
9515 6044 0.166888
9674 6044 0.166888
2231 6045 0.166888
2867 6046 0.166888
2986 6046 0.166888
1720 6047 1.000000
15 6049 0.166888
3464 6049 0.166888
3536 6049 0.166888
9172 6049 0.166888
261 6051 0.567433
415 6051 0.166888
651 6051 0.166888
1136 6051 0.166888
2578 6051 0.166888
2622 6051 0.166888
2923 6051 0.166888
3269 6051 0.166888
4058 6051 0.166888
4079 6051 0.895726
5267 6051 0.895726
5287 6051 0.166888
5382 6051 0.166888
6116 6051 0.166888
6649 6051 0.166888
7370 6051 0.166888
7624 6051 0.166888
7684 6051 0.166888
7915 6051 0.166888
7932 6051 0.567433
9519 6051 0.166888
637 6053 0.609854
8095 6053 0.609854
7800 6055 0.166888
637 6056 0.609854
3758 6056 0.166888
4761 6056 0.166888
4762 6056 0.166888
6735 6056 0.166888
7396 6056 0.609854
68 6057 0.099116
154 6059 0.166888
822 6059 0.166888
3015 6059 0.911002
4306 6059 0.099116
7170 6059 0.166888
7264 6059 0.166888
7509 6059 0.166888
8687 6059 0.166888
9683 6059 0.166888
3260 6062 0.166888
3892 6062 0.166888
4265 6062 0.166888
121 6064 0.911002
2578 6064 0.166888
3909 6064 0.166888
6529 6064 0.166888
9786 6065 0.385159
8776 6066 0.166888
8780 6066 0.166888
8787 6066 0.166888
9985 6066 0.166888
1204 6067 0.166888
1648 6067 0.166888
2252 6067 0.166888
7494 6067 0.166888
7495 6067 0.166888
7976 6067 0.166888
533 6069 0.166888
651 6069 0.911002
2403 6069 0.166888
2719 6069 0.911002
3612 6069 0.166888
3881 6069 0.166888
4325 6069 0.166888
4675 6069 0.166888
4892 6069 0.911002
5267 6069 0.911002
6141 6069 0.166888
6170 6069 0.166888
6523 6069 0.166888
6635 6069 0.166888
7975 6069 0.166888
7976 6069 0.166888
9196 6069 0.911002
9494 6069 0.166888
9986 6069 0.567433
2482 6071 0.385159
2540 6071 0.385159
5954 6075 0.385159
9786 6080 0.385159
4333 6082 0.385159
9786 6082 0.385159
1875 6084 0.166888
4075 6084 0.567433
5267 6084 0.166888
8756 6084 0.166888
361 6093 0.166888
1875 6093 0.166888
2135 6093 0.166888
2578 6093 0.166888
3797 6093 0.166888
3891 6093 0.166888
4249 6093 0.166888
4306 6093 0.166888
4488 6093 0.567433
7909 6093 0.166888
7939 6093 0.166888
8919 6093 0.166888
6872 6094 1.000000
637 6095 0.609854
1195 6095 0.609854
1712 6095 0.609854
2223 6095 0.609854
2596 6095 0.609854
3558 6095 0.609854
4592 6095 0.609854
6819 6095 0.166888
8095 6095 0.609854
8189 6095 0.609854
9185 6095 0.609854
848 6097 0.385159
1784 6097 0.385159
2281 6097 0.166888
4005 6097 0.283515
6544 6097 0.166888
6753 6097 0.099116
8504 6097 0.911002
9786 6097 0.385159
1882 6106 0.121597
346 6107 0.166888
804 6107 0.166888
1248 6107 0.166888
1875 6107 0.166888
2199 6107 0.166888
2560 6107 0.166888
2588 6107 0.895726
3260 6107 0.166888
3536 6107 0.166888
3646 6107 0.166888
3849 6107 0.166888
3936 6107 0.166888
4249 6107 0.166888
4602 6107 0.166888
4629 6107 0.166888
6044 6107 0.166888
6131 6107 0.166888
6827 6107 0.166888
6828 6107 0.895726
7144 6107 0.567433
7746 6107 0.999990
7954 6107 0.166888
7966 6107 0.166888
7968 6107 0.895726
9210 6107 0.166888
321 6109 0.911002
6135 6109 0.911002
4136 6114 0.166888
6562 6114 0.567433
1137 6115 0.283515
5019 6115 0.283515
35 6116 0.166888
104 6116 0.567433
122 6116 0.166888
199 6116 0.166888
221 6116 0.166888
449 6116 0.166888
533 6116 0.166888
627 6116 0.166888
1258 6116 0.166888
1471 6116 2.000000
1666 6116 0.895726
1670 6116 0.166888
1736 6116 0.166888
1792 6116 0.895726
1864 6116 0.166888
1880 6116 0.166888
1889 6116 0.567433
1898 6116 0.166888
1996 6116 0.166888
2058 6116 0.166888
2191 6116 0.385159
2304 6116 0.166888
2440 6116 0.895726
2592 6116 0.166888
2733 6116 0.166888
2807 6116 0.166888
2923 6116 0.982533
3069 6116 0.166888
3196 6116 0.567433
3205 6116 0.166888
3207 6116 0.166888
3260 6116 0.567433
3340 6116 0.385159
3548 6116 0.166888
3646 6116 0.166888
3891 6116 0.166888
3892 6116 0.166888
3938 6116 0.166888
4182 6116 0.166888
4265 6116 0.166888
4266 6116 0.567433
4304 6116 1.000000
4325 6116 0.166888
4336 6116 0.166888
4409 6116 0.166888
4643 6116 0.166888
4762 6116 0.166888
4833 6116 0.567433
4860 6116 0.166888
5077 6116 0.166888
5411 6116 0.166888
5787 6116 0.166888
6044 6116 0.166888
6051 6116 0.166888
6131 6116 0.166888
6141 6116 1.000000
6142 6116 1.000000
6488 6116 0.166888
6503 6116 0.166888
6521 6116 0.895726
6547 6116 0.166888
6550 6116 0.166888
6581 6116 0.166888
6649 6116 0.166888
6720 6116 0.895726
6735 6116 0.166888
6781 6116 0.166888
6879 6116 1.000000
6880 6116 0.567433
6882 6116 0.567433
6918 6116 0.166888
7173 6116 0.166888
7370 6116 0.166888
7371 6116 0.166888
7400 6116 0.166888
7448 6116 0.166888
7449 6116 0.166888
7456 6116 0.166888
7492 6116 0.999990
7494 6116 0.567433
7495 6116 0.166888
7597 6116 0.166888
7665 6116 0.166888
7669 6116 0.166888
7690 6116 0.166888
7728 6116 0.166888
7746 6116 0.895726
7764 6116 0.166888
7794 6116 1.000000
7867 6116 0.166888
7909 6116 0.567433
7979 6116 0.567433
8500 6116 0.166888
8697 6116 0.166888
8987 6116 0.166888
9034 6116 0.166888
9035 6116 0.166888
9063 6116 0.166888
9083 6116 0.166888
9161 6116 0.166888
9191 6116 0.166888
9264 6116 0.166888
9906 6116 0.166888
2404 6123 0.099116
2737 6123 0.099116
4182 6123 0.099116
6849 6123 0.099116
7453 6123 0.099116
7513 6123 0.985301
7914 6123 0.567433
374 6124 0.121597
404 6124 0.385159
542 6124 0.121597
625 6124 0.121597
1522 6124 0.121597
1523 6124 0.121597
1611 6124 0.121597
2188 6124 0.121597
2382 6124 0.385159
2443 6124 0.121597
2482 6124 0.385159
2651 6124 0.385159
2675 6124 0.385159
2997 6124 0.385159
3395 6124 0.385159
4189 6124 0.385159
4592 6124 0.385159
5821 6124 0.121597
6324 6124 0.121597
6578 6124 0.121597
6851 6124 0.385159
6872 6124 0.385159
6873 6124 0.385159
7471 6124 0.121597
9004 6124 0.121597
9400 6124 0.121597
9567 6124 0.385159
1763 6126 0.385159
3083 6126 0.166888
8511 6126 0.166888
1796 6130 0.166888
1898 6130 0.567433
2923 6130 0.999652
4359 6130 0.985301
4545 6130 0.166888
6649 6130 0.911002
6918 6130 0.166888
7156 6130 0.911002
7971 6130 0.911002
19 6131 0.567433
177 6131 0.166888
767 6131 0.567433
1203 6131 0.567433
1258 6131 0.166888
1666 6131 0.166888
1792 6131 0.166888
1795 6131 0.166888
2169 6131 0.166888
2257 6131 0.895726
2447 6131 0.567433
2588 6131 0.166888
3260 6131 0.567433
3318 6131 0.567433
3612 6131 0.567433
3881 6131 0.166888
3891 6131 0.982533
3936 6131 0.895726
3937 6131 0.895726
3938 6131 0.166888
4265 6131 0.166888
4266 6131 0.166888
4300 6131 0.166888
4368 6131 1.000000
4545 6131 0.567433
5386 6131 0.166888
6107 6131 0.166888
6116 6131 0.166888
6146 6131 0.567433
6272 6131 0.166888
6581 6131 0.166888
6720 6131 0.895726
6724 6131 0.166888
6735 6131 0.166888
7083 6131 0.567433
7371 6131 0.166888
7424 6131 0.166888
7492 6131 0.999990
7567 6131 0.166888
7746 6131 0.895726
8920 6131 0.166888
9319 6131 0.166888
9546 6131 0.166888
9671 6131 0.166888
9672 6131 0.166888
9681 6131 0.567433
767 6133 0.166888
1203 6133 0.166888
1792 6133 0.166888
1796 6133 0.166888
1890 6133 0.166888
3936 6133 0.166888
4325 6133 0.166888
6720 6133 0.166888
9172 6133 0.911002
9501 6133 0.166888
695 6135 0.166888
3273 6135 0.166888
3624 6135 0.166888
4299 6135 0.166888
4300 6135 0.166888
6109 6135 0.911002
8329 6135 0.166888
3913 6136 0.385159
4244 6136 0.166888
8133 6136 0.283515
19 6138 0.166888
679 6138 0.166888
767 6138 0.166888
2169 6138 0.166888
2257 6138 0.895726
3336 6138 0.283515
3565 6138 0.567433
3936 6138 0.567433
7083 6138 0.166888
7746 6138 0.166888
9672 6138 0.166888
1203 6139 0.166888
4325 6139 0.166888
4367 6139 0.166888
6145 6139 0.166888
8065 6139 0.911002
5202 6140 0.895726
7865 6140 0.166888
152 6141 0.166888
1258 6141 0.166888
1736 6141 0.166888
1792 6141 0.567433
1837 6141 0.166888
2257 6141 0.567433
3207 6141 0.166888
3612 6141 0.166888
3910 6141 0.982533
4367 6141 0.166888
4545 6141 0.166888
4833 6141 0.166888
6013 6141 0.166888
6069 6141 0.166888
6116 6141 1.000000
6649 6141 1.000000
6880 6141 0.166888
7456 6141 0.982533
7772 6141 0.166888
8697 6141 0.166888
9035 6141 0.166888
9217 6141 0.166888
9264 6141 0.166888
3910 6142 0.911002
4333 6142 0.385159
6116 6142 1.000000
6649 6142 1.000000
7456 6142 0.166888
8697 6142 0.166888
9035 6142 0.166888
1258 6143 0.985301
1507 6143 0.166888
1792 6143 0.166888
2447 6143 0.166888
4367 6143 0.166888
5414 6143 0.911002
6449 6143 0.567433
9568 6143 0.895726
1258 6145 0.997727
1507 6145 0.166888
4367 6145 0.166888
4368 6145 0.166888
5414 6145 0.911002
6139 6145 0.166888
6728 6145 0.166888
7493 6145 0.166888
7567 6145 0.166888
9568 6145 0.567433
152 6146 0.166888
2257 6146 0.567433
2447 6146 0.567433
4252 6146 0.099116
4368 6146 0.166888
4419 6146 0.166888
6131 6146 0.567433
6272 6146 0.166888
9681 6146 0.166888
485 6148 0.166888
627 6148 0.166888
1750 6148 0.999586
2232 6148 0.166888
3635 6148 0.166888
3646 6148 0.166888
3797 6148 0.166888
3850 6148 0.895726
4368 6148 0.166888
4675 6148 0.982533
4728 6148 0.166888
5215 6148 0.166888
5726 6148 0.166888
5840 6148 0.166888
6150 6148 0.166888
6635 6148 0.166888
7490 6148 0.567433
7492 6148 0.166888
7567 6148 0.166888
7575 6148 0.895726
7746 6148 0.895726
8668 6148 0.166888
9986 6148 0.166888
1750 6150 0.982533
6148 6150 0.166888
6005 6151 0.166888
6025 6151 0.166888
5633 6155 0.166888
848 6156 0.385159
613 6159 0.911002
980 6159 0.166888
1074 6159 0.166888
1291 6159 0.166888
1296 6159 0.166888
1603 6159 0.166888
1631 6159 0.166888
2103 6159 0.166888
3205 6159 0.911002
3591 6159 0.166888
3639 6159 0.166888
3648 6159 0.911002
3654 6159 0.166888
3757 6159 0.166888
4603 6159 0.166888
4797 6159 0.166888
4831 6159 0.166888
6235 6159 0.166888
6571 6159 0.166888
8133 6159 0.283515
8459 6159 0.166888
8651 6159 0.166888
9109 6159 0.166888
717 6164 0.283515
3623 6164 1.000000
5963 6164 0.166888
7226 6164 0.099116
420 6165 0.166888
7432 6165 0.609854
6001 6169 0.385159
201 6170 0.385159
2304 6170 0.166888
4177 6170 0.166888
4265 6170 0.166888
4266 6170 0.166888
4890 6170 0.166888
4892 6170 0.985301
6069 6170 0.166888
6571 6170 0.166888
7506 6170 0.166888
7684 6170 0.166888
7971 6170 0.475480
7975 6170 0.166888
7976 6170 0.166888
9041 6170 0.166888
9494 6170 0.166888
9986 6170 0.911002
6721 6173 0.166888
2733 6176 0.609854
5060 6176 0.609854
6181 6176 0.911002
6181 6178 0.166888
729 6181 0.121597
2191 6181 0.385159
3852 6181 0.121597
5241 6181 0.121597
6176 6181 0.911002
6178 6181 0.166888
3781 6186 0.166888
5060 6187 0.609854
128 6188 0.243194
2330 6188 0.121597
4370 6188 0.121597
8787 6188 0.121597
5434 6196 0.166888
7370 6196 0.166888
5936 6197 0.166888
4436 6198 0.166888
622 6203 0.283515
1369 6203 0.911002
2487 6203 0.166888
2523 6203 0.283515
2829 6203 0.911002
4265 6203 0.166888
9453 6203 0.166888
2935 6206 0.166888
3627 6206 0.567433
3645 6206 1.000000
4237 6206 0.166888
346 6210 0.166888
1284 6210 0.166888
1287 6210 0.895726
1291 6210 0.895726
1352 6210 0.166888
2057 6210 0.166888
2255 6210 0.166888
2263 6210 0.166888
2377 6210 0.166888
3781 6210 0.166888
4715 6210 0.166888
4717 6210 0.166888
4718 6210 0.166888
4719 6210 0.166888
4965 6210 0.999708
7446 6210 0.911002
7695 6210 0.166888
8511 6210 0.985301
8558 6210 0.895726
8567 6210 0.166888
8668 6210 0.895726
9116 6210 0.166888
9169 6210 0.895726
6318 6220 0.099116
7594 6221 0.166888
7597 6221 0.166888
201 6222 0.385159
4333 6222 0.385159
9786 6222 0.385159
1785 6224 0.166888
2007 6224 0.567433
3474 6224 0.166888
3514 6224 0.999994
3515 6224 0.999963
3533 6224 0.999708
3534 6224 0.166888
3535 6224 0.911002
7913 6224 0.609854
8133 6224 0.283515
8422 6224 0.166888
9362 6224 0.911002
5936 6226 0.911002
6004 6226 0.166888
1713 6231 0.283515
4265 6231 0.166888
6532 6231 0.166888
164 6233 0.609854
637 6233 0.609854
848 6233 0.385159
2191 6233 0.385159
2540 6233 0.385159
4333 6233 0.121597
4341 6233 0.609854
4460 6233 0.385159
4860 6233 0.385159
6235 6233 0.166888
6236 6233 0.166888
6241 6233 0.166888
6365 6233 0.121597
7649 6233 0.385159
7925 6233 0.609854
8116 6233 0.283515
8221 6233 0.609854
8459 6233 0.609854
9298 6233 0.609854
9677 6233 0.385159
9786 6233 0.385159
9918 6233 0.385159
201 6234 0.385159
2191 6234 0.385159
3515 6234 0.385159
4460 6234 0.385159
4702 6234 0.121597
4860 6234 0.385159
5546 6234 0.385159
6236 6234 0.166888
6241 6234 0.166888
9677 6234 0.385159
9786 6234 0.385159
9918 6234 0.121597
177 6235 0.911002
188 6235 0.166888
201 6235 0.385159
1244 6235 0.911002
1291 6235 0.166888
1648 6235 0.166888
1737 6235 0.166888
2540 6235 0.385159
2909 6235 0.385159
4333 6235 0.385159
4633 6235 0.166888
6159 6235 0.166888
6233 6235 0.166888
6236 6235 0.166888
6240 6235 1.000000
6241 6235 0.166888
6365 6235 0.121597
7376 6235 1.000000
7384 6235 0.836565
7649 6235 0.385159
8130 6235 0.166888
9115 6235 0.385159
9677 6235 0.385159
9918 6235 0.385159
1291 6236 0.166888
6233 6236 0.166888
6234 6236 0.166888
6235 6236 0.166888
6239 6236 0.166888
6240 6236 0.166888
6241 6236 0.166888
7759 6236 0.166888
1023 6239 0.166888
6236 6239 0.166888
6241 6239 0.166888
201 6240 0.385159
2540 6240 0.385159
3515 6240 0.385159
4333 6240 0.385159
5954 6240 0.385159
6235 6240 1.000000
6236 6240 0.166888
6241 6240 0.166888
6365 6240 0.121597
7156 6240 0.385159
7649 6240 0.385159
9117 6240 0.385159
9786 6240 0.385159
9918 6240 0.385159
201 6241 0.385159
848 6241 0.385159
3500 6241 0.166888
4333 6241 0.385159
4702 6241 0.121597
5954 6241 0.385159
6233 6241 0.166888
6234 6241 0.166888
6235 6241 0.166888
6236 6241 0.166888
6239 6241 0.166888
6240 6241 0.166888
6298 6241 0.166888
6365 6241 0.121597
9117 6241 0.385159
9677 6241 0.385159
9786 6241 0.121597
6635 6242 0.166888
9986 6242 0.166888
2269 6244 0.121597
2540 6244 0.385159
2633 6244 0.121597
3852 6244 0.385159
3913 6244 0.385159
7913 6244 0.609854
8599 6244 0.121597
9115 6244 0.385159
9125 6244 0.121597
9175 6244 0.385159
9604 6244 0.385159
9786 6244 0.385159
1137 6252 0.283515
3318 6252 0.283515
3767 6252 0.099116
4899 6252 0.099116
6920 6252 0.099116
9946 6252 0.283515
6868 6254 0.099116
201 6257 0.385159
2540 6257 0.385159
2633 6257 0.121597
2909 6257 0.385159
3913 6257 0.385159
4333 6257 0.385159
5954 6257 0.385159
9786 6257 0.385159
9918 6257 0.385159
2174 6259 0.166888
2432 6259 0.166888
2505 6259 0.911002
4832 6259 0.166888
5248 6259 0.609854
5401 6259 0.911002
5535 6259 0.166888
7089 6259 0.166888
3515 6262 0.385159
4702 6262 0.385159
9786 6262 0.385159
484 6265 0.385159
902 6265 0.121597
2081 6265 0.121597
2235 6265 0.121597
4289 6265 0.121597
8297 6265 0.243194
9786 6271 0.385159
1258 6272 0.166888
6131 6272 0.166888
6146 6272 0.166888
7083 6272 0.166888
9204 6273 0.283515
921 6274 0.283515
9784 6274 0.283515
9923 6274 0.283515
201 6278 0.385159
283 6278 0.099116
4860 6278 0.385159
9918 6278 0.121597
203 6279 0.385159
485 6279 0.121597
761 6279 0.121597
1522 6279 0.385159
1765 6279 0.385159
2235 6279 0.121597
2242 6279 0.121597
3307 6279 0.243194
4833 6279 0.385159
5638 6279 0.385159
6850 6279 0.385159
6890 6279 0.385159
7377 6279 0.385159
8535 6279 0.121597
8858 6279 0.385159
9734 6279 0.385159
5711 6289 0.283515
729 6293 0.385159
2482 6293 0.385159
5585 6293 0.166888
9882 6293 0.911002
567 6294 0.911002
381 6295 0.609854
9695 6295 0.385159
637 6298 0.609854
2191 6298 0.385159
2540 6298 0.385159
6241 6298 0.166888
6301 6298 0.911002
6320 6298 0.911002
6342 6298 0.911002
6355 6298 0.121597
6365 6298 0.121597
6959 6298 0.166888
7914 6298 0.166888
9677 6298 0.385159
9918 6298 0.121597
2909 6301 0.385159
3326 6301 0.911002
3328 6301 0.166888
4460 6301 0.385159
6298 6301 0.911002
6320 6301 0.911002
6355 6301 0.121597
6365 6301 0.121597
7585 6301 0.166888
9786 6301 0.385159
9918 6301 0.121597
7102 6304 0.166888
361 6305 0.609854
988 6308 0.609854
5446 6312 0.609854
6044 6312 0.166888
9548 6312 0.609854
1876 6313 0.911002
1889 6313 0.166888
2440 6313 0.166888
6355 6313 0.121597
6365 6313 0.121597
6819 6313 0.911002
6918 6313 0.166888
7563 6313 0.166888
7679 6313 0.166888
9918 6313 0.121597
2369 6315 0.166888
4903 6317 0.166888
9653 6317 0.166888
584 6318 0.385159
688 6318 0.099116
1618 6318 0.099116
1837 6318 0.166888
2397 6318 0.099116
3223 6318 0.283515
3639 6318 0.099116
3647 6318 0.099116
3858 6318 0.099116
3879 6318 0.099116
4545 6318 0.121597
5673 6318 0.283515
6220 6318 0.099116
6864 6318 0.099116
7440 6318 1.000000
7756 6318 0.099116
8845 6318 0.099116
660 6319 0.166888
848 6319 0.385159
2191 6319 0.385159
5954 6319 0.385159
6355 6319 0.121597
6365 6319 0.121597
6381 6319 0.166888
7649 6319 0.385159
9786 6319 0.385159
9918 6319 0.121597
4333 6320 0.121597
6298 6320 0.911002
6301 6320 0.911002
6355 6320 0.121597
6365 6320 0.121597
6484 6320 0.283515
7728 6320 0.999708
8013 6320 0.283515
9786 6320 0.385159
9814 6320 0.166888
9918 6320 0.121597
3416 6323 0.609854
5446 6323 0.609854
9548 6323 0.609854
729 6324 0.121597
2540 6324 0.385159
2909 6324 0.385159
5860 6324 0.121597
6124 6324 0.121597
6355 6324 0.121597
6365 6324 0.121597
9786 6324 0.385159
9918 6324 0.121597
2788 6327 0.166888
7649 6327 0.385159
188 6331 0.166888
3403 6331 0.166888
3699 6331 0.166888
4638 6331 0.166888
6355 6331 0.121597
6365 6331 0.121597
6641 6331 0.999999
6642 6331 0.999994
7597 6331 0.166888
7844 6331 0.166888
9918 6331 0.121597
4306 6332 0.099116
9879 6332 0.283515
6015 6340 0.166888
8329 6340 0.166888
1909 6341 0.609854
4460 6342 0.385159
6298 6342 0.911002
6355 6342 0.121597
6365 6342 0.121597
6617 6342 0.099116
7925 6342 0.166888
9786 6342 0.385159
9918 6342 0.121597
420 6343 0.166888
2177 6343 0.166888
2991 6343 0.567433
7472 6343 0.166888
8376 6343 0.166888
9116 6343 0.166888
9142 6343 0.166888
9711 6343 0.166888
2098 6345 0.166888
2369 6345 0.166888
9653 6345 0.166888
4036 6347 0.385159
4265 6347 0.166888
4333 6347 0.385159
6365 6347 0.121597
9918 6347 0.121597
218 6348 0.911002
1220 6348 0.099116
2139 6348 0.121597
4217 6348 0.609854
4225 6348 0.283515
4325 6348 0.166888
4702 6348 0.385159
5060 6348 0.609854
5549 6348 0.283515
5954 6348 0.385159
6720 6348 0.166888
7815 6348 0.166888
7896 6348 0.911002
8470 6348 0.385159
8912 6348 0.166888
9122 6348 0.609854
9701 6348 0.609854
960 6349 0.121597
2058 6349 0.609854
2728 6349 0.121597
2997 6349 0.609854
6635 6349 0.911002
6934 6349 0.121597
9507 6349 0.609854
9986 6349 0.999708
7597 6351 0.166888
188 6352 0.166888
203 6352 0.166888
715 6352 0.166888
737 6352 0.166888
1493 6352 0.166888
2251 6352 0.166888
3092 6352 0.166888
3485 6352 0.166888
3597 6352 0.166888
3860 6352 0.166888
4005 6352 0.166888
4075 6352 0.166888
4179 6352 0.166888
4266 6352 0.166888
4883 6352 0.166888
4932 6352 0.166888
4995 6352 0.166888
5010 6352 0.166888
5073 6352 0.166888
5102 6352 0.166888
5543 6352 0.166888
5779 6352 0.166888
6026 6352 0.166888
6769 6352 0.166888
6903 6352 0.166888
7107 6352 0.166888
7109 6352 0.166888
7806 6352 0.166888
7841 6352 0.166888
7843 6352 0.166888
7867 6352 0.166888
7962 6352 0.166888
8246 6352 0.166888
8372 6352 0.166888
8381 6352 0.166888
9028 6352 0.166888
9117 6352 0.166888
9196 6352 0.166888
9346 6352 0.166888
9966 6352 0.166888
128 6355 0.911002
3205 6355 0.911002
6298 6355 0.121597
6301 6355 0.121597
6313 6355 0.121597
6319 6355 0.121597
6320 6355 0.121597
6324 6355 0.121597
6331 6355 0.121597
6342 6355 0.121597
6359 6355 0.121597
6363 6355 0.121597
7214 6355 0.121597
9918 6355 0.506757
622 6359 0.283515
1220 6359 0.283515
1713 6359 0.283515
1720 6359 0.099116
2719 6359 0.283515
2881 6359 0.283515
4265 6359 0.166888
4266 6359 0.166888
4916 6359 0.283515
5551 6359 0.283515
6355 6359 0.121597
6365 6359 0.121597
6484 6359 0.283515
6552 6359 0.283515
6796 6359 0.283515
7696 6359 0.283515
7746 6359 0.283515
8013 6359 0.283515
8654 6359 0.283515
9014 6359 0.385159
9286 6359 0.283515
9918 6359 0.121597
9923 6359 0.283515
78 6360 0.166888
6034 6360 0.166888
3892 6361 0.166888
9932 6361 0.166888
2540 6363 0.385159
2909 6363 0.385159
4702 6363 0.385159
6355 6363 0.121597
6365 6363 0.475480
9786 6363 0.385159
9918 6363 0.121597
145 6365 0.121597
201 6365 0.385159
2191 6365 0.385159
2909 6365 0.385159
4333 6365 0.385159
4860 6365 0.385159
6233 6365 0.121597
6235 6365 0.121597
6240 6365 0.121597
6241 6365 0.121597
6298 6365 0.121597
6301 6365 0.121597
6313 6365 0.121597
6319 6365 0.121597
6320 6365 0.121597
6324 6365 0.121597
6331 6365 0.121597
6342 6365 0.121597
6347 6365 0.121597
6359 6365 0.121597
6363 6365 0.475480
8225 6365 0.121597
9918 6365 0.243194
252 6368 0.283515
283 6368 0.099116
675 6368 0.283515
2348 6368 0.283515
3913 6368 0.283515
5322 6368 0.099116
6369 6368 0.609854
7913 6368 0.283515
7925 6368 0.283515
6368 6369 0.609854
9786 6369 0.385159
4252 6375 0.166888
6755 6375 0.166888
7832 6375 0.166888
164 6376 0.609854
2567 6376 0.166888
3566 6376 0.567433
4903 6376 0.166888
4905 6376 0.911002
5962 6376 0.166888
7089 6376 0.567433
7374 6376 0.609854
9653 6376 0.166888
622 6378 0.283515
717 6378 0.283515
1291 6378 0.166888
1588 6378 0.166888
1875 6378 0.895726
2246 6378 0.166888
3448 6378 0.283515
3892 6378 0.166888
5737 6378 0.385159
6581 6378 0.166888
6659 6378 0.385159
7506 6378 0.166888
7746 6378 0.166888
7858 6378 0.166888
7860 6378 0.166888
8658 6378 0.385159
9972 6378 0.166888
188 6381 0.911002
1889 6381 0.166888
2498 6381 0.911002
3260 6381 0.997727
3635 6381 0.895726
3636 6381 0.166888
3641 6381 0.999994
3892 6381 0.166888
4376 6381 0.166888
5215 6381 0.911002
6319 6381 0.166888
6649 6381 0.911002
6671 6381 0.911002
6720 6381 0.166888
7195 6381 0.911002
7486 6381 0.609854
7918 6381 0.166888
8511 6382 0.166888
637 6386 0.609854
7800 6386 0.609854
381 6398 0.911002
4769 6404 0.166888
3081 6409 0.166888
7975 6409 0.166888
9591 6409 0.166888
192 6415 0.911002
346 6415 0.166888
1023 6415 0.166888
1279 6415 0.166888
1616 6415 0.166888
1736 6415 0.166888
1756 6415 0.166888
1856 6415 0.166888
1870 6415 0.911002
1946 6415 0.166888
2219 6415 0.166888
2257 6415 0.166888
2290 6415 0.166888
2578 6415 0.166888
3051 6415 0.166888
3205 6415 0.999963
3206 6415 0.911002
3223 6415 0.166888
3307 6415 0.911002
3604 6415 0.166888
3779 6415 0.166888
3891 6415 0.166888
3906 6415 0.166888
3909 6415 0.911002
3911 6415 0.166888
3912 6415 0.166888
3932 6415 0.567433
3995 6415 0.166888
4249 6415 0.166888
4638 6415 0.166888
5215 6415 0.911002
5386 6415 0.895726
5397 6415 0.166888
5723 6415 0.911002
6529 6415 0.999993
6532 6415 0.895726
6550 6415 0.166888
6581 6415 0.895726
6735 6415 0.166888
6817 6415 0.166888
7173 6415 0.911002
7490 6415 0.911002
7657 6415 0.999708
7701 6415 0.166888
7728 6415 0.166888
7739 6415 0.166888
7746 6415 0.166888
7781 6415 0.166888
7782 6415 0.911002
7913 6415 0.166888
7924 6415 0.911002
8062 6415 0.166888
8756 6415 0.911002
8975 6415 0.166888
9074 6415 0.166888
9168 6415 0.609854
9763 6415 0.911002
9845 6415 0.166888
9893 6415 0.166888
6466 6423 0.166888
1218 6424 0.166888
2664 6424 0.099116
4761 6424 0.166888
4762 6424 0.166888
1680 6430 0.166888
4305 6449 0.567433
6143 6449 0.567433
7971 6449 0.385159
4858 6452 0.166888
5139 6452 0.166888
8823 6452 0.166888
7329 6454 0.166888
7624 6454 0.166888
9786 6454 0.385159
121 6458 0.911002
128 6458 0.911002
138 6458 0.166888
656 6458 0.911002
835 6458 0.911002
1204 6458 0.166888
1837 6458 0.166888
3464 6458 0.911002
3465 6458 0.166888
3635 6458 0.911002
4049 6458 0.166888
4050 6458 0.911002
6658 6458 0.911002
7086 6458 0.911002
7492 6458 0.166888
8571 6458 0.166888
9215 6458 0.166888
9765 6458 0.166888
6423 6466 0.166888
7858 6466 0.166888
7865 6466 0.166888
736 6469 0.609854
1588 6469 0.166888
1592 6469 0.166888
2110 6469 0.609854
4175 6469 0.609854
6600 6469 0.609854
6743 6469 0.609854
9372 6469 0.609854
9414 6469 0.609854
2144 6472 0.166888
4131 6472 0.166888
9339 6472 0.166888
584 6474 0.385159
4376 6474 0.166888
6658 6474 0.166888
9932 6483 0.166888
60 6484 1.000000
129 6484 0.283515
261 6484 0.283515
264 6484 0.283515
274 6484 0.283515
577 6484 0.166888
675 6484 0.721545
782 6484 0.283515
1161 6484 0.283515
1300 6484 0.166888
2503 6484 0.283515
2531 6484 0.166888
2563 6484 0.283515
2850 6484 0.283515
3318 6484 0.283515
3326 6484 0.283515
4049 6484 0.166888
4122 6484 0.283515
4425 6484 0.283515
4831 6484 0.283515
4858 6484 0.283515
4899 6484 0.099116
5019 6484 0.283515
5214 6484 0.166888
5598 6484 0.283515
5640 6484 0.283515
5785 6484 0.099116
5787 6484 0.283515
5803 6484 0.283515
6021 6484 0.099116
6320 6484 0.283515
6359 6484 0.283515
6756 6484 0.166888
6769 6484 0.283515
6868 6484 0.283515
6952 6484 0.283515
7015 6484 0.166888
7468 6484 0.283515
7547 6484 0.283515
8075 6484 0.283515
8118 6484 0.099116
8197 6484 0.283515
8497 6484 0.283515
8541 6484 0.283515
9011 6484 0.283515
9048 6484 0.283515
9752 6484 0.283515
9784 6484 0.166888
9807 6484 0.166888
9882 6484 0.283515
9946 6484 0.283515
9952 6484 0.283515
5652 6488 0.166888
6116 6488 0.166888
7167 6488 0.283515
5954 6491 0.385159
1352 6497 0.166888
4 6503 0.166888
984 6503 0.567433
987 6503 0.567433
1291 6503 0.567433
1352 6503 0.166888
1736 6503 0.999586
1875 6503 0.911002
1889 6503 0.166888
2065 6503 0.911002
2945 6503 0.166888
3063 6503 0.166888
3205 6503 0.999708
3307 6503 0.911002
3758 6503 0.166888
3891 6503 0.166888
3932 6503 0.166888
4240 6503 0.166888
4675 6503 0.166888
4761 6503 0.166888
4762 6503 0.911002
5215 6503 0.166888
6116 6503 0.166888
6837 6503 0.166888
7494 6503 0.166888
7495 6503 0.166888
7832 6503 0.911002
8515 6503 0.166888
121 6507 0.166888
1736 6507 0.567433
2100 6507 0.166888
3931 6507 0.567433
3933 6507 0.567433
4049 6507 0.166888
5215 6507 0.567433
7173 6507 0.567433
7490 6507 0.567433
7492 6507 0.985301
7494 6507 0.567433
7495 6507 0.567433
9548 6509 0.609854
1647 6510 0.166888
7549 6515 0.166888
7914 6515 0.567433
7971 6515 0.804006
350 6518 1.000000
622 6518 0.283515
1517 6518 0.166888
1720 6518 0.283515
1875 6518 0.166888
2881 6518 0.283515
3223 6518 0.283515
4598 6518 0.166888
6728 6518 0.166888
8654 6518 0.283515
9923 6518 0.283515
15 6519 0.166888
235 6520 0.166888
449 6520 0.166888
636 6520 0.567433
1240 6520 0.999652
1270 6520 0.895726
1352 6520 0.567433
1355 6520 0.166888
1736 6520 0.166888
1864 6520 0.166888
1889 6520 0.166888
1946 6520 0.567433
1978 6520 0.166888
1996 6520 0.911002
2295 6520 0.166888
2560 6520 0.999586
3205 6520 0.911002
3407 6520 0.166888
3795 6520 0.166888
3806 6520 0.166888
3811 6520 0.166888
3817 6520 0.166888
3931 6520 0.567433
3932 6520 0.166888
3933 6520 0.166888
4117 6520 0.987635
4249 6520 0.999586
4560 6520 0.166888
4709 6520 0.166888
5287 6520 0.166888
5386 6520 0.166888
6034 6520 0.166888
6044 6520 0.166888
6529 6520 0.166888
6544 6520 0.567433
6821 6520 0.166888
6837 6520 0.166888
6980 6520 0.911002
7173 6520 0.166888
7495 6520 0.166888
7496 6520 0.166888
7728 6520 0.911002
7832 6520 0.999708
7909 6520 0.609854
8062 6520 0.911002
8294 6520 0.099116
8416 6520 0.567433
8829 6520 0.166888
9043 6520 0.166888
9074 6520 0.166888
9557 6520 0.895726
9838 6520 0.166888
9845 6520 0.166888
9906 6520 0.567433
1258 6521 0.997727
5962 6521 0.166888
6116 6521 0.895726
1834 6523 0.166888
4302 6523 0.911002
4304 6523 0.166888
4892 6523 0.166888
6069 6523 0.166888
7506 6523 0.166888
7815 6523 0.166888
7971 6523 0.166888
7975 6523 0.166888
7976 6523 0.166888
8241 6523 0.099116
9494 6523 0.166888
9986 6523 0.166888
154 6526 0.166888
218 6526 0.609854
753 6527 0.166888
533 6529 0.166888
636 6529 0.166888
1218 6529 0.166888
1240 6529 0.166888
1270 6529 0.567433
1272 6529 0.166888
1736 6529 0.895726
1756 6529 0.166888
1864 6529 0.166888
1946 6529 0.166888
1978 6529 0.166888
2290 6529 0.166888
2578 6529 0.911002
2592 6529 0.982533
2944 6529 0.166888
3004 6529 0.895726
3205 6529 0.999955
3248 6529 0.166888
3407 6529 0.567433
3567 6529 0.166888
3746 6529 0.166888
3758 6529 0.166888
3811 6529 0.166888
3817 6529 0.895726
3872 6529 0.166888
3891 6529 0.895726
3931 6529 0.895726
3932 6529 0.895726
4117 6529 0.911002
4131 6529 0.567433
4152 6529 0.166888
4367 6529 0.166888
4376 6529 0.166888
4461 6529 0.166888
4761 6529 0.166888
5202 6529 0.911002
5215 6529 0.999999
5287 6529 0.166888
5386 6529 0.166888
6034 6529 0.166888
6037 6529 0.166888
6043 6529 0.166888
6064 6529 0.166888
6415 6529 0.999993
6520 6529 0.166888
6581 6529 0.895726
6735 6529 0.166888
6837 6529 0.166888
6910 6529 0.166888
6980 6529 0.999708
7173 6529 0.911002
7253 6529 0.999963
7400 6529 0.166888
7490 6529 0.166888
7492 6529 0.911002
7494 6529 0.997727
7495 6529 0.166888
7633 6529 0.166888
7728 6529 0.911002
8042 6529 0.166888
8062 6529 0.166888
8416 6529 0.166888
8822 6529 0.166888
8829 6529 0.166888
9043 6529 0.166888
9297 6529 0.997727
9300 6529 0.166888
9906 6529 0.895726
9972 6529 0.567433
192 6532 0.166888
1274 6532 0.166888
1279 6532 0.166888
1946 6532 0.895726
2210 6532 0.166888
2295 6532 0.166888
2560 6532 0.567433
3205 6532 0.166888
3932 6532 0.166888
5666 6532 0.166888
5962 6532 0.166888
6034 6532 0.166888
6231 6532 0.166888
6415 6532 0.895726
6581 6532 0.982533
7173 6532 0.982533
7657 6532 0.166888
7903 6532 0.166888
7938 6532 0.895726
8133 6532 0.166888
9058 6532 0.166888
9945 6532 0.166888
202 6541 0.166888
1291 6544 0.166888
2281 6544 0.895726
2578 6544 0.982533
2927 6544 0.166888
3015 6544 0.166888
3205 6544 0.166888
3891 6544 0.166888
3931 6544 0.166888
3932 6544 0.166888
3933 6544 0.166888
4155 6544 0.166888
4249 6544 0.567433
6097 6544 0.166888
6520 6544 0.567433
6676 6544 0.166888
7832 6544 0.166888
7924 6544 0.166888
8062 6544 0.166888
8881 6544 0.166888
8903 6544 0.166888
9021 6544 0.166888
9409 6544 0.567433
9557 6544 0.166888
6547 6545 0.166888
6548 6545 0.166888
8903 6545 0.166888
8952 6545 0.166888
9874 6545 0.166888
2578 6547 0.567433
3205 6547 0.166888
6116 6547 0.166888
6545 6547 0.166888
7969 6547 0.567433
1352 6548 0.567433
2578 6548 0.166888
2681 6548 0.166888
3891 6548 0.895726
5963 6548 0.166888
6545 6548 0.166888
7781 6548 0.166888
8903 6548 0.895726
8952 6548 0.166888
9043 6548 0.567433
9786 6548 0.385159
6116 6550 0.166888
6415 6550 0.166888
6581 6550 0.166888
1352 6551 0.166888
1355 6551 0.166888
1736 6551 0.166888
2945 6551 0.166888
3807 6551 0.166888
4376 6551 0.166888
4707 6551 0.567433
5215 6551 0.166888
7019 6551 0.166888
577 6552 0.166888
1352 6552 0.166888
6359 6552 0.283515
6553 6552 0.166888
261 6553 0.166888
1352 6553 0.567433
1355 6553 0.567433
6552 6553 0.166888
705 6554 0.166888
4709 6554 0.166888
5632 6554 0.166888
7392 6554 0.166888
8986 6554 0.166888
5383 6558 0.166888
7707 6558 0.099116
5809 6562 0.166888
6114 6562 0.567433
2026 6565 0.166888
5511 6565 0.166888
6638 6565 0.609854
6639 6565 0.985301
7806 6565 0.911002
8461 6565 0.099116
651 6566 0.166888
1683 6566 0.166888
4753 6566 0.567433
7988 6566 0.121597
9313 6566 0.166888
6571 6570 0.166888
7618 6570 0.911002
7935 6570 0.911002
6159 6571 0.166888
6170 6571 0.166888
6570 6571 0.166888
9730 6572 0.283515
3326 6573 0.911002
4325 6573 0.166888
5518 6573 0.166888
9185 6573 0.911002
549 6578 0.121597
729 6578 0.121597
1102 6578 0.166888
1922 6578 0.166888
4375 6578 0.121597
5359 6578 0.385159
5474 6578 0.121597
5860 6578 0.121597
6124 6578 0.121597
8397 6578 0.121597
732 6580 0.283515
5313 6580 0.911002
6583 6580 0.609854
7696 6580 0.283515
247 6581 0.166888
999 6581 0.166888
1218 6581 0.166888
1279 6581 0.567433
1855 6581 0.166888
1946 6581 0.166888
2560 6581 0.166888
2578 6581 0.166888
2925 6581 0.166888
2989 6581 0.166888
3223 6581 0.895726
3306 6581 0.166888
3307 6581 0.166888
3308 6581 0.166888
3852 6581 0.567433
3892 6581 0.166888
3901 6581 0.166888
5267 6581 0.166888
5397 6581 0.166888
5787 6581 0.166888
5851 6581 0.166888
6013 6581 0.166888
6116 6581 0.166888
6131 6581 0.166888
6378 6581 0.166888
6415 6581 0.895726
6529 6581 0.895726
6532 6581 0.982533
6550 6581 0.166888
6676 6581 0.166888
6980 6581 0.166888
7018 6581 0.166888
7701 6581 0.166888
7782 6581 0.166888
7816 6581 0.166888
7913 6581 0.895726
9193 6581 0.166888
56 6583 0.283515
2389 6583 0.609854
3635 6583 0.911002
4629 6583 0.166888
5312 6583 0.999708
5313 6583 0.911002
5314 6583 0.895726
6580 6583 0.609854
9685 6583 0.166888
729 6590 0.121597
2482 6590 0.385159
2540 6590 0.385159
3852 6590 0.385159
3913 6590 0.385159
3942 6590 0.385159
4036 6590 0.385159
4611 6590 0.121597
5860 6590 0.385159
6908 6590 0.385159
8599 6590 0.121597
9115 6590 0.385159
9175 6590 0.121597
9695 6590 0.121597
6902 6591 0.099116
3456 6595 0.567433
7692 6597 0.166888
8601 6597 0.166888
4701 6598 0.567433
637 6600 0.609854
1677 6600 0.609854
2158 6600 0.609854
2496 6600 0.609854
3374 6600 0.609854
6469 6600 0.609854
584 6605 0.121597
3378 6606 0.166888
3616 6606 0.166888
3617 6606 0.166888
584 6608 0.121597
810 6611 0.609854
2271 6611 0.567433
8416 6611 0.609854
9074 6611 0.911002
9139 6611 0.166888
4432 6614 0.166888
4436 6614 0.166888
7656 6614 0.166888
7658 6614 0.166888
2482 6615 0.385159
2927 6615 0.911002
3646 6615 0.609854
4368 6615 0.166888
8130 6615 0.166888
8768 6615 0.283515
9211 6615 0.283515
9786 6615 0.385159
177 6617 0.283515
381 6617 0.911002
1202 6617 0.099116
2733 6617 0.911002
4934 6617 0.099116
5872 6617 0.283515
6342 6617 0.099116
6632 6617 0.166888
7544 6617 0.099116
8519 6617 0.099116
8944 6617 0.166888
9012 6617 0.985301
9969 6617 0.567433
2719 6618 0.166888
2733 6618 0.911002
2884 6618 0.911002
4333 6618 0.385159
350 6619 0.283515
721 6619 0.283515
1220 6619 0.283515
1720 6619 0.283515
6664 6619 0.911002
6796 6619 0.099116
2112 6621 0.166888
5377 6621 0.166888
8304 6621 0.911002
8378 6621 0.911002
8399 6621 0.911002
9696 6621 0.567433
9821 6621 0.166888
9116 6622 0.609854
381 6624 0.911002
1673 6624 0.911002
2695 6624 0.166888
2884 6624 0.911002
6632 6624 0.166888
6676 6624 0.166888
7019 6624 0.166888
7512 6624 0.911002
8700 6624 0.166888
9405 6624 0.567433
9764 6624 0.911002
9786 6624 0.385159
7653 6625 0.166888
8266 6625 0.166888
9764 6625 0.166888
381 6626 0.911002
1507 6626 0.567433
2214 6626 0.166888
2494 6626 0.567433
2882 6626 0.166888
3099 6626 0.166888
3102 6626 0.166888
5462 6626 0.609854
6632 6626 0.166888
622 6629 0.283515
732 6629 0.283515
1713 6629 0.099116
2112 6629 0.166888
2215 6629 0.567433
2881 6629 0.283515
2882 6629 0.166888
6632 6629 0.166888
7509 6629 0.166888
8013 6629 0.099116
8109 6629 0.997293
8654 6629 0.283515
9696 6629 0.166888
9821 6629 0.166888
3910 6632 0.166888
6617 6632 0.166888
6624 6632 0.166888
6626 6632 0.166888
6629 6632 0.166888
8070 6632 0.166888
8386 6632 0.166888
9116 6632 0.166888
381 6634 0.166888
2633 6634 0.121597
5956 6634 0.121597
8266 6634 0.567433
9786 6634 0.385159
293 6635 0.166888
298 6635 0.985301
515 6635 0.567433
516 6635 0.567433
590 6635 0.911002
627 6635 0.166888
1405 6635 0.911002
1406 6635 0.166888
1580 6635 0.166888
1622 6635 0.567433
1676 6635 0.166888
1677 6635 0.166888
1875 6635 0.166888
2255 6635 0.166888
2279 6635 0.911002
2315 6635 0.567433
2408 6635 0.166888
2499 6635 0.999994
3275 6635 0.166888
3746 6635 0.166888
4103 6635 0.166888
4159 6635 0.999497
4164 6635 0.166888
4367 6635 0.166888
4419 6635 0.166888
4787 6635 0.166888
4800 6635 0.567433
4860 6635 0.166888
4892 6635 0.911002
5064 6635 0.166888
5386 6635 0.895726
5393 6635 0.166888
5425 6635 0.166888
5455 6635 0.166888
6034 6635 0.166888
6069 6635 0.166888
6148 6635 0.166888
6242 6635 0.166888
6349 6635 0.911002
6678 6635 0.166888
6756 6635 0.911002
7490 6635 0.166888
7492 6635 0.911002
7499 6635 0.166888
7684 6635 0.567433
7781 6635 0.166888
7815 6635 0.911002
7909 6635 0.166888
7910 6635 0.166888
7938 6635 0.911002
8700 6635 0.166888
9161 6635 0.982533
9193 6635 0.166888
9445 6635 0.985301
2408 6636 0.166888
2499 6636 0.911002
2882 6636 0.911002
4159 6636 0.911002
4164 6636 0.166888
6756 6636 0.911002
8787 6636 0.911002
9986 6636 0.911002
677 6638 0.166888
2560 6638 0.166888
3464 6638 0.911002
3892 6638 0.166888
4629 6638 0.567433
4858 6638 0.166888
6565 6638 0.609854
6639 6638 0.985301
6720 6638 0.166888
7806 6638 0.911002
4629 6639 0.567433
4690 6639 0.911002
5564 6639 0.567433
6565 6639 0.985301
6638 6639 0.985301
6742 6639 0.609854
189 6640 0.166888
489 6640 0.567433
4771 6640 0.166888
1837 6641 0.166888
1909 6641 0.609854
4460 6641 0.911002
4702 6641 0.385159
6331 6641 0.999999
6872 6641 0.911002
6959 6641 0.166888
7843 6641 0.166888
7960 6641 0.166888
9196 6641 0.609854
468 6642 0.609854
4460 6642 0.911002
6028 6642 0.166888
6331 6642 0.999994
7621 6642 0.911002
7843 6642 0.166888
7960 6642 0.567433
1522 6644 0.385159
6647 6644 0.166888
6644 6647 0.166888
7068 6647 0.166888
7964 6647 0.895726
617 6649 0.121597
755 6649 0.166888
1186 6649 0.166888
1659 6649 0.911002
1673 6649 0.166888
1875 6649 0.911002
1972 6649 0.166888
2065 6649 0.985301
2257 6649 0.567433
2578 6649 0.911002
3083 6649 0.166888
3086 6649 0.166888
3207 6649 0.567433
3260 6649 0.911002
3612 6649 1.000000
3638 6649 0.166888
3641 6649 0.166888
3646 6649 0.985301
3806 6649 0.166888
3892 6649 0.166888
3931 6649 0.166888
3932 6649 0.982533
4057 6649 0.166888
4079 6649 0.166888
4368 6649 0.166888
4545 6649 0.166888
4833 6649 0.999963
5215 6649 0.911002
5347 6649 0.911002
5401 6649 0.166888
5726 6649 0.166888
5962 6649 0.997293
6034 6649 0.166888
6044 6649 0.166888
6051 6649 0.166888
6116 6649 0.166888
6130 6649 0.911002
6141 6649 1.000000
6142 6649 1.000000
6381 6649 0.911002
6662 6649 1.000000
6668 6649 0.166888
6696 6649 0.166888
6720 6649 0.567433
6763 6649 0.911002
6916 6649 0.166888
7456 6649 0.166888
7588 6649 0.166888
7780 6649 0.911002
7909 6649 0.911002
7971 6649 0.999999
7973 6649 0.985301
7975 6649 0.166888
7976 6649 0.895726
8374 6649 0.166888
8478 6649 0.166888
8933 6649 0.166888
9169 6649 0.911002
590 6652 0.166888
2255 6652 0.166888
2317 6652 0.166888
3963 6652 0.567433
5295 6652 0.166888
5416 6652 0.166888
5425 6652 0.166888
6027 6652 0.166888
8304 6652 0.166888
8931 6652 0.166888
4856 6653 0.166888
590 6654 0.911002
5416 6654 0.166888
8304 6654 0.911002
8378 6654 0.609854
8399 6654 0.609854
388 6655 0.166888
481 6655 0.911002
1204 6655 0.166888
1837 6655 0.166888
2146 6655 0.911002
4564 6655 0.911002
6044 6655 0.166888
7388 6655 0.166888
2065 6657 0.166888
3612 6657 0.567433
4057 6657 0.166888
5267 6657 0.166888
6662 6657 0.166888
6666 6657 0.166888
6668 6657 0.166888
6769 6657 0.166888
37 6658 0.166888
138 6658 0.999947
353 6658 0.166888
502 6658 0.166888
577 6658 0.166888
656 6658 0.999994
793 6658 0.567433
1262 6658 0.166888
1744 6658 0.609854
2560 6658 0.166888
2734 6658 0.099116
3223 6658 0.166888
3268 6658 0.911002
3273 6658 0.166888
3892 6658 0.166888
4049 6658 0.982533
4055 6658 0.166888
4056 6658 0.166888
4265 6658 0.166888
4325 6658 0.166888
6458 6658 0.911002
6474 6658 0.166888
6659 6658 0.166888
6660 6658 0.166888
6661 6658 0.999955
7116 6658 0.166888
7472 6658 0.911002
7962 6658 0.166888
8702 6658 0.166888
8895 6658 0.911002
9440 6658 0.166888
201 6659 0.385159
656 6659 0.166888
2129 6659 0.166888
2191 6659 0.385159
2540 6659 0.385159
2909 6659 0.385159
3268 6659 0.166888
4333 6659 0.385159
4460 6659 0.121597
6378 6659 0.385159
6658 6659 0.166888
9786 6659 0.385159
793 6660 0.166888
4049 6660 0.567433
4055 6660 0.166888
4056 6660 0.166888
6658 6660 0.166888
6661 6660 0.895726
7858 6660 0.855829
7962 6660 0.166888
848 6661 0.385159
1291 6661 0.166888
5241 6661 0.385159
5954 6661 0.385159
6658 6661 0.999955
6660 6661 0.895726
7359 6661 0.166888
7360 6661 0.985301
7858 6661 0.978868
7865 6661 0.999999
158 6662 0.166888
381 6662 0.911002
435 6662 0.911002
2540 6662 0.385159
3051 6662 0.166888
3464 6662 0.166888
3635 6662 0.166888
3795 6662 0.166888
5682 6662 0.166888
5962 6662 0.166888
6649 6662 1.000000
6657 6662 0.166888
6676 6662 0.166888
7334 6662 0.166888
7456 6662 0.166888
7593 6662 0.166888
9134 6662 0.166888
9863 6662 0.166888
1462 6663 0.166888
4333 6664 0.385159
4860 6664 0.385159
5962 6664 0.166888
6619 6664 0.911002
3080 6666 0.166888
5332 6666 0.283515
5962 6666 0.166888
6657 6666 0.166888
7456 6666 0.567433
435 6668 0.166888
569 6668 0.166888
2191 6668 0.166888
5682 6668 0.166888
6649 6668 0.166888
6657 6668 0.166888
9628 6668 0.166888
9863 6668 0.166888
48 6671 0.911002
577 6671 0.166888
1248 6671 0.166888
1889 6671 0.166888
2143 6671 0.166888
2172 6671 0.166888
2199 6671 0.166888
2807 6671 0.609854
4724 6671 0.166888
5461 6671 0.985301
5569 6671 0.166888
5949 6671 0.911002
6034 6671 0.166888
6381 6671 0.911002
6683 6671 0.166888
6918 6671 0.999999
6919 6671 0.609854
6920 6671 0.609854
7114 6671 0.166888
7495 6671 0.166888
7561 6671 0.166888
7602 6671 0.166888
7864 6671 0.166888
8013 6671 0.911002
8501 6671 0.999955
8737 6671 0.911002
9034 6671 0.166888
9145 6671 0.166888
9177 6671 0.166888
9248 6671 0.911002
9546 6671 0.911002
9553 6671 0.911002
9766 6671 0.166888
4265 6672 0.166888
6919 6672 0.166888
9034 6672 0.166888
6918 6673 0.166888
6920 6673 0.166888
3612 6675 0.166888
106 6676 0.911002
261 6676 0.911002
449 6676 0.166888
666 6676 0.166888
667 6676 0.166888
1265 6676 0.166888
1279 6676 0.166888
1736 6676 0.567433
1756 6676 0.166888
1856 6676 0.567433
1858 6676 0.166888
1946 6676 0.166888
2560 6676 0.166888
3205 6676 0.911002
3498 6676 0.999994
3612 6676 0.982533
3645 6676 0.166888
3648 6676 0.166888
3758 6676 0.166888
4131 6676 0.911002
4148 6676 0.166888
4249 6676 0.166888
5215 6676 0.999994
5386 6676 0.166888
6544 6676 0.166888
6581 6676 0.166888
6624 6676 0.166888
6662 6676 0.166888
6837 6676 0.166888
7173 6676 0.166888
7305 6676 0.166888
7499 6676 0.166888
7538 6676 0.166888
7969 6676 0.166888
8321 6676 0.166888
8997 6676 0.166888
9300 6676 0.166888
9365 6676 0.911002
9477 6676 0.166888
2065 6678 0.166888
4075 6678 0.166888
5962 6678 0.166888
6635 6678 0.166888
7973 6678 0.166888
1889 6683 0.166888
3260 6683 0.166888
4202 6683 0.166888
6671 6683 0.166888
7585 6683 0.166888
7918 6683 0.166888
1657 6684 0.567433
4767 6684 0.166888
201 6686 0.385159
1204 6686 0.166888
2172 6686 0.166888
2540 6686 0.385159
2588 6686 0.099116
3464 6686 0.999947
3465 6686 0.982533
3859 6686 0.166888
6001 6686 0.121597
6692 6686 0.166888
6710 6686 0.166888
6872 6686 0.099116
7527 6686 0.911002
9157 6686 0.567433
9172 6686 0.985301
9236 6686 0.166888
9385 6686 0.911002
9473 6686 0.166888
9677 6686 0.385159
984 6687 0.911002
9364 6687 0.166888
206 6689 0.121597
9595 6690 0.166888
3800 6691 0.166888
3881 6691 0.166888
6872 6691 0.099116
7709 6691 0.166888
3464 6692 0.166888
3465 6692 0.166888
3859 6692 0.166888
4702 6692 0.385159
6686 6692 0.166888
6710 6692 0.166888
7527 6692 0.166888
9157 6692 0.166888
9473 6692 0.166888
9786 6692 0.385159
223 6693 0.911002
1339 6693 0.999994
2873 6693 0.609854
4179 6693 0.609854
4202 6693 0.911002
4629 6693 0.567433
6696 6693 0.567433
9701 6693 0.609854
9123 6695 0.166888
121 6696 0.166888
1687 6696 0.166888
2143 6696 0.166888
2920 6696 0.166888
3334 6696 0.166888
3464 6696 0.567433
3701 6696 0.166888
5347 6696 0.166888
5860 6696 0.166888
6649 6696 0.166888
6693 6696 0.567433
6713 6696 0.166888
7527 6696 0.166888
7554 6696 0.166888
7867 6696 0.166888
9144 6696 0.166888
9215 6696 0.166888
9248 6696 0.166888
5461 6699 0.166888
6021 6699 1.000000
7359 6699 0.166888
7594 6699 0.166888
7865 6699 0.166888
8535 6699 0.166888
7913 6703 0.609854
3464 6710 0.166888
3465 6710 0.166888
3859 6710 0.166888
6686 6710 0.166888
6692 6710 0.166888
9157 6710 0.166888
128 6713 0.895726
177 6713 0.895726
185 6713 0.567433
186 6713 0.166888
1352 6713 0.166888
1837 6713 0.166888
1889 6713 0.567433
3307 6713 0.567433
3727 6713 0.166888
3892 6713 0.166888
4812 6713 0.166888
5002 6713 0.166888
5962 6713 0.166888
6696 6713 0.166888
6738 6713 0.166888
7492 6713 0.166888
7554 6713 0.567433
7678 6713 0.166888
7679 6713 0.166888
8304 6713 0.166888
8500 6713 0.166888
8780 6713 0.166888
9007 6713 0.166888
9034 6713 0.166888
9172 6713 0.166888
9177 6713 0.166888
9985 6713 0.166888
9991 6713 0.166888
19 6720 1.000000
99 6720 0.166888
121 6720 0.166888
1187 6720 0.166888
1248 6720 0.166888
1258 6720 0.166888
2526 6720 0.166888
2969 6720 0.166888
3548 6720 0.166888
3612 6720 0.166888
3635 6720 0.166888
4057 6720 0.166888
4732 6720 0.166888
5041 6720 0.166888
5504 6720 0.166888
5787 6720 0.166888
5840 6720 0.166888
5867 6720 0.567433
5962 6720 0.895726
6034 6720 0.166888
6116 6720 0.895726
6131 6720 0.895726
6133 6720 0.166888
6348 6720 0.166888
6381 6720 0.166888
6638 6720 0.166888
6649 6720 0.567433
7053 6720 0.166888
7367 6720 0.166888
7387 6720 0.166888
7393 6720 0.166888
7396 6720 0.567433
7631 6720 0.166888
7746 6720 0.166888
7978 6720 0.166888
8153 6720 0.166888
8668 6720 0.166888
9060 6720 1.000000
9361 6720 0.166888
9654 6720 0.166888
9716 6720 0.166888
9864 6720 0.166888
9882 6720 0.166888
6173 6721 0.166888
3681 6722 0.166888
4159 6722 0.567433
6817 6722 0.166888
7794 6722 0.166888
7924 6722 0.166888
9217 6722 0.166888
9591 6722 0.567433
9786 6722 0.385159
1780 6724 0.166888
3641 6724 0.166888
4673 6724 0.166888
4674 6724 0.567433
4675 6724 0.166888
6131 6724 0.166888
6728 6724 0.567433
7585 6724 0.166888
8127 6724 0.166888
8304 6724 0.166888
8133 6726 0.283515
186 6728 0.166888
334 6728 0.166888
347 6728 0.166888
545 6728 0.567433
1204 6728 0.567433
1248 6728 0.166888
1291 6728 0.166888
1529 6728 0.166888
1659 6728 0.166888
1737 6728 0.166888
1837 6728 0.982533
1889 6728 0.166888
2397 6728 0.609854
2414 6728 0.911002
2440 6728 0.911002
2567 6728 0.166888
3260 6728 0.999999
3277 6728 0.166888
3464 6728 0.911002
3465 6728 0.567433
3536 6728 0.911002
3582 6728 0.166888
3797 6728 0.567433
3885 6728 0.166888
3887 6728 0.166888
3892 6728 0.166888
3936 6728 0.567433
4050 6728 0.911002
4370 6728 0.911002
4491 6728 0.166888
4545 6728 0.166888
4673 6728 0.166888
4674 6728 0.166888
4675 6728 0.166888
4715 6728 0.166888
4981 6728 0.911002
5461 6728 0.911002
5569 6728 0.911002
5787 6728 0.567433
5806 6728 0.166888
5962 6728 0.567433
6145 6728 0.166888
6518 6728 0.166888
6724 6728 0.567433
6738 6728 0.166888
6918 6728 0.166888
7490 6728 0.166888
7492 6728 0.911002
7496 6728 0.166888
7554 6728 0.166888
7559 6728 0.166888
7567 6728 0.166888
7585 6728 0.567433
7696 6728 0.609854
8127 6728 0.166888
8226 6728 0.166888
8304 6728 0.166888
8429 6728 0.911002
8975 6728 0.166888
9172 6728 0.985301
9177 6728 0.166888
9247 6728 0.911002
9501 6728 0.166888
9553 6728 0.911002
9766 6728 0.567433
1626 6732 0.166888
5518 6732 0.166888
5571 6732 0.166888
5741 6732 0.166888
5808 6732 0.166888
7272 6732 0.166888
7499 6732 0.166888
2339 6734 0.166888
1258 6735 0.166888
2592 6735 0.166888
3205 6735 0.911002
3206 6735 0.911002
3207 6735 0.166888
5386 6735 0.166888
6025 6735 0.166888
6056 6735 0.166888
6116 6735 0.166888
6131 6735 0.166888
6415 6735 0.166888
6529 6735 0.166888
7173 6735 0.999994
7492 6735 0.999955
9061 6735 0.166888
9507 6735 0.166888
128 6738 0.166888
2416 6738 0.166888
3464 6738 0.166888
4545 6738 0.385159
6713 6738 0.166888
6728 6738 0.166888
6740 6738 0.567433
9561 6738 0.166888
2482 6740 0.385159
6738 6740 0.567433
622 6742 0.283515
1713 6742 0.283515
4916 6742 0.099116
6639 6742 0.609854
8654 6742 0.283515
9175 6742 0.385159
684 6743 0.166888
2150 6743 0.166888
2502 6743 0.166888
2517 6743 0.166888
3464 6743 0.166888
3879 6743 0.166888
5461 6743 0.166888
5467 6743 0.099116
6469 6743 0.609854
8013 6743 0.609854
19 6745 1.000000
2969 6745 0.166888
3465 6749 0.166888
4394 6749 0.166888
1136 6753 0.911002
1368 6753 0.099116
2158 6753 0.609854
3072 6753 0.911002
3077 6753 0.166888
3078 6753 0.911002
3223 6753 0.283515
3641 6753 0.099116
3879 6753 0.121597
5605 6753 0.099116
6010 6753 0.099116
6034 6753 0.166888
6037 6753 0.911002
6097 6753 0.099116
6974 6753 0.099116
8042 6753 0.283515
8304 6753 0.166888
8914 6753 0.099116
9041 6753 0.099116
9519 6753 0.911002
83 6754 0.166888
617 6754 0.166888
1889 6754 0.166888
2987 6754 0.166888
3070 6754 0.911002
3075 6754 0.166888
3247 6754 0.166888
6974 6754 0.166888
7971 6754 0.567433
7973 6754 0.911002
7976 6754 0.166888
1136 6755 0.911002
1870 6755 0.911002
2304 6755 0.166888
3074 6755 0.911002
3076 6755 0.911002
3077 6755 0.567433
6375 6755 0.166888
8304 6755 0.166888
9519 6755 0.911002
70 6756 0.567433
326 6756 0.166888
355 6756 0.166888
388 6756 0.166888
389 6756 0.567433
415 6756 0.166888
471 6756 0.166888
481 6756 0.609854
528 6756 0.166888
652 6756 0.609854
993 6756 0.166888
1064 6756 0.166888
1284 6756 0.166888
1713 6756 0.166888
1807 6756 0.911002
1845 6756 0.166888
2058 6756 0.166888
2146 6756 0.166888
2247 6756 0.166888
2292 6756 0.911002
2535 6756 0.166888
2646 6756 0.166888
2708 6756 0.911002
2719 6756 0.166888
3071 6756 0.166888
3308 6756 0.166888
3557 6756 0.166888
3567 6756 0.166888
3628 6756 0.166888
4136 6756 0.166888
4190 6756 0.166888
4249 6756 0.166888
4266 6756 0.166888
4300 6756 0.166888
4304 6756 0.166888
4536 6756 0.166888
5052 6756 0.166888
5322 6756 0.911002
5331 6756 0.911002
5332 6756 0.911002
5425 6756 0.166888
5427 6756 0.166888
5518 6756 0.567433
5541 6756 0.166888
5700 6756 0.166888
5844 6756 0.166888
6004 6756 0.166888
6044 6756 0.166888
6484 6756 0.166888
6635 6756 0.911002
6636 6756 0.911002
6976 6756 0.166888
7334 6756 0.166888
7440 6756 0.166888
7512 6756 0.166888
7624 6756 0.911002
7667 6756 0.166888
7707 6756 0.609854
7757 6756 0.911002
7758 6756 0.166888
7924 6756 0.911002
7934 6756 0.911002
8525 6756 0.166888
8641 6756 0.911002
9041 6756 0.166888
9217 6756 0.911002
464 6757 0.567433
617 6757 0.166888
3075 6757 0.166888
3076 6757 0.911002
3077 6757 0.166888
3080 6757 0.911002
4492 6757 0.166888
5397 6757 0.166888
6034 6757 0.166888
7971 6757 0.166888
196 6758 0.243194
3075 6758 0.567433
3080 6758 0.911002
3097 6758 0.166888
3913 6758 0.121597
4036 6758 0.385159
5008 6758 0.121597
5962 6758 0.166888
8304 6758 0.166888
2304 6759 0.166888
3074 6759 0.166888
3075 6759 0.166888
4740 6759 0.166888
1279 6761 0.567433
1736 6761 0.567433
3074 6761 0.567433
3075 6761 0.567433
3076 6761 0.567433
3077 6761 0.166888
4249 6761 0.567433
3178 6762 0.166888
3385 6762 0.166888
9763 6762 0.999708
201 6763 0.385159
2553 6763 1.000000
4629 6763 0.166888
5564 6763 0.166888
6649 6763 0.911002
7794 6763 1.000000
1426 6764 0.166888
3193 6764 0.567433
4252 6764 0.166888
5787 6764 0.166888
6034 6764 0.982533
2056 6768 0.166888
[truncated: 31,720,516 more chars]
