# Supplementary material for: Enhancing the Prioritization of Disease-Causing Genes through Tissue Specific Protein Interaction Networks
Source: PLoS Comput Biol. 2012 Sep 27;8(9):e1002690. doi: 10.1371/journal.pcbi.1002690 (PMC3459874; doi:10.1371/journal.pcbi.1002690)
Supplement: Table S1 — Topological properties of the tissue-specific Node Removal networks. (XLSX) [file pcbi.1002690.s009.xlsx]

## Sheet: 13 tissues
Network	exp thresh	Probe exp assessment	#expressed proteins	#interactions	connected components	Size of gigantic component	#comps with size > 1	#comps with size > 4	#comps with size > 10	Expressed singletons	Real connect. Components	Singleton fraction	Interactions per protein		Mean singletons	Mean Sing.frac.
entire net			9998	41049	91	9796	91	2	1	0	91	0	4.10572
'spinal cord'	200	Average	4291	11764	6336	3614	36	3	1	593	629	0.138196	2.74155
'pancreas'	200	Average	2347	4240	8258	1689	41	2	1	566	607	0.241159	1.80656
'bone marrow'	200	Average	3324	8201	7306	2646	38	2	1	594	632	0.1787	2.46721
'adrenal gland'	200	Average	3695	8930	6978	2968	47	1	1	628	675	0.169959	2.41678
'prostate'	200	Average	3699	9475	6910	3052	35	1	1	576	611	0.155718	2.5615
'testis'	200	Average	4228	11663	6418	3527	51	2	1	597	648	0.141202	2.75851
'heart'	200	Average	3869	9713	6787	3150	54	1	1	604	658	0.156113	2.51047
'lung'	200	Average	3169	7468	7423	2541	33	1	1	561	594	0.177027	2.35658
'liver'	200	Average	3535	8004	7177	2778	42	1	1	672	714	0.190099	2.26421
'skeletal muscle'	200	Average	6252	22414	4281	5669	40	2	1	495	535	0.0791747	3.58509
'skin'	200	Average	4539	12832	6128	3817	44	2	1	625	669	0.137696	2.82705
'thymus'	200	Average	2459	5265	8069	1898	29	1	1	501	530	0.203741	2.14111
'kidney'	200	Average	4350	12106	6300	3631	51	1	1	601	652	0.138161	2.78299		585.615	0.162073
'spinal cord'	150	Average	5131	16315	5444	4496	45	2	1	532	577	0.103683	3.17969
'pancreas'	150	Average	3183	7219	7473	2468	51	1	1	607	658	0.190701	2.26799
'bone marrow'	150	Average	4208	12046	6438	3499	52	2	1	596	648	0.141635	2.86264
'adrenal gland'	150	Average	4534	12810	6102	3847	45	1	1	593	638	0.13079	2.82532
'prostate'	150	Average	4578	13488	6022	3925	45	1	1	557	602	0.121669	2.94626
'testis'	150	Average	5036	15486	5559	4378	52	3	1	545	597	0.108221	3.07506
'heart'	150	Average	4774	14136	5836	4105	43	2	1	569	612	0.119187	2.96104
'lung'	150	Average	3872	10344	6754	3196	43	1	1	585	628	0.151085	2.67149
'liver'	150	Average	4352	11763	6358	3584	48	2	1	664	712	0.152574	2.7029
'skeletal muscle'	150	Average	6924	26764	3522	6417	48	2	1	400	448	0.0577701	3.8654
'skin'	150	Average	5430	17247	5168	4762	56	2	1	544	600	0.100184	3.17624
'thymus'	150	Average	3197	8352	7372	2590	34	1	1	537	571	0.16797	2.61245
'kidney'	150	Average	5145	16477	5439	4484	56	3	1	530	586	0.103013	3.20253		558.385	0.126806
'spinal cord'	200	Max	4918	15535	5647	4312	34	1	1	533	567	0.108377	3.1588
'pancreas'	200	Max	3009	6914	7580	2374	41	1	1	550	591	0.182785	2.29777
'bone marrow'	200	Max	4070	11883	6517	3427	45	2	1	544	589	0.133661	2.91966
'adrenal gland'	200	Max	4418	13056	6176	3768	46	2	1	550	596	0.124491	2.95518
'prostate'	200	Max	4387	13622	6155	3801	40	1	1	504	544	0.114885	3.10508
'testis'	200	Max	4922	15551	5672	4273	48	2	1	548	596	0.111337	3.15949
'heart'	200	Max	4633	14277	5951	3992	47	1	1	539	586	0.116339	3.08159
'lung'	200	Max	3740	10370	6831	3129	34	1	1	539	573	0.144118	2.77273
'liver'	200	Max	4291	11918	6367	3578	45	1	1	615	660	0.143323	2.77744
'skeletal muscle'	200	Max	6515	24306	3976	5978	36	2	1	457	493	0.0701458	3.73078
'skin'	200	Max	5227	17057	5363	4580	48	1	1	544	592	0.104075	3.26325
'thymus'	200	Max	3019	7831	7502	2469	26	1	1	497	523	0.164624	2.59391
'kidney'	200	Max	5025	16209	5552	4379	52	2	1	527	579	0.104876	3.22567		534.385	0.124849
			4474.92	13733	6099.15	3850.77
'spinal cord'	200	Average	4291	11764	6336	3614	36	3	1	593	629	0.138196	2.74155
'pancreas'	200	Average	2347	4240	8258	1689	41	2	1	566	607	0.241159	1.80656
'bone marrow'	200	Average	3324	8201	7306	2646	38	2	1	594	632	0.1787	2.46721
'adrenal gland'	200	Average	3695	8930	6978	2968	47	1	1	628	675	0.169959	2.41678
'prostate'	200	Average	3699	9475	6910	3052	35	1	1	576	611	0.155718	2.5615
'testis'	200	Average	4228	11663	6418	3527	51	2	1	597	648	0.141202	2.75851
'heart'	200	Average	3869	9713	6787	3150	54	1	1	604	658	0.156113	2.51047
'lung'	200	Average	3169	7468	7423	2541	33	1	1	561	594	0.177027	2.35658
'liver'	200	Average	3535	8004	7177	2778	42	1	1	672	714	0.190099	2.26421
'skeletal muscle'	200	Average	6252	22414	4281	5669	40	2	1	495	535	0.0791747	3.58509
'skin'	200	Average	4539	12832	6128	3817	44	2	1	625	669	0.137696	2.82705
'thymus'	200	Average	2459	5265	8069	1898	29	1	1	501	530	0.203741	2.14111
'kidney'	200	Average	4350	12106	6300	3631	51	1	1	601	652	0.138161	2.78299

## Sheet: 20 tissues
Network	exp thresh	Probe exp assessment	#expressed proteins	#interactions	connected components	Size of gigantic component	#comps with size > 1	#comps with size > 4	#comps with size > 10	Expressed singletons	Real connect. Components	Singleton fraction	Interactions per protein
entire net			9998	41049	91	9796	91	2	1	0	91	0	4.10572
cerebellum	200	max	5376	17500	5187	4754	49	2	1	516	565	0.0959821	3.25521
pancreas	200	max	3010	6914	7580	2374	41	1	1	551	592	0.183056	2.29701
pancreatic islets	200	max	3237	7787	7348	2601	40	2	1	547	587	0.168984	2.40562
bone marrow	200	max	4072	11883	6517	3427	45	2	1	546	591	0.134086	2.91822
adrenal gland	200	max	4419	13056	6176	3768	46	2	1	551	597	0.124689	2.95451
ovary	200	max	2322	4593	8204	1767	23	2	1	505	528	0.217485	1.97804
prostate	200	max	4387	13622	6155	3801	40	1	1	504	544	0.114885	3.10508
testis seminiferus	200	max	5805	20399	4766	5171	52	2	1	521	573	0.0897502	3.51404
testis leydig cell	200	max	5986	21061	4550	5396	45	2	1	493	538	0.0823588	3.51838
appendix	200	max	5436	18274	5106	4841	44	1	1	500	544	0.0919794	3.36166
lymph node	200	max	2907	6956	7618	2359	23	1	1	504	527	0.173375	2.39284
liver	200	max	4291	11918	6367	3578	45	1	1	615	660	0.143323	2.77744
skeletal muscle	200	max	6516	24306	3976	5978	36	2	1	458	494	0.0702885	3.7302
smooth muscle	200	max	2284	4957	8195	1784	18	1	1	463	481	0.202715	2.17032
cardiac myocytes	200	max	4343	13404	6236	3708	45	2	1	536	581	0.123417	3.08635
salivary gland	200	max	3423	8875	7177	2779	37	1	1	565	602	0.16506	2.59275
skin	200	max	5228	17057	5363	4580	48	1	1	545	593	0.104246	3.26262
thyroid	200	max	4652	14512	5896	4057	43	1	1	507	550	0.108985	3.11952
tonsil	200	max	3495	9947	7087	2870	38	1	1	546	584	0.156223	2.84607
kidney	200	max	5025	16209	5552	4379	52	2	1	527	579	0.104876	3.22567
			4310.7	13161.5	6252.8	3698.6	40.5	1.5	1	525	565.5	0.132788	2.92558

## Sheet: Steiner
Network	Steiner	exp thresh	Probe exp assessment	#expressed proteins	#interactions	connected components	Size of gigantic component	#comps with size > 1	#comps with size > 4	#comps with size > 10	Expressed singletons	Real connect. Components	Singleton fraction	Interactions per protein
entire net	None			9998	41049	91	9796	91	2	1	0	91	0	4.10572
'spinal cord'	None	200	Max	4918	15535	5647	4312	34	1	1	533	567	0.108377	3.1588
'pancreas'	None	200	Max	3009	6914	7580	2374	41	1	1	550	591	0.182785	2.29777
'bone marrow'	None	200	Max	4070	11883	6517	3427	45	2	1	544	589	0.133661	2.91966
'adrenal gland'	None	200	Max	4418	13056	6176	3768	46	2	1	550	596	0.124491	2.95518
'prostate'	None	200	Max	4387	13622	6155	3801	40	1	1	504	544	0.114885	3.10508
'testis'	None	200	Max	4922	15551	5672	4273	48	2	1	548	596	0.111337	3.15949
'heart'	None	200	Max	4633	14277	5951	3992	47	1	1	539	586	0.116339	3.08159
'lung'	None	200	Max	3740	10370	6831	3129	34	1	1	539	573	0.144118	2.77273
'liver'	None	200	Max	4291	11918	6367	3578	45	1	1	615	660	0.143323	2.77744
'skeletal muscle'	None	200	Max	6515	24306	3976	5978	36	2	1	457	493	0.0701458	3.73078
'skin'	None	200	Max	5227	17057	5363	4580	48	1	1	544	592	0.104075	3.26325
'thymus'	None	200	Max	3019	7831	7502	2469	26	1	1	497	523	0.164624	2.59391
'kidney'	None	200	Max	5025	16209	5552	4379	52	2	1	527	579	0.104876	3.22567		534.385
'spinal cord'	regular	200	Max	5264	21713	4792	5190	17	1	1	41	58	0.00778875	4.12481
'pancreas'	regular	200	Max	3422	13126	6610	3380	8	1	1	26	34	0.0075979	3.83577
'bone marrow'	regular	200	Max	4437	17741	5609	4372	18	1	1	30	48	0.00676133	3.99842
'adrenal gland'	regular	200	Max	4791	19036	5259	4721	19	1	1	33	52	0.00688791	3.97328
'prostate'	regular	200	Max	4730	19293	5317	4665	17	1	1	32	49	0.00676533	4.07886
'testis'	regular	200	Max	5279	21528	4778	5204	17	1	1	42	59	0.00795605	4.07805
'heart'	regular	200	Max	4990	20000	5064	4918	17	1	1	39	56	0.00781563	4.00802
'lung'	regular	200	Max	4093	16286	5948	4042	9	1	1	34	43	0.00830687	3.97899
'liver'	regular	200	Max	4690	18443	5366	4616	17	1	1	41	58	0.008742	3.93241
'skeletal muscle'	regular	200	Max	6781	28915	3296	6677	26	1	1	53	79	0.00781596	4.26412
'skin'	regular	200	Max	5580	23040	4479	5497	22	1	1	39	61	0.00698925	4.12903
'thymus'	regular	200	Max	3362	13317	6664	3330	5	1	1	23	28	0.00684117	3.96104
'kidney'	regular	200	Max	5374	22224	4681	5292	25	1	1	32	57	0.0059546	4.13547

## Sheet: 60 tissues
Network	#expressed proteins	#interactions	connected components	Size of gigantic component	#comps with size > 1	#comps with size > 4	#comps with size > 10	Expressed singletons*	Real connect. Components	Singleton fraction	Interactions per protein
Original PPI network	9998	41049	91	9796	91	2	1	0	91	0	4.10572
'adrenal cortex'	4992	15728	5623	4307	56	2	1	561	617	0.11238	3.15064
'b cells'	1322	2026	9078	890	22	1	1	380	402	0.287443	1.53253
'lymphoblasts'	2762	7215	7723	2243	28	1	1	459	487	0.166184	2.61224
'CD4+T cells'	1980	4242	8484	1495	21	1	1	445	466	0.224747	2.14242
'CD8+T cells'	1999	4335	8461	1518	20	1	1	442	462	0.221111	2.16858
'Cardiac Myocytes'	4343	13404	6236	3708	45	2	1	536	581	0.123417	3.08635
'Cerebellum Peduncles'	5274	17058	5288	4651	52	1	1	512	564	0.09708	3.23436
'Medulla Oblongata'	5847	20212	4707	5223	55	3	1	501	556	0.085685	3.45682
'Monocytes'	2005	4025	8472	1499	23	1	1	456	479	0.227431	2.00748
'NK cells'	2486	5735	8025	1937	32	1	1	481	513	0.193484	2.30692
'Occipital lobe'	5499	18368	5032	4909	49	1	1	484	533	0.088016	3.34024
'Olfactory bulb'	4635	14555	5932	4022	37	1	1	532	569	0.114779	3.14024
'Pancreatic islets'	3237	7787	7348	2601	40	2	1	547	587	0.168984	2.40562
'Parietal lobe'	6045	21288	4491	5440	52	4	1	486	538	0.080397	3.52159
'Prefrontal cortex'	5605	18693	4935	5008	50	1	1	492	542	0.0877788	3.33506
'skeletal muscle'	6516	24306	3976	5978	36	2	1	458	494	0.0702885	3.7302
'smooth muscle'	2284	4957	8195	1784	18	1	1	463	481	0.202715	2.17032
'Temporal lobe'	5535	18801	4998	4950	44	1	1	491	535	0.0887082	3.39675
'TestisGermCell'	5342	18331	5204	4746	43	1	1	505	548	0.0945339	3.43149
'TestisLeydigCell'	5986	21061	4550	5396	45	2	1	493	538	0.0823588	3.51838
'TestisSeminiferousTubule'	5805	20399	4766	5171	52	2	1	521	573	0.0897502	3.51404
'Trigeminal ganglion'	6694	25125	3793	6145	48	3	1	441	489	0.0658799	3.75336
'WHOLE blood'	2855	7383	7646	2320	26	1	1	477	503	0.167075	2.58599
'Whole Brain'	4737	14649	5821	4128	43	1	1	517	560	0.109141	3.09246
'adrenal gland'	4419	13056	6176	3768	46	2	1	551	597	0.124689	2.95451
'atrioventricular node'	6365	23312	4143	5786	53	2	1	457	510	0.0717989	3.66253
'bone marrow CD34'	2147	4552	8355	1616	26	1	1	478	504	0.222636	2.12017
'bone marrow'	4072	11883	6517	3427	45	2	1	546	591	0.134086	2.91822
'caudate nucleus'	5543	18776	5014	4921	52	2	1	507	559	0.0914667	3.38734
'ciliary ganglion'	6429	23699	4058	5874	53	2	1	436	489	0.0678177	3.68627
'dorsal root ganglion'	7113	27571	3349	6580	53	3	1	411	464	0.0577815	3.87614
'globus palidus'	6050	21703	4470	5465	50	2	1	472	522	0.0780165	3.58727
'lymph node'	2907	6956	7618	2359	23	1	1	504	527	0.173375	2.39284
'salivary gland'	3423	8875	7177	2779	37	1	1	565	602	0.16506	2.59275
'spinal cord'	4918	15535	5647	4312	34	1	1	533	567	0.108377	3.1588
'subthalamic nucleaus'	5912	20958	4609	5324	52	2	1	471	523	0.0796685	3.54499
'ADIPOCYTE'	3718	10192	6878	3087	30	1	1	568	598	0.15277	2.74126
'Amygdala'	5546	18643	4986	4960	44	1	1	490	534	0.088352	3.36152
'Appendix'	5436	18274	5106	4841	44	1	1	500	544	0.0919794	3.36166
'Heart'	4633	14277	5951	3992	47	1	1	539	586	0.116339	3.08159
'Hypothalamus'	4900	15202	5645	4301	44	1	1	503	547	0.102653	3.10245
'Liver'	4291	11918	6367	3578	45	1	1	615	660	0.143323	2.77744
'Lung'	3740	10370	6831	3129	34	1	1	539	573	0.144118	2.77273
'Ovary'	2322	4593	8204	1767	23	2	1	505	528	0.217485	1.97804
'PLACENTA'	4544	14765	5990	3965	38	1	1	498	536	0.109595	3.24934
'Pancreas'	3010	6914	7580	2374	41	1	1	551	592	0.183056	2.29701
'Pituitary'	4208	12308	6370	3577	47	1	1	533	580	0.126663	2.9249
'Pons'	6279	22451	4254	5672	58	3	1	477	535	0.0759675	3.57557
'Prostate'	4387	13622	6155	3801	40	1	1	504	544	0.114885	3.10508
'TONGUE'	4718	14409	5895	4042	53	1	1	562	615	0.119118	3.05405
'Thalamus'	5114	16526	5452	4490	49	1	1	519	568	0.101486	3.23152
'Thyroid'	4652	14512	5896	4057	43	1	1	507	550	0.108985	3.11952
'Tonsil'	3495	9947	7087	2870	38	1	1	546	584	0.156223	2.84607
'Uterus'	3998	11989	6537	3429	31	1	1	506	537	0.126563	2.99875
'cerebellum'	5376	17500	5187	4754	49	2	1	516	565	0.0959821	3.25521
'kidney'	5025	16209	5552	4379	52	2	1	527	579	0.104876	3.22567
'skin'	5228	17057	5363	4580	48	1	1	545	593	0.104246	3.26262
'testis'	4922	15551	5672	4273	48	2	1	548	596	0.111337	3.15949
'thymus'	3019	7831	7502	2469	26	1	1	497	523	0.164624	2.59391
'trachea'	4404	13814	6144	3808	46	1	1	504	550	0.114441	3.13669
* Expressed singletons - expressed genes with no expressed interactors.
** In the original PPI, only genes which have at least one interactor are represented. Thus the 0 expressed singletons.
